# Supplementary material for: N-Phenyl-N-[(E)-2-(4,4,5,5-tetra­methyl-1,3,2-dioxaborolan-2-yl)ethen­yl]aniline
Source: IUCrdata. 2022 Jan 28;7(Pt 1):x220083. doi: 10.1107/S2414314622000839 (PMC9028550; doi:10.1107/S2414314622000839)
Supplement: Supplementary file 1 [file x-07-x220083-sup1.cif]

##############################################################################
#                                                                            #
# This CIF contains the data for a data article accepted for                 #
# publication in IUCrData. It conforms to the requirements of                #
# Notes for Authors for IUCrData, and has been                               #
# peer reviewed under the auspices of IUCrData.                              #
#                                                                            #
# Full details of the Crystallographic Information File format               #
# are given in the paper "The Crystallographic Information File (CIF):       #
# a New Standard Archive File for Crystallography" by S. R. Hall, F. H.      #
# Allen and I. D. Brown [Acta Cryst. (1991), A47, 655-685].                  #
#                                                                            #
# The current version of the core CIF dictionary is obtainable from          #
# ftp://ftp.iucr.org/pub/cif_core.dic.                                       #
#                                                                            #
# Software is freely available for graphical display of the structure(s)     #
# in this CIF. For information consult the CIF software page                 #
# http://www.iucr.org/resources/cif/software.                                #
#                                                                            #
# This file may be used for bona fide research purposes within the           #
# scientific community so long as proper attribution is given to the data    # 
# article from which it was obtained.                                        #
#                                                                            #
##############################################################################
data_global
_audit_creation_method     'by CrystalStructure 4.3'
_journal_date_recd_electronic     2022-01-18
_journal_date_accepted     2022-01-24
_journal_name_full     'IUCrData'
_journal_year     2022
_journal_volume     7
_journal_issue      1
_journal_page_first     0
_journal_page_last     0
_journal_paper_category     HO
_journal_paper_doi     10.1107/S2414314622000839
_journal_coeditor_code     TK4073
_publ_contact_author_name     'Tsunehisa Okuno'
_publ_contact_author_address
;
Department of Systems Engineering
Wakayama University
Sakaedani
Wakayama
640-8510
Japan
;
_publ_contact_author_email     'okuno@wakayama-u.ac.jp'
_publ_contact_author_fax     '+81-73-457-8272'
_publ_contact_author_phone     '+81-73-457-8264'
_publ_section_title
;\
<i>N</i>-Phenyl-<i>N</i>-[(<i>E</i>)-2-(4,4,5,5-tetramethyl-1,3,2-dioxaborolan-\
2-yl)ethenyl]aniline
;
_publ_section_title_footnote     .
loop_
    _publ_author_name
    _publ_author_address
    'Yuki Hatayama'
;
Department of Systems Engineering
Wakayama University
Sakaedani
Wakayama
640-8510
Japan
;
    'Kazuto Akagi'
;
Department of Systems Engineering
Wakayama University
Sakaedani
Wakayama
640-8510
Japan
;
    'Tsunehisa Okuno'
;
Department of Systems Engineering
Wakayama University
Sakaedani
Wakayama
640-8510
Japan
;
_publ_section_synopsis
;
The title compound features a polarized \p-system due to resonance between the
N---C(H)\\db C(H)---B and ionic N^+^\\db C(H)---C(H)\\db B^-^ canonical forms.
;
data_I
_chemical_name_systematic
;\
<i>N</i>-Phenyl-<i>N</i>-[(<i>E</i>)-2-(4,4,5,5-tetramethyl-1,3,2-\
dioxaborolan-2-yl)ethenyl]aniline
;
_chemical_formula_moiety     'C20 H24 B N O2'
_chemical_formula_sum     'C20 H24 B N O2'
_chemical_formula_iupac     'C20 H24 B N O2'
_chemical_formula_weight     321.23
_chemical_melting_point     ?
_space_group_crystal_system     monoclinic
_space_group_name_H-M_alt     'C 1 2/c 1'
_space_group_name_Hall     '-C 2yc'
loop_
    _space_group_symop_operation_xyz
    'x, y, z'
    '-x, y, -z+1/2'
    'x+1/2, y+1/2, z'
    '-x+1/2, y+1/2, -z+1/2'
    '-x, -y, -z'
    'x, -y, z-1/2'
    '-x+1/2, -y+1/2, -z'
    'x+1/2, -y+1/2, z-1/2'
_cell_length_a     32.071(11)
_cell_length_b     6.011(2)
_cell_length_c     22.219(8)
_cell_angle_alpha     90.0000
_cell_angle_beta     122.590(4)
_cell_angle_gamma     90.0000
_cell_volume     3609(2)
_cell_formula_units_Z     8
_cell_measurement_reflns_used     5341
_cell_measurement_theta_min     1.51
_cell_measurement_theta_max     31.08
_cell_measurement_temperature     93
_exptl_crystal_description     prism
_exptl_crystal_colour     colourless
_exptl_crystal_size_max     0.127
_exptl_crystal_size_mid     0.106
_exptl_crystal_size_min     0.050
_exptl_crystal_density_diffrn     1.182
_exptl_crystal_density_meas     ?
_exptl_crystal_density_method     'not measured'
_exptl_crystal_F_000     1376.00
_exptl_absorpt_coefficient_mu     0.074
_exptl_absorpt_correction_type     numerical
_exptl_absorpt_process_details
;
(NUMABS; Rigaku, 1999)
;
_exptl_absorpt_correction_T_min     0.991
_exptl_absorpt_correction_T_max     0.996
_diffrn_ambient_temperature     93
_diffrn_radiation_type     'Mo K\a'
_diffrn_radiation_wavelength     0.71075
_diffrn_measurement_device_type     'Rigaku Saturn724+'
_diffrn_measurement_method     \w
_diffrn_detector_area_resol_mean     7.111
_diffrn_reflns_number     13892
_diffrn_reflns_av_R_equivalents     0.0844
_diffrn_reflns_av_unetI/netI     0.0552
_diffrn_reflns_theta_min     1.507
_diffrn_reflns_theta_max     27.000
_diffrn_reflns_theta_full     25.242
_diffrn_measured_fraction_theta_max     0.980
_diffrn_measured_fraction_theta_full     0.990
_diffrn_reflns_limit_h_min     -33
_diffrn_reflns_limit_h_max     40
_diffrn_reflns_limit_k_min     -7
_diffrn_reflns_limit_k_max     7
_diffrn_reflns_limit_l_min     -28
_diffrn_reflns_limit_l_max     26
_diffrn_standards_number     0
_diffrn_standards_interval_count     .
_diffrn_standards_decay_%     ?
_refine_special_details
;
    Refinement was performed using all reflections. The weighted
    R-factor (wR) and goodness of fit (S) are based on F^2^.
    R-factor (gt) are based on F. The threshold expression of
    F^2^ > 2.0 sigma(F^2^) is used only for calculating R-factor (gt).
The C-bound H atoms were placed at ideal positions and were refined
as riding on their parent C atoms. The <i>U</i>~iso~(H) values were set at
1.2<i>U</i>~eq~(C~sp2~) and 1.5 <i>U</i>~eq~(C~sp3~).
;
_reflns_number_total     3869
_reflns_number_gt     3041
_reflns_threshold_expression     F^2^>2.0\s(F^2^)
_refine_ls_structure_factor_coef     Fsqd
_refine_ls_R_factor_all     0.0657
_refine_ls_R_factor_gt     0.0518
_refine_ls_wR_factor_gt     0.1332
_refine_ls_wR_factor_ref     0.1468
_refine_ls_goodness_of_fit_ref     1.089
_refine_ls_number_reflns     3869
_refine_ls_number_parameters     217
_refine_ls_number_restraints     0
_refine_ls_hydrogen_treatment     constr
_refine_ls_weighting_scheme     calc
_refine_ls_weighting_details
            'w = 1/[\s^2^(Fo^2^)+(0.0758P)^2^+0.8943P] where P=(Fo^2^+2Fc^2^)/3'
_atom_sites_solution_hydrogens     geom
_atom_sites_solution_primary     direct
_atom_sites_solution_secondary     difmap
_refine_ls_shift/su_max     0.000
_refine_diff_density_max     0.25
_refine_diff_density_min     -0.27
_refine_ls_extinction_method     none
_refine_ls_extinction_coef     ?
loop_
    _atom_type_symbol
    _atom_type_description
    _atom_type_scat_dispersion_real
    _atom_type_scat_dispersion_imag
    _atom_type_scat_source
    'C' 'C' 0.0033 0.0016
;
International Tables for Crystallography
(Vol. C, Tables 4.2.6.8 and 6.1.1.4)
;
    'H' 'H' 0.0000 0.0000
;
International Tables for Crystallography
(Vol. C, Table 6.1.1.4)
;
    'B' 'B' 0.0013 0.0007
;
International Tables for Crystallography
(Vol. C, Tables 4.2.6.8 and 6.1.1.4)
;
    'N' 'N' 0.0061 0.0033
;
International Tables for Crystallography
(Vol. C, Tables 4.2.6.8 and 6.1.1.4)
;
    'O' 'O' 0.0106 0.0060
;
International Tables for Crystallography
(Vol. C, Tables 4.2.6.8 and 6.1.1.4)
;
_computing_data_collection
;
CrystalClear (Rigaku, 2008)
;
_computing_cell_refinement
;
CrystalClear (Rigaku, 2008)
;
_computing_data_reduction
;
CrystalStructure (Rigaku, 2019)
;
_computing_structure_solution
;
SHELXS (Sheldrick, 2008)
;
_computing_structure_refinement
;
SHELXL (Sheldrick, 2008)
;
_computing_molecular_graphics
;
ORTEP-3 for Windows (Farrugia, 2012)
;
_computing_publication_material
;
PublCIF (Westrip, 2010)
;
loop_
    _atom_site_type_symbol
    _atom_site_label
    _atom_site_fract_x
    _atom_site_fract_y
    _atom_site_fract_z
    _atom_site_U_iso_or_equiv
    _atom_site_adp_type
    _atom_site_calc_flag
    _atom_site_occupancy
    _atom_site_disorder_assembly
    _atom_site_disorder_group
    O O1 0.34742(4) 0.98270(18) 0.51068(5) 0.0221(3) Uani d 1 . .
    O O2 0.41736(4) 0.82168(18) 0.60407(5) 0.0218(3) Uani d 1 . .
    N N1 0.36028(5) 0.6152(2) 0.35305(7) 0.0199(3) Uani d 1 . .
    C C1 0.32337(5) 0.6584(3) 0.28043(8) 0.0190(3) Uani d 1 . .
    C C2 0.29881(6) 0.8631(3) 0.25973(8) 0.0218(3) Uani d 1 . .
    H H2 0.3090 0.9801 0.2936 0.026 Uiso calc 1 . .
    C C3 0.25961(6) 0.8955(3) 0.18984(8) 0.0242(4) Uani d 1 . .
    H H3 0.2427 1.0342 0.1764 0.029 Uiso calc 1 . .
    C C4 0.24475(6) 0.7281(3) 0.13936(8) 0.0242(4) Uani d 1 . .
    H H4 0.2173 0.7497 0.0919 0.029 Uiso calc 1 . .
    C C5 0.27059(6) 0.5283(3) 0.15912(8) 0.0239(4) Uani d 1 . .
    H H5 0.2613 0.4146 0.1244 0.029 Uiso calc 1 . .
    C C6 0.30963(6) 0.4925(3) 0.22861(8) 0.0217(3) Uani d 1 . .
    H H6 0.3271 0.3555 0.2412 0.026 Uiso calc 1 . .
    C C7 0.39973(5) 0.4638(2) 0.36945(8) 0.0186(3) Uani d 1 . .
    C C8 0.40344(6) 0.2606(3) 0.40195(8) 0.0220(3) Uani d 1 . .
    H H8 0.3798 0.2207 0.4133 0.026 Uiso calc 1 . .
    C C9 0.44182(6) 0.1166(3) 0.41769(8) 0.0237(3) Uani d 1 . .
    H H9 0.4446 -0.0221 0.4401 0.028 Uiso calc 1 . .
    C C10 0.47629(6) 0.1748(3) 0.40080(8) 0.0246(4) Uani d 1 . .
    H H10 0.5025 0.0757 0.4115 0.030 Uiso calc 1 . .
    C C11 0.47247(6) 0.3772(3) 0.36832(8) 0.0248(4) Uani d 1 . .
    H H11 0.4960 0.4166 0.3567 0.030 Uiso calc 1 . .
    C C12 0.43426(6) 0.5225(3) 0.35273(8) 0.0226(3) Uani d 1 . .
    H H12 0.4317 0.6617 0.3307 0.027 Uiso calc 1 . .
    C C13 0.35865(6) 0.7131(2) 0.40803(8) 0.0194(3) Uani d 1 . .
    H H13 0.3305 0.8029 0.3942 0.023 Uiso calc 1 . .
    C C14 0.39193(6) 0.6968(3) 0.47847(8) 0.0206(3) Uani d 1 . .
    H H14 0.4197 0.6011 0.4957 0.025 Uiso calc 1 . .
    C C15 0.34973(6) 1.0522(3) 0.57530(8) 0.0210(3) Uani d 1 . .
    C C16 0.40496(6) 1.0063(3) 0.63455(8) 0.0226(3) Uani d 1 . .
    C C17 0.31353(6) 0.9064(3) 0.58176(10) 0.0296(4) Uani d 1 . .
    H H17A 0.3140 0.9481 0.6247 0.036 Uiso calc 1 . .
    H H17B 0.2801 0.9272 0.5396 0.036 Uiso calc 1 . .
    H H17C 0.3232 0.7500 0.5851 0.036 Uiso calc 1 . .
    C C18 0.33465(6) 1.2945(3) 0.56815(9) 0.0261(4) Uani d 1 . .
    H H18A 0.3361 1.3421 0.6115 0.031 Uiso calc 1 . .
    H H18B 0.3573 1.3857 0.5616 0.031 Uiso calc 1 . .
    H H18C 0.3008 1.3124 0.5267 0.031 Uiso calc 1 . .
    C C19 0.41396(7) 0.9327(3) 0.70589(9) 0.0344(4) Uani d 1 . .
    H H19A 0.4058 1.0548 0.7270 0.041 Uiso calc 1 . .
    H H19B 0.3931 0.8038 0.6988 0.041 Uiso calc 1 . .
    H H19C 0.4488 0.8920 0.7380 0.041 Uiso calc 1 . .
    C C20 0.43914(6) 1.1987(3) 0.64438(10) 0.0311(4) Uani d 1 . .
    H H20A 0.4321 1.3267 0.6648 0.037 Uiso calc 1 . .
    H H20B 0.4737 1.1530 0.6767 0.037 Uiso calc 1 . .
    H H20C 0.4336 1.2400 0.5980 0.037 Uiso calc 1 . .
    B B1 0.38529(6) 0.8323(3) 0.53116(9) 0.0188(4) Uani d 1 . .
loop_
    _atom_site_aniso_label
    _atom_site_aniso_U_11
    _atom_site_aniso_U_22
    _atom_site_aniso_U_33
    _atom_site_aniso_U_12
    _atom_site_aniso_U_13
    _atom_site_aniso_U_23
    O1 0.0242(6) 0.0246(6) 0.0168(6) 0.0045(4) 0.0105(5) -0.0009(4)
    O2 0.0246(6) 0.0227(6) 0.0180(6) 0.0047(4) 0.0114(5) -0.0001(4)
    N1 0.0220(7) 0.0207(6) 0.0176(6) 0.0024(5) 0.0110(6) -0.0006(5)
    C1 0.0176(7) 0.0236(8) 0.0171(7) -0.0014(6) 0.0101(6) 0.0001(6)
    C2 0.0258(8) 0.0213(8) 0.0214(8) -0.0001(6) 0.0149(7) -0.0009(6)
    C3 0.0248(8) 0.0283(8) 0.0242(8) 0.0046(6) 0.0164(7) 0.0051(6)
    C4 0.0211(8) 0.0338(9) 0.0172(8) -0.0005(6) 0.0101(7) 0.0024(6)
    C5 0.0247(8) 0.0298(8) 0.0201(8) -0.0048(6) 0.0139(7) -0.0042(6)
    C6 0.0239(8) 0.0219(8) 0.0233(8) 0.0005(6) 0.0154(7) -0.0004(6)
    C7 0.0178(7) 0.0201(7) 0.0159(7) 0.0012(6) 0.0077(6) -0.0024(6)
    C8 0.0215(8) 0.0241(8) 0.0224(8) -0.0025(6) 0.0132(7) -0.0023(6)
    C9 0.0256(8) 0.0209(8) 0.0231(8) 0.0005(6) 0.0121(7) -0.0002(6)
    C10 0.0215(8) 0.0267(8) 0.0226(8) 0.0024(6) 0.0099(7) -0.0038(6)
    C11 0.0216(8) 0.0312(9) 0.0244(8) -0.0018(6) 0.0143(7) -0.0035(7)
    C12 0.0253(8) 0.0236(8) 0.0206(8) -0.0007(6) 0.0135(7) -0.0002(6)
    C13 0.0210(8) 0.0183(7) 0.0241(8) -0.0015(6) 0.0155(7) -0.0021(6)
    C14 0.0202(8) 0.0212(7) 0.0216(8) 0.0012(6) 0.0121(7) -0.0011(6)
    C15 0.0252(8) 0.0207(7) 0.0203(8) 0.0021(6) 0.0143(7) -0.0009(6)
    C16 0.0272(8) 0.0227(8) 0.0195(8) 0.0014(6) 0.0136(7) -0.0011(6)
    C17 0.0329(9) 0.0244(8) 0.0404(10) -0.0022(7) 0.0256(8) -0.0032(7)
    C18 0.0313(9) 0.0214(8) 0.0286(9) 0.0041(6) 0.0182(8) 0.0009(6)
    C19 0.0430(10) 0.0406(10) 0.0193(8) 0.0060(8) 0.0166(8) 0.0008(7)
    C20 0.0280(9) 0.0308(9) 0.0300(9) -0.0045(7) 0.0127(8) -0.0091(7)
    B1 0.0193(8) 0.0187(8) 0.0203(9) -0.0020(6) 0.0118(7) -0.0007(6)
_geom_special_details
;
 All esds (except the esd in the dihedral angle between two l.s. planes)
 are estimated using the full covariance matrix.  The cell esds are taken
 into account individually in the estimation of esds in distances, angles
 and torsion angles; correlations between esds in cell parameters are only
 used when they are defined by crystal symmetry.  An approximate (isotropic)
 treatment of cell esds is used for estimating esds involving l.s. planes.
;
loop_
    _geom_bond_atom_site_label_1
    _geom_bond_atom_site_label_2
    _geom_bond_site_symmetry_2
    _geom_bond_distance
    _geom_bond_publ_flag
    O1 B1 . 1.380(2) ?
    O1 C15 . 1.4585(18) ?
    O2 B1 . 1.375(2) ?
    O2 C16 . 1.4623(18) ?
    N1 C13 . 1.3824(19) ?
    N1 C1 . 1.419(2) ?
    N1 C7 . 1.4369(19) ?
    C1 C2 . 1.398(2) ?
    C1 C6 . 1.403(2) ?
    C2 C3 . 1.388(2) ?
    C2 H2 . 0.9500 ?
    C3 C4 . 1.386(2) ?
    C3 H3 . 0.9500 ?
    C4 C5 . 1.390(2) ?
    C4 H4 . 0.9500 ?
    C5 C6 . 1.384(2) ?
    C5 H5 . 0.9500 ?
    C6 H6 . 0.9500 ?
    C7 C12 . 1.390(2) ?
    C7 C8 . 1.391(2) ?
    C8 C9 . 1.387(2) ?
    C8 H8 . 0.9500 ?
    C9 C10 . 1.390(2) ?
    C9 H9 . 0.9500 ?
    C10 C11 . 1.386(2) ?
    C10 H10 . 0.9500 ?
    C11 C12 . 1.388(2) ?
    C11 H11 . 0.9500 ?
    C12 H12 . 0.9500 ?
    C13 C14 . 1.341(2) ?
    C13 H13 . 0.9500 ?
    C14 B1 . 1.532(2) ?
    C14 H14 . 0.9500 ?
    C15 C18 . 1.516(2) ?
    C15 C17 . 1.522(2) ?
    C15 C16 . 1.560(2) ?
    C16 C19 . 1.516(2) ?
    C16 C20 . 1.526(2) ?
    C17 H17A . 0.9800 ?
    C17 H17B . 0.9800 ?
    C17 H17C . 0.9800 ?
    C18 H18A . 0.9800 ?
    C18 H18B . 0.9800 ?
    C18 H18C . 0.9800 ?
    C19 H19A . 0.9800 ?
    C19 H19B . 0.9800 ?
    C19 H19C . 0.9800 ?
    C20 H20A . 0.9800 ?
    C20 H20B . 0.9800 ?
    C20 H20C . 0.9800 ?
loop_
    _geom_angle_atom_site_label_1
    _geom_angle_atom_site_label_2
    _geom_angle_atom_site_label_3
    _geom_angle_site_symmetry_1
    _geom_angle_site_symmetry_3
    _geom_angle
    _geom_angle_publ_flag
    B1 O1 C15 . . 107.10(11) ?
    B1 O2 C16 . . 107.02(12) ?
    C13 N1 C1 . . 121.41(13) ?
    C13 N1 C7 . . 119.53(13) ?
    C1 N1 C7 . . 119.05(12) ?
    C2 C1 C6 . . 118.90(14) ?
    C2 C1 N1 . . 120.80(14) ?
    C6 C1 N1 . . 120.25(14) ?
    C3 C2 C1 . . 120.12(15) ?
    C3 C2 H2 . . 119.9 ?
    C1 C2 H2 . . 119.9 ?
    C4 C3 C2 . . 120.84(15) ?
    C4 C3 H3 . . 119.6 ?
    C2 C3 H3 . . 119.6 ?
    C3 C4 C5 . . 119.03(15) ?
    C3 C4 H4 . . 120.5 ?
    C5 C4 H4 . . 120.5 ?
    C6 C5 C4 . . 120.93(15) ?
    C6 C5 H5 . . 119.5 ?
    C4 C5 H5 . . 119.5 ?
    C5 C6 C1 . . 120.06(15) ?
    C5 C6 H6 . . 120.0 ?
    C1 C6 H6 . . 120.0 ?
    C12 C7 C8 . . 120.28(14) ?
    C12 C7 N1 . . 119.38(14) ?
    C8 C7 N1 . . 120.34(13) ?
    C9 C8 C7 . . 119.68(14) ?
    C9 C8 H8 . . 120.2 ?
    C7 C8 H8 . . 120.2 ?
    C8 C9 C10 . . 120.11(15) ?
    C8 C9 H9 . . 119.9 ?
    C10 C9 H9 . . 119.9 ?
    C11 C10 C9 . . 120.09(15) ?
    C11 C10 H10 . . 120.0 ?
    C9 C10 H10 . . 120.0 ?
    C10 C11 C12 . . 120.06(15) ?
    C10 C11 H11 . . 120.0 ?
    C12 C11 H11 . . 120.0 ?
    C11 C12 C7 . . 119.77(15) ?
    C11 C12 H12 . . 120.1 ?
    C7 C12 H12 . . 120.1 ?
    C14 C13 N1 . . 127.95(14) ?
    C14 C13 H13 . . 116.0 ?
    N1 C13 H13 . . 116.0 ?
    C13 C14 B1 . . 120.13(14) ?
    C13 C14 H14 . . 119.9 ?
    B1 C14 H14 . . 119.9 ?
    O1 C15 C18 . . 109.14(12) ?
    O1 C15 C17 . . 106.93(13) ?
    C18 C15 C17 . . 110.29(13) ?
    O1 C15 C16 . . 102.26(12) ?
    C18 C15 C16 . . 114.30(13) ?
    C17 C15 C16 . . 113.29(13) ?
    O2 C16 C19 . . 108.47(13) ?
    O2 C16 C20 . . 106.72(13) ?
    C19 C16 C20 . . 110.72(14) ?
    O2 C16 C15 . . 102.24(12) ?
    C19 C16 C15 . . 115.10(14) ?
    C20 C16 C15 . . 112.83(13) ?
    C15 C17 H17A . . 109.5 ?
    C15 C17 H17B . . 109.5 ?
    H17A C17 H17B . . 109.5 ?
    C15 C17 H17C . . 109.5 ?
    H17A C17 H17C . . 109.5 ?
    H17B C17 H17C . . 109.5 ?
    C15 C18 H18A . . 109.5 ?
    C15 C18 H18B . . 109.5 ?
    H18A C18 H18B . . 109.5 ?
    C15 C18 H18C . . 109.5 ?
    H18A C18 H18C . . 109.5 ?
    H18B C18 H18C . . 109.5 ?
    C16 C19 H19A . . 109.5 ?
    C16 C19 H19B . . 109.5 ?
    H19A C19 H19B . . 109.5 ?
    C16 C19 H19C . . 109.5 ?
    H19A C19 H19C . . 109.5 ?
    H19B C19 H19C . . 109.5 ?
    C16 C20 H20A . . 109.5 ?
    C16 C20 H20B . . 109.5 ?
    H20A C20 H20B . . 109.5 ?
    C16 C20 H20C . . 109.5 ?
    H20A C20 H20C . . 109.5 ?
    H20B C20 H20C . . 109.5 ?
    O2 B1 O1 . . 112.71(13) ?
    O2 B1 C14 . . 123.48(14) ?
    O1 B1 C14 . . 123.79(14) ?
loop_
    _geom_torsion_atom_site_label_1
    _geom_torsion_atom_site_label_2
    _geom_torsion_atom_site_label_3
    _geom_torsion_atom_site_label_4
    _geom_torsion_site_symmetry_1
    _geom_torsion_site_symmetry_2
    _geom_torsion_site_symmetry_3
    _geom_torsion_site_symmetry_4
    _geom_torsion
    _geom_torsion_publ_flag
    C13 N1 C1 C2 . . . . 30.2(2) ?
    C7 N1 C1 C2 . . . . -150.72(14) ?
    C13 N1 C1 C6 . . . . -147.37(14) ?
    C7 N1 C1 C6 . . . . 31.7(2) ?
    C6 C1 C2 C3 . . . . 3.7(2) ?
    N1 C1 C2 C3 . . . . -173.86(13) ?
    C1 C2 C3 C4 . . . . -1.1(2) ?
    C2 C3 C4 C5 . . . . -1.8(2) ?
    C3 C4 C5 C6 . . . . 2.1(2) ?
    C4 C5 C6 C1 . . . . 0.6(2) ?
    C2 C1 C6 C5 . . . . -3.4(2) ?
    N1 C1 C6 C5 . . . . 174.15(13) ?
    C13 N1 C7 C12 . . . . -113.40(16) ?
    C1 N1 C7 C12 . . . . 67.48(19) ?
    C13 N1 C7 C8 . . . . 66.41(19) ?
    C1 N1 C7 C8 . . . . -112.71(16) ?
    C12 C7 C8 C9 . . . . 0.0(2) ?
    N1 C7 C8 C9 . . . . -179.76(14) ?
    C7 C8 C9 C10 . . . . -0.2(2) ?
    C8 C9 C10 C11 . . . . 0.2(2) ?
    C9 C10 C11 C12 . . . . 0.1(2) ?
    C10 C11 C12 C7 . . . . -0.3(2) ?
    C8 C7 C12 C11 . . . . 0.3(2) ?
    N1 C7 C12 C11 . . . . -179.94(13) ?
    C1 N1 C13 C14 . . . . -176.36(15) ?
    C7 N1 C13 C14 . . . . 4.5(2) ?
    N1 C13 C14 B1 . . . . 175.57(14) ?
    B1 O1 C15 C18 . . . . 145.27(13) ?
    B1 O1 C15 C17 . . . . -95.43(14) ?
    B1 O1 C15 C16 . . . . 23.86(15) ?
    B1 O2 C16 C19 . . . . 146.11(14) ?
    B1 O2 C16 C20 . . . . -94.56(14) ?
    B1 O2 C16 C15 . . . . 24.11(14) ?
    O1 C15 C16 O2 . . . . -28.89(14) ?
    C18 C15 C16 O2 . . . . -146.69(13) ?
    C17 C15 C16 O2 . . . . 85.81(15) ?
    O1 C15 C16 C19 . . . . -146.25(14) ?
    C18 C15 C16 C19 . . . . 95.96(17) ?
    C17 C15 C16 C19 . . . . -31.54(19) ?
    O1 C15 C16 C20 . . . . 85.36(15) ?
    C18 C15 C16 C20 . . . . -32.44(18) ?
    C17 C15 C16 C20 . . . . -159.93(13) ?
    C16 O2 B1 O1 . . . . -10.22(17) ?
    C16 O2 B1 C14 . . . . 168.01(14) ?
    C15 O1 B1 O2 . . . . -9.76(17) ?
    C15 O1 B1 C14 . . . . 172.01(14) ?
    C13 C14 B1 O2 . . . . 178.88(14) ?
    C13 C14 B1 O1 . . . . -3.1(2) ?
_shelx_hkl_file
;
   0   0  -2   60.57    0.97
   0   0  -2   63.43    1.69
   0   0   2   61.58    2.00
   0   0  -3    1.32    1.04
   0   0   3    0.16    0.54
   0   0  -3    1.42    1.25
   0   0   3    1.99    1.12
   0   0   4 7202.84   79.57
   0   0  -4 7887.06   87.89
   0   0  -5    0.13    0.73
   0   0   5    2.42    1.98
   0   0  -5    0.44    2.25
   0   0   5   -0.91    2.30
   0   0  -6  505.74    6.51
   0   0   6  462.17    5.85
   0   0  -6  543.03    8.26
   0   0   6  507.41    7.22
   0   0  -7    0.45    0.81
   0   0   7    0.19    0.90
   0   0  -7    2.38    2.70
   0   0   7   -0.53    1.56
   0   0  -8 1965.01   34.61
   0   0   8 1590.92   28.04
   0   0  -8 1966.42   35.32
   0   0   8 2035.12   36.40
   0   0  -9    1.33    1.29
   0   0   9   -1.18    1.59
   0   0  -9    1.86    2.00
   0   0 -10   80.13    7.50
   0   0  10   62.13    2.32
   0   0 -10   75.01    5.32
   0   0 -11    2.13    1.47
   0   0  11    1.51    1.30
   0   0 -11    2.78    3.33
   0   0 -12  165.61    5.52
   0   0  12  125.72    2.55
   0   0 -12  153.63    5.29
   0   0 -13    2.33    1.54
   0   0  13    1.65    1.48
   0   0 -13    4.28    3.80
   0   0 -14  711.65   16.21
   0   0  14  512.30   11.93
   0   0 -14  688.62   17.23
   0   0 -15   -0.11    0.90
   0   0  15    2.33    0.96
   0   0 -15    4.17    3.29
   0   0 -16  254.41    7.76
   0   0  16  195.49    6.14
   0   0 -16  265.69    9.48
   0   0 -17    0.48    0.77
   0   0 -17    2.30    2.88
   0   0 -18  448.87   16.58
   0   0 -18  485.75   19.74
   0   0 -19   -3.83    4.13
   0   0 -20    8.43    3.39
   0   0 -21   10.75    4.41
   0   0 -22   50.14    4.86
   0   0 -23   -1.31    2.10
   0   0 -24  124.16    5.96
   0   0 -25    2.23    1.76
   0   2   0   51.93    3.32
   0   2   0   48.46    2.85
   0  -2   0   56.17    8.55
   0  -2   0   50.76    2.84
   0   2   1  548.05    8.51
   0   2  -1  574.16    8.69
   0   2  -1  515.92    7.24
   0   2   1  568.81    7.79
   0  -2  -1  566.05    7.82
   0  -2  -1  595.43   10.78
   0  -2   1  562.25    8.10
   0  -2   1  547.82    7.84
   0   2   2  608.78    8.99
   0   2   2  636.39    8.76
   0   2  -2  633.22    8.83
   0   2  -2  546.71    7.77
   0  -2  -2  678.36    9.77
   0  -2  -2  614.56    8.30
   0  -2   2  587.60    8.27
   0  -2   2  641.62    9.00
   0   2   3 1871.37   22.16
   0   2  -3 2113.79   26.51
   0   2  -3 1811.20   21.55
   0   2   3 2170.64   25.48
   0  -2  -3 2109.58   26.11
   0  -2   3 1849.76   22.19
   0  -2   3 2096.35   26.19
   0   2   4  318.50    7.27
   0   2  -4  348.38    8.08
   0   2   4  353.69    7.66
   0  -2  -4  327.63    6.83
   0  -2   4  323.74    7.03
   0  -2  -4  372.90    8.38
   0  -2   4  334.06    7.39
   0  -2   4  293.01    7.04
   0   2   5  255.26    6.22
   0   2  -5  263.61    7.27
   0   2   5  266.03    6.52
   0  -2  -5  236.37    5.27
   0  -2   5  243.31    5.71
   0  -2  -5  270.73   10.09
   0  -2   5  236.78    5.56
   0  -2   5  209.26    7.47
   0   2  -6 1286.39   23.58
   0  -2  -6 1179.34   21.41
   0  -2   6 1234.53   22.55
   0  -2  -6  870.89   16.33
   0  -2  -6 1344.01   24.80
   0   2  -7   -0.30    3.00
   0   2  -7   -0.79    2.59
   0  -2   7    0.63    0.78
   0  -2  -7    1.61    1.04
   0  -2  -7    1.17    1.22
   0  -2  -7    0.87    1.23
   0   2  -8   33.65   10.80
   0   2  -8   31.98   10.24
   0  -2  -8   23.72    1.72
   0  -2  -8   20.85    2.45
   0  -2  -8   29.19    8.98
   0   2  -9  182.39    4.80
   0   2  -9  177.23    4.65
   0  -2  -9  156.87    4.41
   0  -2  -9  137.40    8.15
   0  -2  -9  184.14    6.75
   0   2 -10  220.02    8.31
   0   2 -10  239.62    7.59
   0  -2 -10  208.90    5.66
   0  -2 -10  170.93    4.54
   0  -2 -10  250.37    7.47
   0   2 -11   76.80    5.72
   0   2 -11   64.02    4.29
   0  -2 -11   61.10    2.81
   0  -2 -11   64.92    3.10
   0  -2 -11   57.85    6.31
   0   2 -12    1.12    1.50
   0   2 -12    7.14    3.30
   0  -2 -12    1.05    1.19
   0  -2 -12   -0.05    1.17
   0  -2 -12    6.43    3.98
   0   2 -13  117.05    3.64
   0   2 -13  102.92    4.30
   0  -2 -13  108.60    2.47
   0  -2 -13  111.44    2.32
   0  -2 -13  130.55    4.54
   0   2 -14  472.92   15.48
   0   2 -14  464.67   14.88
   0  -2 -14  423.05    9.36
   0  -2 -14  444.85   10.13
   0  -2 -14  489.62   17.93
   0   2 -15  548.42   17.29
   0   2 -15  513.49   16.10
   0  -2 -15  535.35   15.40
   0  -2 -15  579.26   20.88
   0   2 -16  156.39    5.66
   0   2 -16  160.44    7.69
   0  -2 -16  161.83    5.13
   0  -2 -16  171.24   17.41
   0   2 -17  194.24    9.34
   0   2 -17  189.52    9.87
   0  -2 -17  184.39    7.22
   0  -2 -17  208.26    9.57
   0   2 -18    0.86    1.65
   0   2 -18    2.17    2.35
   0  -2 -18   -0.63    4.45
   0   2 -19    6.76    2.14
   0   2 -19    6.92    4.33
   0  -2 -19    5.57    4.29
   0   2 -20   29.93   15.68
   0  -2 -20   30.76   18.82
   0   2 -21   21.30   10.36
   0  -2 -21   26.02   10.26
   0   2 -22   -0.27    3.68
   0  -2 -22   -1.45    3.29
   0   2 -23    1.46    2.94
   0  -2 -23    1.76    1.83
   0   2 -24   54.26   20.93
   0  -2 -24   64.87    6.16
   0   2 -25    1.38    1.44
   0   4   0   62.57    4.39
   0  -4   0   72.41    5.12
   0   4   1   93.34    4.85
   0   4  -1   87.91    4.62
   0  -4  -1  101.87    6.06
   0  -4   1   86.09    5.55
   0   4   2   98.44    5.00
   0   4  -2  111.56    5.34
   0  -4  -2  101.55    5.21
   0  -4   2  116.82   11.63
   0   4   3  433.22   13.79
   0   4  -3  458.66   14.30
   0  -4  -3  466.81   14.52
   0  -4   3  450.64   16.26
   0   4   4   38.47   13.31
   0   4  -4   35.08    8.67
   0  -4  -4   46.61   12.67
   0  -4   4   33.57    3.26
   0   4   5  155.30    6.46
   0   4  -5  171.65    7.09
   0  -4  -5  158.39    6.22
   0  -4   5  157.69   11.51
   0   4   6   84.86    4.68
   0   4  -6   89.28    5.18
   0  -4  -6   98.01   11.46
   0  -4   6   92.47    7.02
   0   4  -7   76.56    4.42
   0  -4  -7   86.63    5.05
   0  -4   7   69.01    3.77
   0   4  -8  117.16    4.90
   0  -4  -8   86.23    4.11
   0  -4  -8  126.00   12.03
   0  -4   8  107.32    9.36
   0   4  -9   33.37    8.09
   0  -4  -9   25.89   10.34
   0  -4  -9   41.69    4.77
   0  -4   9   29.84    8.01
   0   4 -10   -0.94    2.95
   0  -4 -10   -3.52    2.29
   0  -4 -10    1.07    3.19
   0  -4  10   -0.85    2.83
   0   4 -11  161.72    5.10
   0  -4 -11  124.62    4.13
   0  -4 -11  183.86    6.48
   0  -4  11  134.27    6.05
   0   4 -12    2.39    1.92
   0  -4 -12    1.17    1.08
   0  -4 -12    0.86    2.53
   0  -4  12    2.33    2.26
   0   4 -13   19.30    7.82
   0  -4 -13   17.35    6.67
   0  -4 -13   22.34    5.22
   0  -4  13   16.57    6.73
   0   4 -14   51.48    3.63
   0  -4 -14   52.14    2.82
   0  -4 -14   67.14   11.34
   0  -4  14   58.80    8.71
   0   4 -15    3.39    3.19
   0  -4 -15    4.04    1.51
   0  -4 -15    3.22    4.35
   0  -4  15    4.31    2.80
   0   4 -16   -0.20    1.44
   0  -4 -16    0.44    1.95
   0  -4  16   -4.90    3.44
   0   4 -17    4.04    2.91
   0  -4 -17    1.01    4.09
   0  -4  17   -0.30    3.64
   0   4 -18    9.73    5.11
   0  -4 -18   20.90    7.64
   0  -4  18    5.84    5.31
   0   4 -19   13.89    6.03
   0  -4 -19    9.85    6.01
   0  -4  19   13.38    6.99
   0   4 -20   -0.38    1.75
   0  -4 -20    0.38    4.34
   0  -4  20   -0.08    4.03
   0  -4 -21   28.41   14.72
   0  -4  21   30.11   17.20
   0  -4 -22    6.26    6.23
   0  -4  22    7.88    2.86
   0   6   0  183.82    9.59
   0  -6   0  194.81    9.08
   0   6   1   27.64    8.95
   0   6  -1   24.48    7.52
   0  -6  -1   23.06    7.86
   0  -6   1   24.72   11.25
   0   6   2    3.12    2.18
   0   6  -2    2.23    3.05
   0  -6  -2    3.74    3.60
   0  -6   2   -0.77    2.18
   0   6   3    2.68    1.67
   0   6  -3    6.30    4.79
   0  -6  -3    4.72    3.90
   0  -6   3    2.40    3.02
   0   6   4   39.76    9.75
   0   6  -4   20.95    7.49
   0  -6  -4   44.35    4.83
   0  -6   4   35.51    6.01
   0   6   5    6.94    3.00
   0   6  -5    2.85    1.49
   0  -6  -5    8.89    4.46
   0  -6   5   -0.90    3.85
   0   6   6   25.66    6.46
   0   6  -6   15.65    8.21
   0  -6  -6   28.00   11.25
   0  -6   6   19.46    7.92
   0   6  -7   11.27    6.74
   0  -6  -7    7.53    2.96
   0  -6   7    8.65    2.71
   0  -6  -7   10.60    4.96
   0   6  -8  172.82   12.32
   0  -6  -8  124.69   11.88
   0  -6  -8  189.00    8.45
   0  -6   8  171.79    6.80
   0   6  -9    8.40    3.84
   0  -6  -9    5.22    3.40
   0  -6  -9    4.75    3.65
   0  -6   9    7.74    4.07
   0   6 -10    6.52    5.42
   0  -6 -10    8.24    4.95
   0  -6 -10   22.19    5.99
   0  -6  10   10.80    5.94
   0   6 -11   17.99    9.55
   0  -6 -11   12.60    5.69
   0  -6 -11   15.22    4.03
   0  -6  11   16.83    8.14
   0   6 -12    5.81    3.10
   0  -6 -12    3.45    2.59
   0  -6 -12   13.77    4.60
   0  -6  12    5.02    3.77
   0   6 -13   56.42    4.41
   0  -6 -13   46.33    3.52
   0  -6 -13   60.61    4.80
   0  -6  13   57.62    6.67
   0   6 -14    4.15    3.60
   0  -6 -14    1.57    1.55
   0  -6 -14    3.90    4.78
   0  -6  14    6.72    4.82
   0   6 -15    1.76    1.59
   0  -6 -15    4.47    2.05
   0  -6  15    4.19    4.17
   0   6 -16   17.50   11.63
   0  -6 -16   16.15    9.47
   0  -6  16   15.15   13.33
   0   6 -17   -2.96    2.49
   0  -6 -17   -1.95    3.86
   0  -6  17   -2.80    3.55
   0   6 -18   17.95   12.78
   0   6 -19    2.39    1.54
   0   8   0    7.65    4.40
   0  -8   0   12.09    4.45
   0   8   1    3.18    4.16
   0   8  -1    1.97    2.36
   0  -8  -1   -0.90    4.19
   0  -8   1   -2.53    3.94
   0   8   2   42.89    5.57
   0   8  -2   23.72   12.04
   0  -8  -2   27.25   18.58
   0  -8   2   40.68    4.90
   0   8   3   18.18    8.29
   0   8  -3   14.21    5.77
   0  -8  -3   16.24    9.06
   0  -8   3   13.54   10.38
   0   8   4    2.55    2.91
   0   8  -4   -0.29    3.92
   0  -8  -4    2.41    3.81
   0  -8   4    2.86    3.48
   0   8  -5    7.83    4.72
   0  -8  -5    5.96    7.03
   0  -8   5    9.17    6.07
   0  -8  -5    7.57    4.84
   0  -8  -6    4.28    3.57
   0  -8  -6    9.08    5.44
   0  -8   6    3.87    3.44
   0  -8  -7   12.45    8.61
   0  -8   7   22.73   13.43
   0  -8  -8   16.01   11.55
   0  -8  -9    3.42    3.92
   0  -8 -10   10.11    2.61
   1   1 -25    9.39    5.12
   1  -1 -25    4.93    2.69
   1   1 -24    3.60    2.89
   1  -1 -24    3.78    4.89
   1   1 -23    6.14    5.72
   1  -1 -23    1.76    2.48
   1   1 -22   10.73    5.89
   1  -1 -22    9.61    5.73
   1   1 -21    0.96    6.86
   1  -1 -21    6.75    5.73
   1   1 -20    8.29    5.15
   1  -1 -20   12.30    8.06
   1   1 -19    1.90    1.28
   1   1 -19    3.54    4.00
   1  -1 -19    2.51    2.49
   1   1 -18    9.71    4.03
   1   1 -18   14.14    6.18
   1  -1 -18   11.56    3.82
   1  -1 -18   11.60    5.93
   1   1 -17   82.78    4.06
   1   1 -17   72.87    4.65
   1  -1 -17   88.19    2.43
   1  -1 -17   85.75    4.51
   1   1 -16  491.23   11.03
   1   1 -16  493.13   12.55
  -1   1  16  363.09    8.17
   1  -1 -16  499.68   10.84
   1  -1 -16  513.17   13.28
   1   1 -15  522.08   12.49
   1   1 -15  496.81   13.49
  -1   1  15  373.20    9.09
   1  -1 -15  538.51   12.45
   1  -1 -15  552.06   14.64
   1   1 -14    1.12    1.29
   1   1 -14   -2.42    3.69
  -1   1  14    1.00    0.94
   1  -1 -14    1.04    0.98
   1  -1 -14    1.22    1.28
   1   1 -13  133.21    4.94
  -1   1  13   82.80    2.04
   1   1 -13  114.21   13.19
   1  -1 -13  117.97    2.27
  -1  -1  13  109.87    2.71
   1  -1 -13  131.19    4.15
   1   1 -12   -1.89    1.69
  -1   1  12    0.16    0.70
   1   1 -12   -3.32    2.99
   1  -1 -12    0.37    0.91
  -1  -1  12    0.93    1.16
   1  -1 -12    1.54    3.83
  -1   1  11  208.92    5.92
  -1  -1  11  281.92    8.10
  -1   1  10  312.30    8.25
   1   1 -10  445.08   11.16
  -1  -1  10  424.33    9.62
   1  -1 -10  397.90    8.86
   1  -1 -10  439.84   10.45
   1   1  -9    8.89    6.73
  -1   1   9    4.30    1.52
   1   1  -9    8.44    3.77
  -1  -1   9    8.23    2.88
   1  -1  -9    5.69    3.33
   1  -1  -9   13.53    3.38
   1   1  -8  427.18    8.76
  -1   1   8  302.02    7.23
   1   1  -8  425.76    8.97
  -1  -1   8  423.27    8.43
   1  -1  -8  362.23    7.20
  -1  -1   8  412.02    8.85
   1  -1  -8  454.42    9.89
   1   1  -7 1428.88   25.69
  -1   1   7 1013.91   18.19
   1   1  -7 1483.51   27.36
  -1   1   7 1446.91   26.65
   1  -1  -7 1171.21   21.01
  -1  -1   7 1445.61   25.84
   1  -1  -7 1469.35   26.76
  -1  -1   7 1430.46   25.80
   1   1  -6  624.02    8.61
  -1   1   6  429.54    5.91
   1   1  -6  617.02   12.89
  -1   1   6  647.65    8.87
   1  -1  -6  494.91    6.72
  -1  -1   6  613.10    8.23
   1  -1  -6  647.08   14.42
  -1  -1   6  589.41    8.25
   1   1  -5  556.85    7.62
   1   1  -5  539.44    7.65
  -1   1   5  585.98    8.02
  -1  -1   5  552.86    7.68
  -1  -1   5  531.06    7.61
   1  -1  -5  582.41    9.03
   1  -1  -5  405.55    5.68
   1   1  -4  108.07    4.08
   1   1  -4   95.72    2.44
  -1   1   4  107.14    7.35
  -1  -1   4  106.53    3.16
   1  -1  -4   95.88    3.01
  -1  -1   4  100.12    7.26
   1  -1  -4  106.86    2.89
   1  -1  -4   76.88    2.36
   1   1  -3 1945.25   22.54
  -1   1   3 2020.66   23.30
   1  -1  -3 1788.53   20.43
  -1  -1   3 1850.70   21.44
   1  -1  -3 2011.52   23.47
   1  -1  -3 1377.06   15.96
  -1   1   2  519.89    6.88
  -1   1   2  586.97    7.52
   1   1  -2  594.79    7.71
   1   1  -2  496.10    6.88
   1  -1  -2  588.55    7.70
   1  -1  -2  543.83    7.03
  -1  -1   2  524.24    7.09
  -1  -1   2  592.80    7.71
  -1   1   1   71.40    2.51
  -1   1   1   78.98    2.32
   1   1  -1   75.07    2.80
  -1  -1   1   79.77    2.64
   1  -1  -1   83.76    5.32
   1  -1  -1   76.18    2.46
  -1  -1   1   75.28    4.59
  -1   1   0  504.53    9.56
  -1   1   0  529.98    6.79
   1   1   0  534.67    6.93
  -1  -1   0  527.04    6.92
   1  -1   0  510.07    6.73
   1  -1   0  550.94    7.11
   1   1   1   22.52    5.84
  -1   1  -1   19.45    6.77
  -1   1  -1   13.07    4.60
   1   1   1   21.04    5.37
  -1  -1  -1   19.13    2.75
  -1  -1  -1   19.70    7.72
   1  -1   1   15.78    4.88
   1  -1   1   15.92    2.65
   1   1   2 4157.74   46.34
   1   1   2 4644.55   52.66
  -1   1  -2 4307.52   48.40
   1  -1   2 4334.24   49.05
  -1  -1  -2 4637.11   51.87
  -1  -1  -2 4380.31   48.80
   1  -1   2 3790.14   43.23
   1   1   3  179.87    3.19
   1   1   3  216.02    4.36
  -1   1  -3  209.99    8.29
  -1   1  -3  206.91    3.68
  -1  -1  -3  196.74    3.13
   1  -1   3  200.90    4.18
  -1  -1  -3  225.86    4.74
   1  -1   3  201.96    4.70
  -1   1  -4  489.80   11.89
  -1   1  -4  482.02    6.82
   1   1   4  533.01    7.64
   1  -1   4  499.98    6.76
  -1  -1  -4  435.53    5.56
   1  -1   4  466.88    8.76
  -1  -1  -4  524.25    9.29
  -1  -1  -4  374.35    4.91
  -1   1  -5  154.80    4.41
  -1   1  -5  157.27    3.32
   1   1   5  161.95    3.24
   1  -1   5  158.66    2.62
  -1  -1  -5  145.86    2.03
   1  -1   5  164.24    3.29
  -1  -1  -5  162.17    4.68
  -1  -1  -5  124.28    2.20
  -1   1  -6  750.63   10.27
  -1   1  -6  725.91    9.52
   1   1   6  758.95   10.32
   1  -1   6  753.52   10.05
  -1  -1  -6  649.02    7.99
   1  -1   6  687.22   11.32
  -1  -1  -6  785.05   10.85
  -1  -1  -6  601.84    8.97
  -1   1  -7  521.51   10.54
  -1   1  -7  486.25    9.56
   1   1   7  527.77   10.68
   1  -1   7  497.41   10.05
  -1  -1  -7  510.63    9.98
   1  -1   7  511.52   10.50
  -1  -1  -7  543.18   10.91
  -1  -1  -7  431.57    8.15
  -1   1  -8   33.68    2.67
   1   1   8   29.27    3.74
  -1   1  -8   44.98    2.94
  -1  -1  -8   40.84    4.03
  -1  -1  -8   46.82    3.46
   1  -1   8   46.35    4.72
  -1   1  -9 1574.29   32.65
   1   1   9 1017.94   21.09
  -1   1  -9 1476.20   31.33
   1  -1   9 1464.69   30.50
  -1  -1  -9 1315.71   27.08
  -1  -1  -9 1577.15   33.38
  -1   1 -10 1009.47   21.29
   1   1  10  695.97   14.62
  -1   1 -10  995.48   21.66
   1  -1  10  956.65   20.14
  -1  -1 -10  971.62   20.32
  -1  -1 -10 1055.47   25.08
   1   1  11  256.92    5.58
  -1   1 -11  383.84    9.60
   1  -1  11  351.60    7.78
  -1  -1 -11  362.74    7.59
  -1  -1 -11  382.26    9.06
  -1   1 -12  348.17   10.33
   1   1  12  255.10    7.45
  -1   1 -12  346.77   11.39
  -1  -1 -12  361.87   10.34
   1  -1  12  339.02   10.31
  -1  -1 -12  379.71   12.22
  -1   1 -13   74.44    2.38
   1   1  13   51.30    2.07
  -1   1 -13   75.62   11.77
  -1  -1 -13   78.67    2.60
   1  -1  13   66.15    4.66
  -1  -1 -13   81.09    3.97
  -1   1 -14   60.43    5.17
   1   1  14   43.95    2.25
  -1   1 -14   74.55    4.07
  -1  -1 -14   71.70    2.31
   1  -1  14   53.35    2.51
  -1  -1 -14   64.98    4.23
  -1   1 -15   56.27    5.32
  -1   1 -15   56.97    5.65
   1   1  15   33.86    1.26
  -1  -1 -15   58.48    1.87
  -1  -1 -15   50.83    4.81
  -1   1 -16  379.15   11.96
  -1   1 -16  388.98   13.50
  -1  -1 -16  416.05   11.96
  -1  -1 -16  408.58   13.84
  -1   1 -17   14.13    3.81
  -1   1 -17   12.69    5.11
  -1  -1 -17   13.84    6.26
  -1   1 -18    0.69    1.08
  -1   1 -18    1.86    3.23
  -1  -1 -18   -2.68    4.22
  -1   1 -19   34.23   12.60
  -1  -1 -19   21.59   13.42
  -1   1 -20    1.17    1.61
  -1  -1 -20    1.13    2.46
  -1   1 -21    1.72    3.34
  -1  -1 -21    6.48    4.49
  -1   1 -22    8.94    3.66
  -1  -1 -22    5.72    2.50
  -1   1 -23   -1.99    4.14
  -1  -1 -23   -3.96    3.82
  -1   1 -24   90.35    6.08
  -1  -1 -24  122.43    7.35
  -1   1 -25    0.89    2.48
  -1  -1 -25    2.60    2.89
   1   3 -24    5.51    4.45
   1  -3 -24    3.84    3.33
   1   3 -23   17.86    6.47
   1  -3 -23    7.33    5.29
   1   3 -22    1.00    2.96
   1  -3 -22    2.52    2.93
   1   3 -21   -0.58    2.32
   1  -3 -21    0.75    1.74
   1   3 -20   23.65    3.38
   1   3 -20   23.73    8.21
   1  -3 -20   16.94   11.01
   1   3 -19   10.66    3.90
   1   3 -19   12.47    4.74
   1  -3 -19   10.88    4.30
   1   3 -18  144.16    4.61
   1   3 -18  143.86    5.76
   1  -3 -18  149.22    5.86
   1   3 -17   25.04    9.35
   1   3 -17   33.48   12.48
   1  -3 -17   32.49    2.10
   1  -3 -17   33.16   16.37
   1   3 -16    2.45    2.61
   1   3 -16    2.69    3.64
   1  -3 -16    0.83    1.09
   1  -3 -16    1.86    2.66
   1   3 -15   31.08    9.96
   1   3 -15   35.57   12.98
   1  -3 -15   35.21    5.69
   1  -3 -15   43.91    4.05
   1   3 -14  398.60   12.81
   1   3 -14  406.30   16.41
   1  -3 -14  368.88   11.39
   1  -3 -14  446.53   14.62
   1   3 -13   17.59    6.80
   1   3 -13   17.78    8.14
   1  -3 -13   13.74    4.04
   1  -3 -13   21.48    8.06
   1   3 -12    6.99    4.32
   1   3 -12    8.26    3.95
   1  -3 -12    2.08    1.84
   1  -3 -12    6.44    2.04
   1   3 -11   20.73    6.60
   1  -3 -11   17.02    4.91
   1  -3 -11   22.85    9.81
  -1  -3  11   14.14    5.83
   1   3 -10    5.31    3.77
   1  -3 -10    6.35    2.50
   1  -3 -10    8.50    2.90
  -1  -3  10    8.13    3.58
   1   3  -9   14.37    4.58
   1  -3  -9    9.36    4.02
   1  -3  -9   12.35    6.25
  -1  -3   9   13.13    5.83
   1   3  -8   54.67    4.28
   1  -3  -8   34.31    6.41
   1  -3  -8   57.95    4.95
  -1  -3   8   51.69    7.52
   1   3  -7   32.99   10.11
   1  -3  -7   25.82    6.75
   1  -3  -7   31.15    9.17
  -1  -3   7   28.07   10.36
  -1   3   6  446.46   11.15
   1   3  -6  455.07   14.28
   1  -3  -6  486.99   12.09
  -1  -3   6  381.83    9.84
  -1   3   5    1.42    1.87
   1   3  -5   -0.31    3.26
   1  -3  -5    2.04    2.04
  -1  -3   5   -4.09    2.89
  -1   3   4   29.32    9.15
   1   3  -4   27.66    3.20
   1  -3  -4   28.81    9.97
  -1  -3   4   20.58    4.76
  -1   3   3   -0.60    3.51
   1   3  -3    3.73    2.99
   1  -3  -3   -2.26    2.94
  -1  -3   3    2.54    3.10
  -1   3   2   85.55    4.47
   1   3  -2  117.83    5.37
   1  -3  -2  116.10    4.84
  -1  -3   2  102.93    4.40
  -1   3   1  218.17    6.37
   1   3  -1  216.35    7.24
   1  -3  -1  213.23    6.34
  -1  -3   1  232.65    6.40
  -1   3   0   21.38    4.46
   1   3   0   17.52    8.47
  -1  -3   0   23.41    8.71
   1  -3   0   21.51    8.08
   1   3   1    2.71    2.02
  -1   3  -1    1.41    3.26
  -1  -3  -1    0.57    2.76
   1  -3   1    3.30    2.56
   1   3   2    2.36    1.67
  -1   3  -2    2.37    2.04
  -1  -3  -2    4.11    3.13
   1  -3   2    2.71    1.84
   1   3   3   67.53    4.94
  -1   3  -3   62.10    3.47
  -1  -3  -3   68.62    4.66
   1  -3   3   64.49    4.34
   1   3   4  929.16   20.38
  -1   3  -4 1004.34   21.81
  -1  -3  -4 1024.49   24.80
   1  -3   4  915.52   20.24
   1   3   5   32.91   10.26
  -1   3  -5   30.56    8.28
  -1  -3  -5   34.79   10.90
   1  -3   5   28.85    8.32
   1   3   6    6.72    3.92
  -1   3  -6    7.66    6.79
  -1  -3  -6    9.97    6.87
   1  -3   6    4.27    3.59
  -1   3  -7    9.99    6.60
  -1  -3  -7   14.45    6.52
   1  -3   7    9.48    3.20
  -1   3  -8    5.07    2.56
  -1  -3  -8    3.02    1.37
  -1  -3  -8    1.32    1.84
   1  -3   8    2.36    3.24
  -1   3  -9   12.73    3.83
  -1  -3  -9    5.68    1.76
  -1  -3  -9    4.52    1.99
   1  -3   9   11.64    4.84
  -1   3 -10    3.01    2.00
  -1  -3 -10    7.97    3.13
  -1  -3 -10    3.90    2.25
   1  -3  10    8.00    2.93
  -1   3 -11  189.47    6.77
  -1   3 -11  208.86    6.74
  -1  -3 -11  170.92    5.01
  -1  -3 -11  180.90   12.46
  -1   3 -12   39.41   12.52
  -1   3 -12   33.85    3.79
  -1  -3 -12   27.87    2.02
  -1  -3 -12   41.51   12.57
  -1   3 -13  150.96    9.66
  -1   3 -13  162.51    5.89
  -1  -3 -13  139.25    2.99
  -1  -3 -13  167.44    7.02
  -1   3 -14    3.43    2.62
  -1   3 -14    1.62    2.21
  -1  -3 -14    2.11    0.84
  -1  -3 -14    6.85    3.60
  -1   3 -15    0.50    1.48
  -1   3 -15    1.47    2.46
  -1  -3 -15    1.88    2.15
  -1  -3 -15   -2.26    4.00
  -1   3 -16  269.46    7.55
  -1   3 -16  288.12   10.16
  -1  -3 -16  312.74   10.34
  -1   3 -17  103.27    3.76
  -1   3 -17  109.94    6.57
  -1  -3 -17  113.45   15.93
  -1   3 -18  112.56    4.39
  -1   3 -18  104.61   16.21
  -1  -3 -18  122.64    6.68
  -1   3 -19   -0.93    1.58
  -1   3 -19    1.08    1.86
  -1  -3 -19   -5.82    4.68
  -1   3 -20   63.79    5.04
  -1  -3 -20   69.72    4.98
  -1   3 -21   56.81    6.47
  -1  -3 -21   67.63    7.29
  -1   3 -22   -1.73    4.15
  -1  -3 -22    5.14    3.91
  -1   3 -23   -2.58    3.35
  -1  -3 -23   -1.32    3.98
  -1  -5  21    1.14    2.76
   1  -5 -20    8.79    7.50
  -1  -5  20    8.21    4.03
   1   5 -19   11.53    8.33
   1  -5 -19   24.41   12.22
   1   5 -18    1.80    2.28
   1  -5 -18   -0.54    3.86
  -1  -5  18    3.35    2.03
   1   5 -17    1.90    2.14
   1  -5 -17    3.02    3.02
  -1  -5  17    3.53    1.67
   1   5 -16    3.87    2.01
   1  -5 -16    1.34    2.28
  -1  -5  16    2.68    1.98
   1  -5 -15    7.41    1.92
   1  -5 -15    6.12    2.48
  -1  -5  15    5.50    2.33
   1   5 -14   28.57   13.56
   1  -5 -14   15.97    5.83
   1  -5 -14   24.82   13.98
  -1  -5  14   20.48    9.50
   1   5 -13   52.91   13.77
   1  -5 -13   37.92    2.58
   1  -5 -13   55.18   15.36
  -1  -5  13   46.54   14.12
   1   5 -12  246.67    8.77
   1  -5 -12  189.74    6.21
   1  -5 -12  243.81   11.21
  -1  -5  12  215.73   10.90
   1   5 -11   95.97    8.02
   1  -5 -11   82.13    6.51
   1  -5 -11  105.92    6.89
  -1  -5  11   86.17   11.33
   1   5 -10  130.74   16.15
   1  -5 -10   99.65    9.57
   1  -5 -10  142.24    8.37
  -1  -5  10  127.37   15.06
   1   5  -9    2.39    2.50
   1  -5  -9    2.71    1.93
   1  -5  -9    3.85    3.80
  -1  -5   9    6.15    4.38
   1   5  -8   74.38    4.39
   1  -5  -8   55.13    3.13
   1  -5  -8   99.85    7.97
  -1  -5   8   74.79   11.31
   1   5  -7   -1.05    3.64
   1  -5  -7    5.63    2.32
  -1  -5   7    2.93    4.58
  -1   5   6  169.04    7.09
   1   5  -6  171.60    6.97
   1  -5  -6  215.08    8.81
  -1  -5   6  172.59   12.36
  -1   5   5    8.61    4.33
   1   5  -5    7.31    5.55
   1  -5  -5   12.00    4.25
  -1  -5   5    7.34    3.23
  -1   5   4  247.63    9.56
   1  -5  -4  279.84   10.29
  -1   5   3   18.61    7.20
   1   5  -3   12.91    4.08
   1  -5  -3   15.58    9.00
  -1  -5   3   16.10    5.40
  -1   5   2   12.67    3.20
   1   5  -2   16.65    4.38
   1  -5  -2   16.53    4.71
  -1  -5   2   15.54    3.35
  -1   5   1   48.97    9.68
   1   5  -1   36.09   10.82
   1  -5  -1   47.44    4.96
  -1  -5   1   48.13   13.70
  -1   5   0    9.63    5.01
   1   5   0    0.89    1.79
  -1  -5   0    5.60    3.05
   1  -5   0    0.26    2.56
   1   5   1   67.62    3.88
  -1   5  -1   64.58    5.56
  -1  -5  -1   62.39    4.30
   1  -5   1   70.24   11.48
   1   5   2    3.20    3.20
  -1   5  -2    3.47    1.68
  -1  -5  -2    1.82    1.67
   1  -5   2    3.15    3.57
   1   5   3  331.03    8.95
  -1   5  -3  383.32   10.81
  -1  -5  -3  404.41   14.14
   1  -5   3  366.01   10.58
   1   5   4   -1.90    3.20
  -1   5  -4   -0.68    3.52
  -1  -5  -4    3.35    2.18
   1  -5   4   -3.45    3.87
   1   5   5   17.96    4.18
  -1   5  -5   19.90   11.89
  -1  -5  -5   20.81    8.53
   1  -5   5   20.42   10.71
   1   5   6   15.61    4.51
  -1   5  -6   21.86    4.48
  -1  -5  -6   21.80    5.10
   1  -5   6   16.13    7.14
   1   5   7    4.14    2.23
  -1   5  -7    3.57    3.29
  -1  -5  -7   11.34    5.93
   1  -5   7    4.85    4.23
  -1   5  -8  166.06    7.73
  -1  -5  -8  208.49    8.51
   1  -5   8  153.68   15.35
  -1  -5  -8  111.37    4.82
  -1   5  -9    4.78    3.71
  -1  -5  -9    5.12    2.49
  -1  -5  -9    4.22    2.35
   1  -5   9    7.42    3.75
  -1   5 -10   35.08   14.33
  -1  -5 -10   28.50   10.31
  -1  -5 -10   48.80   13.97
   1  -5  10   41.27   12.35
  -1   5 -11   26.16   10.75
  -1  -5 -11   17.48    7.93
  -1  -5 -11   33.62   11.31
   1  -5  11   20.44    9.82
  -1   5 -12    5.63    3.96
  -1  -5 -12    9.83    1.98
  -1  -5 -12    5.68    4.99
   1  -5  12    9.87    3.88
  -1   5 -13    2.46    2.37
  -1  -5 -13    2.58    2.15
  -1  -5 -13   -4.55    4.28
   1  -5  13    1.54    2.43
  -1   5 -14    5.54    3.90
  -1  -5 -14    4.95    2.33
  -1  -5 -14   11.20    6.96
   1  -5  14    6.78    3.23
  -1   5 -15    2.76    3.00
  -1  -5 -15    8.19    3.85
   1  -5  15    3.77    2.93
  -1   5 -16    4.63    4.13
  -1  -5 -16    1.42    6.70
   1  -5  16    3.51    4.19
  -1   5 -17    1.75    2.79
  -1  -5 -17    1.37    2.13
   1  -5  17   -4.79    3.68
  -1   5 -18    1.70    2.42
  -1  -5 -18   -2.97    4.17
   1  -5  18   -0.09    4.09
  -1   5 -19    0.25    1.03
  -1  -5 -19    3.79    4.95
   1  -5  19    1.41    2.66
   1  -5  20   10.65   10.57
   1   7 -15   51.98   12.57
   1   7 -14    2.70    1.92
  -1  -7  14    1.68    2.27
   1   7 -13    4.08    4.93
   1  -7 -13    6.26    3.78
   1  -7 -13    8.63    5.03
  -1  -7  13    4.72    4.75
   1   7 -12   19.81   12.85
   1  -7 -12   13.84    7.52
   1  -7 -12   24.12   11.21
  -1  -7  12   19.74   10.61
   1   7 -11   56.28    4.74
   1  -7 -11   57.26    4.30
   1  -7 -11   69.20   14.46
  -1  -7  11   53.08    4.81
   1   7 -10    1.38    2.49
   1  -7 -10    0.89    1.37
   1  -7 -10   -0.18    3.71
  -1  -7  10    2.99    3.63
   1   7  -9   73.79   13.83
   1  -7  -9   73.72   13.80
   1  -7  -9   93.53    9.00
  -1  -7   9   82.23   16.51
   1   7  -8   30.58   15.39
   1  -7  -8   16.59    9.36
   1  -7  -8   32.23   12.76
  -1  -7   8   36.72    5.70
   1   7  -7    4.36    3.80
   1  -7  -7    5.47    3.28
   1  -7  -7    6.33    4.00
  -1  -7   7    2.03    4.00
   1   7  -6    1.04    3.43
   1  -7  -6    0.30    2.17
  -1  -7   6   -2.75    3.88
   1  -7  -6   -2.81    3.01
  -1   7   5   27.26   12.92
   1   7  -5   23.08   12.95
   1  -7  -5   35.79   11.98
  -1  -7   5   32.26   18.11
  -1   7   4    4.00    4.07
   1   7  -4    6.61    3.16
   1  -7  -4   11.56    5.59
  -1  -7   4    8.65    5.88
  -1   7   3    3.26    2.57
   1   7  -3    1.84    2.13
   1  -7  -3   -1.23    3.73
  -1  -7   3   -0.56    3.80
  -1   7   2   67.14    8.97
   1   7  -2   74.90    7.79
   1  -7  -2   66.95    4.93
  -1  -7   2   79.54   14.73
  -1   7   1   -1.81    3.69
   1   7  -1    3.74    3.54
   1  -7  -1    5.29    4.47
  -1  -7   1   -4.66    3.56
  -1   7   0    3.10    2.34
   1   7   0    4.31    2.97
  -1  -7   0   -0.89    3.60
   1  -7   0    2.80    3.16
   1   7   1    2.83    1.81
  -1   7  -1    7.57    3.50
  -1  -7  -1   10.86    3.73
   1  -7   1   11.23    5.71
   1   7   2   34.24    7.75
  -1   7  -2   39.06   13.30
  -1  -7  -2   50.55    5.69
   1  -7   2   41.58   12.83
   1   7   3   24.87   10.37
  -1   7  -3   23.33    6.65
  -1  -7  -3   20.07    6.86
   1  -7   3   24.09    8.20
   1   7   4   -1.75    3.42
  -1   7  -4    1.89    2.94
  -1  -7  -4    0.43    2.27
   1  -7   4   -2.10    4.48
   1   7   5   40.00   13.61
  -1   7  -5   31.44   19.23
  -1  -7  -5   39.81   18.04
   1  -7   5   36.25   18.17
  -1   7  -6   22.17   11.28
  -1  -7  -6   23.98   14.30
   1  -7   6   24.99    5.75
  -1   7  -7   -5.15    3.46
  -1  -7  -7    2.15    2.49
   1  -7   7    1.80    2.46
  -1  -7  -7    4.15    3.89
  -1   7  -8   62.20    6.70
  -1  -7  -8   47.14    6.97
  -1  -7  -8   76.76    7.82
   1  -7   8   64.68   14.52
  -1   7  -9   14.92   10.88
  -1  -7  -9    6.98    6.16
  -1  -7  -9    8.46    6.64
   1  -7   9   12.11    8.15
  -1   7 -10   23.09   15.14
  -1  -7 -10   27.05    7.25
  -1  -7 -10   35.79    9.68
   1  -7  10   24.02   11.87
  -1   7 -11    5.94    3.43
  -1  -7 -11   22.90    5.65
   1  -7  11    4.51    3.60
  -1   7 -12    0.05    1.72
  -1  -7 -12    1.93    2.33
  -1  -7 -12    3.16    3.37
   1  -7  12    3.38    2.98
  -1   7 -13   42.37   20.33
  -1  -7 -13   72.58    6.00
   1  -7  13   48.51   14.48
  -1   7 -14  104.63    7.40
   2   0 -26   61.82    6.32
   2   0 -25   -1.47    4.02
   2   0 -24   81.41    8.27
   2   0 -23    2.02    2.05
   2   0 -22    7.72    5.30
   2   0 -21    0.99    4.69
   2   0 -20   17.62   10.71
   2   0 -19    0.89    0.90
   2   0 -19    0.89    2.10
   2   0 -18  167.85    5.32
   2   0 -18  191.88    8.19
   2   0 -17    1.78    1.70
   2   0 -17    2.47    2.75
   2   0 -16   51.76    2.23
  -2   0  16   41.78    2.36
   2   0 -16   45.20    3.73
   2   0 -15    1.02    1.13
  -2   0  15    0.79    1.10
   2   0 -15   -0.45    3.28
   2   0 -14    2.92    1.73
  -2   0  14    1.76    1.91
   2   0 -14    4.72    3.61
   2   0 -13    0.04    0.66
  -2   0  13    0.43    0.50
   2   0 -13    2.61    2.67
   2   0 -12  316.73    7.15
  -2   0  12  237.54    5.55
   2   0 -12  300.03    8.26
   2   0 -11   -1.08    1.68
  -2   0  11    1.39    1.17
   2   0 -11    0.18    1.63
   2   0  -9    1.04    1.28
  -2   0   9   -0.83    1.64
   2   0  -9    1.05    2.73
   2   0  -8  492.99    9.51
  -2   0   8  416.43    8.02
   2   0  -8  508.91   10.26
  -2   0   8  439.73    8.93
   2   0  -7   -1.35    1.77
  -2   0   7    0.24    1.48
   2   0  -7   -3.43    3.10
  -2   0   7    1.73    2.02
   2   0  -6 1329.56   15.84
  -2   0   6 1270.83   14.90
   2   0  -6 1451.70   17.54
  -2   0   6 1453.52   17.42
   2   0  -5   -2.05    1.59
  -2   0   5    0.87    1.50
   2   0  -5    1.98    1.24
  -2   0   5   -0.44    2.04
   2   0  -4 5230.86   58.05
  -2   0   4 4682.84   52.09
   2   0  -4 5300.53   59.02
  -2   0   4 5266.30   58.60
   2   0  -3    4.77    1.96
  -2   0   3    0.85    1.04
   2   0  -3    2.11    1.55
  -2   0   3    1.55    1.99
   2   0  -2  774.56    9.00
   2   0  -2  824.00    9.45
  -2   0   2  913.95   10.62
  -2   0   0  272.81    3.23
  -2   0  -1   -0.22    1.22
  -2   0  -2 1007.40   11.75
   2   0   2  974.31   11.46
  -2   0  -3   -0.17    0.38
   2   0   3    0.56    0.67
  -2   0  -3    1.55    1.81
   2   0   3    1.26    1.32
  -2   0  -4 1385.00   15.55
   2   0   4 1283.19   14.42
  -2   0  -4 1484.44   17.68
   2   0   4 1381.50   16.46
  -2   0  -5   -0.11    0.45
   2   0   5   -0.65    0.66
  -2   0  -5   -3.62    2.84
   2   0   5    1.57    3.42
  -2   0  -6  867.35   10.27
   2   0   6  744.49    9.22
  -2   0  -6  899.68   11.88
   2   0   6  875.87   11.39
  -2   0  -7    0.06    0.62
   2   0   7    0.14    0.65
  -2   0  -7   -0.08    1.87
   2   0   7    1.67    1.61
  -2   0  -8  108.29    2.57
   2   0   8   86.44    1.57
  -2   0  -8  119.80    4.04
  -2   0  -9    0.31    0.86
   2   0   9    0.27    0.78
  -2   0  -9    1.58    2.12
  -2   0 -10   50.25    3.91
   2   0  10   38.02    1.74
  -2   0 -10   44.50    3.24
  -2   0 -11    0.98    0.63
   2   0  11    1.14    1.02
  -2   0 -11    2.81    2.60
  -2   0 -12   22.22    2.13
   2   0  12   20.49    1.19
  -2   0 -12   24.55    8.36
  -2   0 -13    0.66    0.71
   2   0  13    1.56    0.90
  -2   0 -13   -0.99    3.07
  -2   0 -14  102.51    2.80
   2   0  14   76.88    1.80
  -2   0 -14  105.03    6.74
  -2   0 -15    0.65    0.58
   2   0  15    0.27    0.50
  -2   0 -15   -0.51    3.77
  -2   0 -16    4.83    1.80
  -2   0 -16    5.83    3.06
  -2   0 -17   -1.06    3.91
  -2   0 -18   29.10   10.99
  -2   0 -19   -0.62    4.11
  -2   0 -20  208.17    8.66
  -2   0 -21   -0.91    3.98
  -2   0 -22    0.79    2.22
  -2   0 -23   -2.13    4.32
  -2   0 -24   22.17   12.29
   2   2 -25   -2.15    3.82
   2  -2 -25   -4.37    4.00
   2   2 -24    8.95    5.68
   2  -2 -24   14.84    8.69
   2   2 -23    2.59    2.47
   2  -2 -23   -1.71    4.19
   2   2 -22    0.00    2.30
   2  -2 -22    3.31    3.61
   2   2 -21    6.22    4.62
   2  -2 -21    3.81    3.20
   2   2 -20   10.26    4.70
   2   2 -20   11.08    4.11
   2  -2 -20   12.83    6.15
   2   2 -19   11.99    3.70
   2   2 -19   15.07    7.64
   2  -2 -19    8.65    4.31
   2   2 -18  129.89    6.05
   2   2 -18  112.99    6.82
   2  -2 -18  118.79    5.04
   2  -2 -18  140.63    7.42
   2   2 -17   45.80    4.38
   2   2 -17   46.51    8.14
   2  -2 -17   46.11    3.74
   2  -2 -17   51.31    4.00
   2   2 -16    2.11    2.33
   2   2 -16   -3.83    3.92
   2  -2 -16    1.54    1.06
   2  -2 -16   -3.92    3.71
   2   2 -15   85.82    3.78
   2   2 -15   87.22   14.17
   2  -2 -15   87.37    2.49
   2  -2 -15  101.05   16.75
   2   2 -14   49.33    6.38
   2   2 -14   51.71   14.13
   2  -2 -14   41.08    1.82
   2  -2 -14   41.64    2.05
   2  -2 -14   45.10   12.73
   2   2 -13    1.54    1.77
   2   2 -13   -3.08    3.33
   2  -2 -13   -0.24    1.09
   2  -2 -13    1.95    1.13
   2  -2 -13    2.19    2.21
   2   2 -12  558.01   16.53
   2   2 -12  542.36   21.89
   2  -2 -12  493.78   14.66
   2  -2 -12  451.88   14.21
   2  -2 -12  610.57   18.33
   2   2 -11   56.66    4.17
   2   2 -11   58.33    3.98
   2  -2 -11   55.35    5.39
   2  -2 -11   46.93    2.99
   2  -2 -11   61.27    5.81
   2   2 -10  369.57    8.80
   2   2 -10  357.24    9.03
   2  -2 -10  331.38    7.65
   2  -2 -10  301.00    6.94
   2  -2 -10  393.33    9.82
   2   2  -9   96.28    9.20
   2   2  -9  100.06    4.47
   2  -2  -9   87.58    3.03
   2  -2  -9   72.95    3.75
   2  -2  -9  106.97    4.43
   2   2  -8  474.10   11.17
   2   2  -8  472.10   11.45
   2  -2  -8  436.57    9.84
   2  -2  -8  368.52    8.84
   2  -2  -8  481.86   11.56
   2   2  -7  272.25   11.34
   2   2  -7  262.19    6.24
  -2  -2   7  263.54    6.15
   2  -2  -7  197.05    5.44
   2  -2  -7  247.24    5.45
   2  -2  -7  276.91    6.53
  -2   2   6  437.28    9.33
   2   2  -6  406.07    8.79
   2  -2  -6  382.74    7.99
   2  -2  -6  294.97    6.82
  -2  -2   6  369.69    8.16
   2  -2  -6  446.49    9.78
  -2  -2   6  410.31    8.52
  -2  -2   6  337.21    7.44
  -2   2   5  233.42    5.69
   2   2  -5  229.53    6.03
   2  -2  -5  215.90    4.94
   2  -2  -5  174.92    5.18
  -2  -2   5  219.90    5.50
   2  -2  -5  237.74    5.76
  -2  -2   5  227.97    5.57
  -2  -2   5  200.99   10.05
  -2   2   4  228.61    4.83
   2   2  -4  235.40    5.66
  -2   2   4  232.22    4.51
   2  -2  -4  224.98    4.17
  -2  -2   4  227.48    6.04
   2  -2  -4  251.02    5.68
  -2  -2   4  237.65    4.54
  -2  -2   4  205.64    5.47
  -2   2   3   -0.52    3.19
  -2   2   3   -1.76    2.35
   2   2  -3    2.29    2.18
   2   2  -3   -1.18    2.22
   2  -2  -3    0.26    1.65
   2  -2  -3   -0.68    2.01
  -2  -2   3   -0.17    3.58
  -2  -2   3   -0.03    2.43
  -2   2   2  158.55    8.23
  -2   2   2  163.38    4.61
   2   2  -2  165.47   10.18
   2   2  -2  152.44    3.87
   2  -2  -2  180.07    5.33
   2  -2  -2  154.11    3.26
  -2  -2   2  161.91   10.34
  -2  -2   2  175.65    6.11
  -2   2   1  101.02    4.32
   2   2  -1   93.06    3.12
   2   2  -1  119.81    3.58
  -2   2   1  113.60    2.86
   2  -2  -1  112.04    6.94
  -2  -2   1  111.59    3.66
   2  -2  -1  118.92    4.18
  -2  -2   1  129.25    3.44
  -2   2   0  182.54    5.36
   2   2   0  191.33    5.08
   2   2   0  178.91    3.98
  -2   2   0  182.19    3.48
  -2  -2   0  196.55    4.59
   2  -2   0  191.19    8.90
   2  -2   0  186.88    8.92
  -2  -2   0  204.53    4.16
   2   2   1   19.51    8.81
  -2   2  -1   20.37    9.74
  -2   2  -1   19.55    2.41
   2   2   1   21.62    2.21
   2  -2   1   20.28    6.65
  -2  -2  -1   22.74    9.66
   2  -2   1   22.39   11.88
  -2  -2  -1   26.45    4.33
   2   2   2   53.00    3.37
  -2   2  -2   48.42    2.78
  -2   2  -2   46.10    3.07
   2   2   2   55.09    2.47
  -2  -2  -2   55.69    2.33
  -2  -2  -2   48.28    3.02
   2  -2   2   49.48    3.43
   2  -2   2   50.45    2.72
   2   2   3  291.83    6.74
  -2   2  -3  309.10    7.10
   2   2   3  314.88    8.79
   2  -2   3  309.33    6.95
   2  -2   3  310.83    6.85
  -2  -2  -3  351.71    8.11
  -2  -2  -3  306.83    6.29
   2  -2   3  292.70    7.30
   2   2   4   -0.57    2.62
  -2   2  -4    3.31    2.33
   2   2   4    3.87    2.17
   2  -2   4    2.20    2.15
   2  -2   4    5.04    1.95
  -2  -2  -4    3.46    3.37
  -2  -2  -4    3.14    1.73
   2  -2   4    3.42    2.18
   2   2   5  461.81   10.00
  -2   2  -5  475.17    9.94
   2  -2   5  492.84    9.89
   2  -2   5  473.90   10.24
  -2  -2  -5  540.28   11.42
   2  -2   5  415.80    9.27
  -2   2  -6  266.86    6.31
  -2   2  -6  261.32    6.52
  -2  -2  -6  254.12    5.50
  -2  -2  -6  279.50    7.29
  -2   2  -7    2.19    2.22
  -2   2  -7    3.32    1.97
   2  -2   7    1.66    1.84
  -2  -2  -7    3.06    1.94
  -2  -2  -7    1.51    1.14
  -2  -2  -7   -0.77    3.02
  -2   2  -8  219.32    6.23
  -2   2  -8  207.15    6.34
  -2  -2  -8  204.16    5.10
  -2  -2  -8  169.06    4.36
  -2  -2  -8  230.76    8.34
  -2   2  -9  659.67   16.65
  -2   2  -9  615.96   13.56
  -2  -2  -9  598.16   12.73
  -2  -2  -9  521.82   10.67
  -2  -2  -9  672.53   14.87
  -2   2 -10   36.80   11.95
  -2   2 -10   30.85   11.62
  -2  -2 -10   30.41    2.80
  -2  -2 -10   28.32    1.82
  -2  -2 -10   41.31   12.68
  -2   2 -11   12.30    3.30
  -2   2 -11   15.14    5.09
  -2  -2 -11    7.21    1.98
  -2  -2 -11    7.54    1.46
  -2  -2 -11   14.15    3.24
  -2   2 -12    0.05    1.10
  -2   2 -12    2.18    2.13
  -2  -2 -12    0.30    0.55
  -2  -2 -12    1.07    0.69
  -2  -2 -12    1.59    2.12
  -2   2 -13  914.13   19.46
  -2   2 -13  939.49   21.07
  -2  -2 -13  911.90   18.81
  -2  -2 -13  911.17   18.60
  -2  -2 -13 1010.78   25.33
  -2   2 -14  612.94   19.28
  -2   2 -14  632.51   19.49
  -2  -2 -14  648.62   18.69
  -2  -2 -14  693.02   24.83
  -2   2 -15   20.79    6.26
  -2   2 -15   17.84    5.98
  -2  -2 -15   20.03    2.91
  -2  -2 -15   23.41    7.77
  -2   2 -16  119.53    5.59
  -2   2 -16  108.88    6.37
  -2  -2 -16  133.82    8.27
  -2   2 -17   56.52    2.94
  -2   2 -17   50.17    4.81
  -2  -2 -17   67.30    4.98
  -2   2 -18   10.01    3.49
  -2   2 -18   11.21    3.06
  -2  -2 -18   15.22    5.15
  -2   2 -19   18.17    9.75
  -2  -2 -19   22.28    6.77
  -2   2 -20    5.18    2.92
  -2  -2 -20   -1.68    4.49
  -2   2 -21   17.18   10.28
  -2  -2 -21   23.29   11.70
  -2   2 -22    6.95    5.21
  -2  -2 -22    8.95    6.13
  -2   2 -23    3.64    2.51
  -2  -2 -23    4.03    3.68
  -2   2 -24   74.88    6.12
  -2  -2 -24   72.89    6.06
  -2  -4  23   20.78   15.89
   2  -4 -22    0.24    2.91
  -2  -4  22    3.89    2.32
   2   4 -21    6.53    4.53
   2  -4 -21    6.04    5.88
  -2  -4  21    6.04    4.77
   2   4 -20    1.79    1.82
   2  -4 -20    1.60    3.57
  -2  -4  20    1.27    2.56
   2   4 -19   -0.30    2.56
   2  -4 -19   -0.25    3.53
  -2  -4  19   -4.24    3.75
   2   4 -18  153.38    5.76
   2  -4 -18  160.93    6.93
  -2  -4  18  132.37   13.65
   2   4 -17    1.43    2.78
   2  -4 -17   -0.77    1.53
   2  -4 -17    2.21    4.16
  -2  -4  17    1.44    1.76
   2   4 -16    3.99    2.58
   2  -4 -16    4.22    2.32
   2  -4 -16    3.71    2.92
  -2  -4  16    1.78    3.07
   2   4 -15   46.27    4.79
   2  -4 -15   34.40    7.85
   2  -4 -15   48.88    4.28
  -2  -4  15   42.12   12.31
   2   4 -14   51.05   10.44
   2  -4 -14   35.08    3.11
   2  -4 -14   65.26    8.18
  -2  -4  14   48.39    7.29
   2   4 -13  126.78    7.57
   2  -4 -13  111.15    4.89
   2  -4 -13  143.33    6.86
  -2  -4  13  103.79    8.92
   2   4 -12  118.91    4.39
   2  -4 -12   85.95    3.41
   2  -4 -12  129.60   11.76
  -2  -4  12  118.75   14.41
   2   4 -11    6.53    4.03
   2  -4 -11    7.96    3.33
   2  -4 -11   15.02    4.56
  -2  -4  11    7.68    2.40
   2   4 -10   60.80    5.14
   2  -4 -10   41.93    3.66
   2  -4 -10   56.85    3.67
  -2  -4  10   52.50   15.65
   2   4  -9   39.33   10.21
   2  -4  -9   26.56    3.05
   2  -4  -9   45.34   12.21
  -2  -4   9   32.09    8.18
   2   4  -8   43.61    3.47
   2  -4  -8   34.52    4.09
   2  -4  -8   50.79   14.48
  -2  -4   8   41.16    3.52
   2   4  -7  133.59    5.32
   2  -4  -7  142.62    5.08
  -2  -4   7  119.51    4.43
   2  -4  -7   95.31    4.27
  -2   4   6   19.98    4.46
   2   4  -6   17.21    8.16
   2  -4  -6   18.00    4.75
  -2  -4   6   14.78    4.50
  -2   4   5  144.33   10.08
   2   4  -5  158.65    8.07
   2  -4  -5  174.47    7.76
  -2  -4   5  138.16    5.59
  -2   4   4  197.57   16.94
   2  -4  -4  203.57    9.37
  -2  -4   4  212.47    8.41
  -2   4   3   83.25    4.58
   2   4  -3   87.81    4.71
   2  -4  -3   96.58    4.14
  -2  -4   3   86.52    3.71
  -2   4   2  110.23    8.17
   2   4  -2  112.96    6.28
   2  -4  -2  120.93    6.64
  -2  -4   2  109.18    6.22
  -2   4   1    5.73    3.52
   2   4  -1    5.78    4.84
   2  -4  -1    4.08    4.71
  -2  -4   1    1.94    1.68
  -2   4   0   32.36    5.88
   2   4   0   34.49    4.01
  -2  -4   0   36.57    9.03
   2  -4   0   36.85   13.45
  -2   4  -1    3.09    2.29
   2   4   1    2.66    2.87
  -2  -4  -1    2.23    2.99
   2  -4   1    4.42    2.37
   2   4   2   16.71    6.53
  -2   4  -2   16.66    8.07
  -2  -4  -2   21.04    6.38
   2  -4   2   16.01    5.87
   2   4   3   29.45    6.92
  -2   4  -3   28.94   10.17
  -2  -4  -3   33.56    9.58
   2  -4   3   27.58    8.63
   2   4   4   12.89    3.43
  -2   4  -4    7.78    4.20
  -2  -4  -4   16.54    4.58
   2  -4   4   12.02    4.37
   2   4   5  134.06    8.05
  -2   4  -5  126.02    8.36
  -2  -4  -5  147.47    8.50
   2  -4   5  148.41   13.73
   2   4   6    8.82    3.30
  -2   4  -6   10.22    4.52
  -2  -4  -6    7.99    3.02
   2  -4   6   11.46    6.13
   2   4   7    0.69    2.24
  -2   4  -7    3.28    2.44
  -2  -4  -7   -3.17    3.37
   2  -4   7   -1.44    3.34
  -2   4  -8    4.80    3.16
  -2  -4  -8    3.33    2.24
  -2  -4  -8    6.34    3.09
   2  -4   8   -1.50    3.54
  -2   4  -9   73.91    5.36
  -2  -4  -9   60.11   11.34
  -2  -4  -9   80.12    4.51
   2  -4   9   67.96    6.71
  -2   4 -10   24.77    7.91
  -2  -4 -10   17.26    7.71
  -2  -4 -10   24.48    8.72
   2  -4  10   23.43    6.71
  -2   4 -11    3.84    2.40
  -2  -4 -11    1.03    1.79
  -2  -4 -11   -0.42    3.63
   2  -4  11    1.45    2.73
  -2   4 -12  223.23    9.63
  -2  -4 -12  184.19    9.93
  -2  -4 -12  235.91   11.29
   2  -4  12  202.18   11.74
  -2   4 -13  132.52    6.52
  -2  -4 -13  118.00    5.26
  -2  -4 -13  154.02    8.69
   2  -4  13  130.52   17.07
  -2   4 -14   -0.39    2.49
  -2  -4 -14    1.33    1.31
  -2  -4 -14    1.75    2.66
   2  -4  14   -0.39    3.30
  -2   4 -15    0.09    1.81
  -2  -4 -15    3.03    4.32
   2  -4  15   -0.58    2.98
  -2   4 -16   58.58    4.26
  -2  -4 -16   58.35    5.67
   2  -4  16   50.94    7.06
  -2   4 -17   69.73    7.29
  -2  -4 -17   87.43    5.74
   2  -4  17   74.85    9.54
  -2   4 -18   22.77   10.96
  -2  -4 -18   27.17   11.74
   2  -4  18   25.31    8.84
  -2  -4 -19    2.65    3.10
   2  -4  19    1.57    3.08
  -2  -4 -20   14.49    6.90
   2  -4  20    4.40    3.80
  -2  -4 -21    3.88    3.42
   2  -4  21    4.29    3.34
   2  -4  22    1.34    3.24
   2   6 -20   12.01   12.68
   2   6 -19   37.34    6.15
   2   6 -18    5.83    6.37
   2  -6 -18   17.21   10.92
  -2  -6  18   13.14    7.36
   2   6 -17    0.10    1.64
   2  -6 -17   -0.57    3.60
  -2  -6  17    2.28    2.54
   2   6 -16   12.74    6.99
   2  -6 -16    9.23    5.08
  -2  -6  16   12.29    6.64
   2   6 -15   19.68   10.43
   2  -6 -15    7.63    5.81
   2  -6 -15   22.98    8.10
  -2  -6  15   16.97    9.09
   2   6 -14   19.03    9.62
   2  -6 -14   14.78    7.85
   2  -6 -14   19.26   11.34
  -2  -6  14   13.61    7.29
   2   6 -13    8.59    5.27
   2  -6 -13    7.11    5.10
   2  -6 -13   11.88    5.40
  -2  -6  13    4.70    2.76
   2   6 -12   21.88   10.58
   2  -6 -12   17.43    7.14
   2  -6 -12   27.03   10.07
  -2  -6  12   15.24    9.03
   2   6 -11   18.37    7.29
   2  -6 -11    8.66    6.00
   2  -6 -11   25.36    5.77
  -2  -6  11   17.70    8.72
   2   6 -10   13.44    6.56
   2  -6 -10    5.68    3.09
   2  -6 -10   11.45    6.88
  -2  -6  10   12.46    5.92
   2   6  -9    1.93    1.63
   2  -6  -9    1.40    3.27
   2  -6  -9    1.66    1.66
  -2  -6   9   -4.10    3.53
   2   6  -8   11.60    5.09
   2  -6  -8   15.21    5.20
   2  -6  -8   12.19    7.42
  -2  -6   8    8.26    7.67
   2   6  -7    1.60    4.38
   2  -6  -7    3.05    2.18
  -2  -6   7   -1.09    4.24
   2  -6  -7    0.59    1.40
  -2   6   6   39.17    9.21
   2   6  -6   34.67   15.48
   2  -6  -6   41.57   18.00
  -2  -6   6   33.90   15.14
  -2   6   5    3.45    1.95
   2   6  -5   -8.33    4.00
   2  -6  -5    1.95    2.27
  -2  -6   5    2.48    2.94
  -2   6   4  258.99    8.60
   2   6  -4  258.60    9.16
   2  -6  -4  267.87    8.57
  -2  -6   4  279.11    9.87
  -2   6   3    9.91    2.92
   2   6  -3    5.34    2.42
  -2  -6   3    9.14    5.24
  -2   6   2    1.11    2.34
   2   6  -2    2.50    2.41
   2  -6  -2   -2.54    3.97
  -2  -6   2    3.24    3.40
  -2   6   1    9.79    5.12
   2   6  -1    9.26    4.61
   2  -6  -1    7.87    5.27
  -2  -6   1    9.56    6.13
  -2   6   0   17.21    4.55
   2   6   0   11.49    6.56
  -2  -6   0   14.39    6.53
   2  -6   0   15.09    6.90
   2   6   1   38.65   14.16
  -2   6  -1   38.64   13.86
  -2  -6  -1   51.03    7.80
   2  -6   1   37.95   11.62
  -2   6  -2  121.64   13.84
   2   6   2   99.41    5.05
  -2  -6  -2  118.26   19.68
   2  -6   2  114.29   13.11
   2   6   3    5.91    1.83
  -2   6  -3    3.74    2.65
  -2  -6  -3    4.72    3.50
   2  -6   3    2.16    2.96
   2   6   4   44.35    9.01
  -2   6  -4   45.01   13.93
  -2  -6  -4   38.05   17.93
   2  -6   4   40.07   13.09
   2   6   5    3.21    1.59
  -2   6  -5   -4.35    4.01
  -2  -6  -5    1.20    1.79
   2  -6   5    1.20    2.34
   2   6   6   21.56    7.44
  -2   6  -6   15.42   11.80
  -2  -6  -6   10.16    8.33
   2  -6   6   11.88    4.34
   2   6   7    7.48    4.66
  -2   6  -7    5.66    5.40
  -2  -6  -7    5.59    4.40
   2  -6   7    4.64    3.35
  -2   6  -8    6.99    4.17
  -2  -6  -8    5.55    2.83
   2  -6   8    6.86    2.72
  -2   6  -9    1.16    1.56
  -2  -6  -9    1.61    1.52
  -2  -6  -9    3.05    3.81
   2  -6   9    1.85    2.16
  -2   6 -10   25.26    8.42
  -2  -6 -10   12.17    4.09
  -2  -6 -10   26.80   10.99
   2  -6  10   31.42   17.66
  -2   6 -11   19.90    6.81
  -2  -6 -11   11.99    8.52
  -2  -6 -11   27.23   11.67
   2  -6  11   14.29    7.60
  -2   6 -12   11.80    4.61
  -2  -6 -12    6.46    2.62
  -2  -6 -12    6.07    3.02
   2  -6  12    7.45    4.93
  -2   6 -13    1.23    1.57
  -2  -6 -13    2.20    4.35
   2  -6  13   -1.00    3.57
  -2   6 -14    3.77    3.84
  -2  -6 -14   -1.42    4.51
   2  -6  14    3.72    2.56
  -2   6 -15    5.68    5.22
  -2  -6 -15   13.32   10.81
   2  -6  15   12.34    6.33
  -2   6 -16    2.88    2.82
  -2  -6 -16    3.05    3.47
   2  -6  16    2.79    2.53
  -2   6 -17   10.66    7.93
   2  -6  17   17.26    8.05
  -2   6 -18   34.43    5.67
   2  -8 -11    6.27    2.56
   2  -8 -10   24.78   10.53
   2  -8  -9    5.55    3.87
   2  -8  -8   12.37    7.47
   2  -8  -7    3.81    2.90
   2  -8  -7    5.72    3.12
  -2  -8   7    5.87    3.29
   2   8  -6    4.86    3.27
   2  -8  -6    3.66    2.88
   2  -8  -6    7.95    5.73
  -2  -8   6    9.21    5.58
   2   8  -5    6.96    4.49
   2  -8  -5    7.24    4.15
  -2  -8   5    3.75    4.24
   2  -8  -5    5.25    2.78
   2   8  -4    1.86    2.61
   2  -8  -4   -0.87    3.53
  -2  -8   4    2.34    1.94
   2  -8  -4    0.30    0.90
  -2   8   3   37.72   11.70
   2   8  -3   28.56   15.53
   2  -8  -3   47.85   10.60
  -2  -8   3   60.47    6.06
  -2   8   2  128.84   21.27
   2   8  -2  116.31   15.53
   2  -8  -2  142.49   10.10
  -2  -8   2  142.27   10.59
  -2   8   1   24.66   12.32
   2   8  -1   21.32   11.03
  -2  -8   1   21.16   11.30
   2  -8  -1   17.58   15.07
  -2   8   0   12.73    4.91
   2   8   0   12.23    5.69
   2  -8   0    6.85    2.92
  -2  -8   0    6.25    1.62
  -2   8  -1    2.57    2.16
   2   8   1    3.07    2.94
  -2  -8  -1    2.39    2.67
   2  -8   1    0.85    2.56
   2   8   2    7.05    3.79
  -2   8  -2    3.80    2.28
  -2  -8  -2   11.31    5.48
   2  -8   2    4.63    4.87
   2   8   3    4.54    3.37
  -2   8  -3    5.96    3.42
  -2  -8  -3    1.08    3.80
   2  -8   3    4.81    3.85
   2   8   4   16.43   12.50
  -2   8  -4   20.59   10.54
  -2  -8  -4   24.59   19.57
   2  -8   4   31.82   14.29
  -2  -8  -5    1.06    3.87
   2  -8   5    0.90    2.03
  -2  -8  -5    2.56    2.09
   2  -8   6    1.55    1.63
  -2  -8  -6   -3.05    2.42
  -2  -8  -7  130.41    8.07
   2  -8   7  159.16   10.27
  -2  -8  -8    0.96    1.61
  -2  -8  -9    1.41    2.28
   3   1 -26   -2.53    3.81
   3  -1 -26    3.21    3.44
   3   1 -25   16.56    7.53
   3  -1 -25   15.65    3.96
   3   1 -24   24.49   13.26
   3  -1 -24   27.06   16.86
   3   1 -23    6.75    4.53
   3  -1 -23    9.79    4.36
   3   1 -22   -0.95    4.51
   3  -1 -22    5.52    3.45
   3   1 -21    0.88    1.17
   3   1 -21    2.45    3.82
   3  -1 -21    1.28    2.74
   3   1 -20    0.55    1.08
   3   1 -20    3.52    4.52
   3  -1 -20    1.16    2.51
   3   1 -19    8.91    2.63
   3   1 -19    5.54    5.05
   3  -1 -19    6.76    3.57
   3  -1 -19    5.84    3.82
   3   1 -18  102.80    6.61
   3   1 -18  104.79    5.87
   3  -1 -18  107.21    3.07
   3  -1 -18  110.13    5.79
   3   1 -17   30.29    5.58
   3   1 -17   27.28    8.98
   3  -1 -17   29.10    4.19
   3  -1 -17   29.31    8.40
   3   1 -16  558.17   14.62
   3   1 -16  527.77   12.81
  -3   1  16  369.28   10.23
   3  -1 -16  540.76   12.57
   3  -1 -16  546.76   16.92
   3   1 -15   16.02    6.01
   3   1 -15   24.45    8.67
  -3   1  15   13.72    1.35
   3  -1 -15   23.55    6.25
   3  -1 -15   22.49    7.01
   3   1 -14   54.67    6.53
   3   1 -14   45.73    5.68
  -3   1  14   32.79    4.71
   3  -1 -14   47.48    5.60
   3  -1 -14   55.79    9.94
   3   1 -13  194.40    5.30
   3   1 -13  195.55    6.58
  -3   1  13  137.67    3.72
   3  -1 -13  183.92    4.59
   3  -1 -13  194.80    6.65
   3   1 -12  167.14    9.57
  -3   1  12  106.22    4.17
   3   1 -12  139.71    6.31
  -3  -1  12  135.05    5.32
   3  -1 -12  134.57    5.17
   3  -1 -12  146.10    6.29
   3   1 -11    8.52    3.39
  -3   1  11    3.72    3.19
   3   1 -11    5.48    4.17
  -3  -1  11    3.35    1.78
   3  -1 -11   10.38    2.82
   3  -1 -11    7.33    2.04
   3   1  -9   -0.28    3.75
  -3   1   9    2.46    2.15
   3   1  -9    2.49    2.34
  -3  -1   9    3.83    2.20
   3  -1  -9    3.35    3.43
   3  -1  -9    2.53    2.19
   3   1  -8  887.77   16.69
  -3   1   8  633.12   11.91
  -3   1   8  862.51   16.26
   3   1  -8  858.63   16.38
  -3  -1   8  835.53   15.50
   3  -1  -8  926.08   19.00
   3  -1  -8  732.50   15.21
   3   1  -7    7.71    5.50
  -3   1   7    4.32    2.51
   3   1  -7   10.16    4.45
  -3   1   7    5.42    3.37
   3  -1  -7    9.99    3.25
  -3  -1   7    8.34    3.63
   3  -1  -7    9.23    3.69
  -3  -1   7    7.14    3.33
   3   1  -6  308.62    5.01
  -3   1   6  236.08    4.29
   3   1  -6  303.83    5.98
  -3   1   6  329.45    5.40
   3  -1  -6  237.61    3.96
  -3  -1   6  305.35    5.37
   3  -1  -6  324.06    5.53
  -3  -1   6  313.84    5.03
   3   1  -5 1956.05   22.98
  -3   1   5 1440.83   17.06
   3   1  -5 1751.67   20.68
  -3   1   5 2062.77   23.84
   3  -1  -5 1504.42   17.74
  -3  -1   5 1832.79   21.44
   3  -1  -5 1970.19   23.04
  -3  -1   5 1915.10   22.31
   3   1  -4  396.12    6.12
  -3   1   4  280.34    6.97
   3   1  -4  372.49    8.43
  -3   1   4  391.21    5.62
   3  -1  -4  280.16    4.29
  -3  -1   4  389.16    5.86
   3  -1  -4  387.51    5.83
  -3  -1   4  356.24    5.51
   3   1  -3  610.07    8.32
  -3   1   3  584.72    9.11
   3  -1  -3  446.19    6.02
  -3  -1   3  598.61    7.87
   3  -1  -3  620.05    7.92
  -3  -1   3  599.73    9.69
  -3  -1   3  518.14   10.67
   3   1  -2 8664.83   95.95
   3  -1  -2 9287.59   36.04
  -3  -1   2 8982.04   35.25
  -3  -1   2 9999.00  110.61
   3  -1  -2 7125.62   28.55
  -3   1   1 2865.40   32.42
   3   1  -1 2759.49   31.16
   3   1  -1 3059.18   34.42
  -3   1   1 2947.48   33.04
   3  -1  -1 2629.24   29.80
  -3  -1   1 2859.53   32.27
   3  -1  -1 2886.54   32.66
  -3  -1   1 3081.51   34.66
  -3   1   0   51.51    2.01
   3   1   0   56.44    2.56
   3   1   0   57.57    2.07
  -3   1   0   50.74    2.03
  -3  -1   0   60.27    2.44
   3  -1   0   48.96    1.97
   3  -1   0   47.31    2.27
  -3  -1   0   56.80    1.87
  -3   1  -1  496.04    6.46
   3   1   1  518.64    7.03
   3   1   1  506.31    6.39
  -3  -1  -1  508.59    6.52
   3  -1   1  499.78    6.43
   3  -1   1  522.71    9.08
   3  -1   1  461.58    6.06
  -3   1  -2  797.60   10.04
   3   1   2  758.11    9.73
  -3   1  -2  799.87    9.98
   3   1   2  828.71   13.04
   3  -1   2  795.12    9.79
   3  -1   2  819.79   10.13
  -3  -1  -2  844.79   10.57
  -3  -1  -2  834.85    9.89
   3   1   3  162.34    3.20
  -3   1  -3  174.16    3.55
  -3   1  -3  173.90    3.38
   3   1   3  188.56    3.79
  -3  -1  -3  174.75    3.19
   3  -1   3  174.80    3.25
  -3  -1  -3  192.36    4.37
   3  -1   3  169.00    4.62
  -3   1  -4 1137.05   13.67
  -3   1  -4 1204.35   14.98
   3   1   4 1218.57   15.03
  -3  -1  -4 1153.89   13.30
   3  -1   4 1139.74   14.04
  -3  -1  -4 1258.68   17.13
   3  -1   4 1163.94   13.81
   3   1   5  141.92    3.66
  -3   1  -5  129.54    3.51
  -3   1  -5  135.10    4.19
  -3  -1  -5  133.10    2.60
   3  -1   5  132.74    2.75
  -3  -1  -5  141.13    4.24
   3  -1   5  128.77    2.54
   3   1   6 1182.84   21.71
  -3   1  -6 1102.23   20.55
  -3   1  -6 1160.02   21.42
  -3  -1  -6 1100.40   19.36
   3  -1   6 1145.40   21.03
  -3  -1  -6 1146.80   21.33
   3  -1   6 1134.94   20.32
  -3   1  -7  713.97   14.00
  -3   1  -7  690.86   13.02
   3  -1   7  720.17   13.26
  -3  -1  -7  577.87   10.36
  -3  -1  -7  646.91   11.87
  -3  -1  -7  757.17   14.90
  -3   1  -8  209.99    6.33
  -3   1  -8  202.43    6.69
   3  -1   8  201.63    4.88
  -3  -1  -8  190.63    4.25
  -3  -1  -8  183.71    5.12
  -3  -1  -8  213.66   13.33
  -3   1  -9   17.92    6.25
  -3   1  -9   19.45    5.00
   3  -1   9   13.66    3.79
  -3  -1  -9   14.09    2.22
  -3  -1  -9   13.60    2.04
  -3  -1  -9   11.76    4.93
  -3   1 -10  435.69   10.31
  -3   1 -10  481.77   11.82
  -3  -1 -10  447.16    8.89
   3  -1  10  427.31    9.68
  -3  -1 -10  390.52    7.96
  -3  -1 -10  454.28   10.88
  -3   1 -11   14.72    3.89
  -3   1 -11   13.62    3.05
  -3  -1 -11   12.64    3.00
   3  -1  11   10.78    1.24
  -3  -1 -11    9.34    2.21
  -3  -1 -11   16.86    3.70
  -3   1 -12  408.48   13.01
  -3   1 -12  389.44   11.30
  -3  -1 -12  430.10   11.96
   3  -1  12  364.28   10.62
  -3  -1 -12  352.61   10.02
  -3  -1 -12  416.36   15.18
  -3   1 -13   68.32    3.90
  -3   1 -13   77.89    5.01
  -3  -1 -13   77.14    1.65
   3  -1  13   60.21    5.07
  -3  -1 -13   64.89    1.30
  -3  -1 -13   80.49    9.14
  -3   1 -14   -1.41    3.43
  -3   1 -14    1.06    0.69
  -3  -1 -14   -0.75    0.34
   3  -1  14    0.66    0.65
  -3  -1 -14    0.22    0.28
  -3  -1 -14   -6.44    3.64
  -3   1 -15   36.57    5.26
  -3   1 -15   37.50   13.84
  -3  -1 -15   33.62    1.25
  -3  -1 -15   40.40    4.74
  -3   1 -16    5.53    1.66
  -3   1 -16    7.65    3.43
  -3  -1 -16    5.90    3.25
  -3   1 -17   20.25    3.49
  -3   1 -17   20.00    9.25
  -3  -1 -17   18.89    6.95
  -3   1 -18   11.11    3.50
  -3  -1 -18    9.53    5.14
  -3   1 -19   -0.07    2.43
  -3  -1 -19   -1.67    4.21
  -3   1 -20    1.79    3.88
  -3  -1 -20   -0.75    4.25
  -3   1 -21    3.84    3.10
  -3  -1 -21   -2.77    3.97
  -3   1 -22   20.99    8.51
  -3  -1 -22   19.61    7.87
  -3   1 -23   69.86    5.08
  -3  -1 -23   75.93    5.90
  -3   1 -24    8.35    7.62
  -3  -1 -24   12.30    8.64
   3   3 -25    2.71    1.19
   3   3 -24    1.53    3.18
   3  -3 -24    3.73    2.32
   3   3 -23   53.81    6.61
   3  -3 -23   58.10    6.85
   3   3 -22   23.67    8.31
   3  -3 -22   23.54   16.75
   3   3 -21    2.14    3.49
   3   3 -21    8.19    3.55
   3  -3 -21    6.05    3.70
   3   3 -20   12.14    4.58
   3   3 -20   10.97    5.02
   3  -3 -20   14.46    7.79
   3   3 -19   64.41    8.75
   3   3 -19   72.03   11.66
   3  -3 -19   68.14    5.74
   3   3 -18   14.33    4.80
   3   3 -18   15.16    5.59
   3  -3 -18   12.10    4.34
   3  -3 -18    7.34    6.46
   3   3 -17    6.60    3.83
   3   3 -17    5.70    2.62
   3  -3 -17    1.80    1.47
   3  -3 -17    4.26    4.08
   3   3 -16    3.52    2.46
   3   3 -16    1.02    2.81
   3  -3 -16    3.97    1.83
   3  -3 -16    4.07    3.93
   3   3 -15   -0.95    2.73
   3   3 -15    1.34    1.39
   3  -3 -15    1.64    1.31
   3  -3 -15    3.25    3.17
   3   3 -14   73.25    5.68
   3   3 -14   80.13   11.06
   3  -3 -14   63.85    2.96
   3  -3 -14   85.42    7.11
   3   3 -13  108.26    8.71
   3   3 -13   92.52    4.60
   3  -3 -13   80.81    3.61
   3  -3 -13   90.31    4.51
   3   3 -12   30.51    6.70
   3  -3 -12   15.58    6.40
   3  -3 -12   26.42   11.52
  -3  -3  12   22.07    6.29
   3   3 -11    1.31    1.78
   3  -3 -11   -1.78    2.14
   3  -3 -11   -0.15    3.03
  -3  -3  11    3.72    3.58
   3   3 -10   42.15   11.00
   3  -3 -10   27.95    4.17
   3  -3 -10   51.71   14.70
  -3  -3  10   38.43    3.43
   3   3  -9   10.21    3.97
   3  -3  -9   12.13    3.61
   3  -3  -9   14.02    4.80
  -3  -3   9    8.82    4.09
   3   3  -8    5.69    2.87
   3  -3  -8    3.40    2.48
   3  -3  -8    6.33    4.28
  -3  -3   8    4.17    1.63
   3   3  -7   15.84    3.03
   3  -3  -7   11.42    4.33
   3  -3  -7   13.65    6.48
  -3  -3   7   11.72    6.62
   3   3  -6    0.74    1.94
   3  -3  -6   -0.68    3.20
  -3  -3   6    1.37    2.18
   3  -3  -6    0.21    2.33
  -3   3   5   20.35    8.76
   3   3  -5   26.04    6.40
   3  -3  -5   23.37    7.67
  -3  -3   5   19.77    4.08
  -3   3   4  426.72   10.22
   3  -3  -4  476.16   14.50
  -3  -3   4  428.76   10.31
  -3   3   3  207.83    5.94
   3   3  -3  219.25    8.51
   3  -3  -3  214.05    6.73
  -3  -3   3  227.34    7.99
  -3   3   2  619.33   14.33
   3   3  -2  640.37   14.68
   3  -3  -2  675.74   15.33
  -3  -3   2  656.91   16.32
  -3   3   1   22.64    4.81
   3   3  -1   20.75    6.82
   3  -3  -1   19.28    7.65
  -3  -3   1   16.49    3.01
  -3   3   0  832.75   18.42
   3   3   0  905.04   21.05
  -3  -3   0  953.09   20.60
   3  -3   0  916.75   24.22
  -3   3  -1  345.46   11.94
   3   3   1  349.87    9.33
  -3  -3  -1  359.21    8.83
   3  -3   1  355.86    9.28
  -3   3  -2  268.43    8.61
   3   3   2  274.84    7.87
   3  -3   2  275.16   11.33
   3   3   3   41.18    3.86
  -3   3  -3   35.14    2.97
  -3  -3  -3   47.27    4.05
   3  -3   3   41.71   15.55
   3   3   4   82.80    4.86
  -3   3  -4   90.35   10.95
  -3  -3  -4  110.56   12.40
   3  -3   4   78.54    4.26
   3   3   5  638.36   13.81
  -3   3  -5  691.61   14.83
  -3  -3  -5  776.57   16.59
   3  -3   5  635.93   14.45
   3   3   6    2.12    1.10
  -3   3  -6    3.84    1.94
  -3  -3  -6    6.81    4.67
   3  -3   6    7.84    4.38
  -3   3  -7    0.02    2.83
  -3  -3  -7   -0.24    0.94
  -3  -3  -7   -1.88    2.87
   3  -3   7    0.77    2.47
  -3  -3  -7   -0.96    1.37
  -3   3  -8    0.52    0.88
  -3  -3  -8   -0.53    0.81
  -3  -3  -8    1.50    0.83
  -3  -3  -8   -2.18    3.10
   3  -3   8   -4.35    3.33
  -3   3  -9  100.87    7.45
  -3  -3  -9   87.22    2.34
  -3  -3  -9   72.97    2.51
  -3  -3  -9  103.69    4.05
   3  -3   9   99.53    8.94
  -3   3 -10  309.13    9.07
  -3  -3 -10  307.26    7.67
  -3  -3 -10  246.40    6.51
  -3  -3 -10  313.16   11.05
  -3   3 -11  106.87    4.57
  -3   3 -11  116.19    4.32
  -3  -3 -11   88.59    5.08
  -3  -3 -11  102.26    3.76
  -3  -3 -11  123.17    6.36
  -3   3 -12  328.64   10.72
  -3   3 -12  370.78   12.49
  -3  -3 -12  306.33    9.39
  -3  -3 -12  383.94   12.71
  -3   3 -13    2.86    2.44
  -3   3 -13    6.47    3.51
  -3  -3 -13    3.69    1.30
  -3  -3 -13    5.78    4.96
  -3   3 -14  189.00    8.27
  -3   3 -14  185.80    9.24
  -3  -3 -14  175.06    6.98
  -3  -3 -14  229.81   11.16
  -3   3 -15    0.27    1.04
  -3   3 -15   -0.97    3.93
  -3  -3 -15    7.00    5.49
  -3   3 -16   87.85    3.55
  -3   3 -16   93.37    4.80
  -3  -3 -16   96.23   10.92
  -3   3 -17   10.84    4.15
  -3   3 -17   17.90    6.59
  -3  -3 -17   19.61   10.15
  -3   3 -18    2.35    1.75
  -3   3 -18    4.41    4.59
  -3  -3 -18    3.22    4.66
  -3   3 -19  194.49    7.85
  -3  -3 -19  217.63    9.50
  -3   3 -20    8.25    5.67
  -3  -3 -20    7.49    6.07
  -3   3 -21    8.78    4.10
  -3  -3 -21   17.08    8.53
  -3   3 -22    6.89    5.51
  -3  -3 -22    7.39    4.71
  -3   3 -23   10.23    6.43
   3   5 -21   -1.84    2.44
   3  -5 -21    0.49    2.78
  -3  -5  21    3.10    2.36
   3   5 -20    0.71    2.31
   3  -5 -20    2.37    2.85
  -3  -5  20   -0.52    2.11
   3   5 -19    2.10    2.58
   3  -5 -19    6.41    3.74
  -3  -5  19    2.34    2.61
   3   5 -18    3.28    1.74
   3  -5 -18    3.35    2.60
  -3  -5  18   -0.50    3.40
   3   5 -17   -0.64    2.82
   3  -5 -17    4.36    2.78
  -3  -5  17    2.82    2.24
   3   5 -16   87.97    6.19
   3  -5 -16   77.66    4.54
   3  -5 -16   86.17    4.68
  -3  -5  16   51.05   19.40
   3   5 -15    2.49    1.43
   3  -5 -15    2.00    1.59
   3  -5 -15    2.68    2.64
  -3  -5  15   -4.92    3.43
   3   5 -14   30.97   15.45
   3  -5 -14   31.61   10.46
   3  -5 -14   40.95   17.76
  -3  -5  14   37.19    4.45
   3   5 -13   86.81    8.34
   3  -5 -13   70.62    3.77
   3  -5 -13   94.52   10.58
  -3  -5  13   78.87    6.80
   3   5 -12   -0.31    3.64
   3  -5 -12    2.88    2.32
   3  -5 -12    2.08    2.95
  -3  -5  12    2.88    2.34
   3   5 -11   52.39    6.77
   3  -5 -11   42.66    4.89
   3  -5 -11   65.79    5.91
  -3  -5  11   45.71   16.67
   3   5 -10   10.20    5.92
   3  -5 -10    8.45    3.03
   3  -5 -10    7.28    5.38
  -3  -5  10    3.63    3.27
   3   5  -9  101.95    6.33
   3  -5  -9   73.16    3.60
   3  -5  -9  111.65   10.66
  -3  -5   9   96.93    6.67
   3   5  -8   75.38    5.40
   3  -5  -8   50.04    6.57
   3  -5  -8   76.64   15.06
  -3  -5   8   63.29    5.56
   3   5  -7   64.71   14.79
   3  -5  -7   68.87   10.26
  -3  -5   7   57.10    3.86
   3  -5  -7   45.56    6.43
  -3   5   6  108.39    5.30
   3   5  -6  124.46   17.13
   3  -5  -6  119.20   14.67
  -3  -5   6  104.40    4.74
  -3   5   5   74.40    4.83
   3   5  -5   70.32   17.82
   3  -5  -5   87.92    4.40
  -3  -5   5   76.67    4.26
  -3   5   4   33.09    7.24
   3   5  -4   39.87    3.76
   3  -5  -4   37.96   13.88
  -3  -5   4   38.34   11.22
  -3   5   3    3.21    2.07
   3   5  -3    5.61    1.71
   3  -5  -3    3.28    1.49
  -3  -5   3    7.34    3.53
  -3   5   2  694.89   20.60
   3   5  -2  728.52   22.62
   3  -5  -2  755.62   17.62
  -3  -5   2  768.04   17.94
  -3   5   1  192.14   12.68
   3   5  -1  200.33    7.43
   3  -5  -1  194.12    6.63
  -3  -5   1  214.57    7.62
  -3   5   0  143.70    5.13
   3   5   0  126.01    5.54
  -3  -5   0  150.00   11.61
   3  -5   0  141.53   14.47
   3   5   1   36.26   13.29
  -3   5  -1   35.68   13.81
  -3  -5  -1   37.40    8.74
   3  -5   1   45.51   16.17
  -3   5  -2  378.86   12.52
   3   5   2  366.37   12.37
  -3  -5  -2  409.03   13.37
   3  -5   2  376.97   12.86
   3   5   3   55.69   10.84
  -3   5  -3   58.60    5.69
  -3  -5  -3   55.02    4.00
   3  -5   3   61.84    6.73
   3   5   4   -1.27    2.75
  -3   5  -4    1.61    1.48
  -3  -5  -4    0.02    1.89
   3  -5   4    0.33    2.57
   3   5   5   39.68    6.86
  -3   5  -5   31.72   10.04
  -3  -5  -5   39.82   12.29
   3  -5   5   31.56   10.15
   3   5   6  356.22   14.47
  -3   5  -6  376.67   12.89
  -3  -5  -6  414.34   13.05
   3  -5   6  359.47   11.82
   3   5   7   40.84    6.54
  -3   5  -7   36.65    5.11
  -3  -5  -7   48.65    4.33
   3  -5   7   31.22   13.63
  -3   5  -8    2.47    1.52
  -3  -5  -8   -5.24    3.72
   3  -5   8    1.11    3.27
  -3  -5  -8    0.00    2.01
  -3   5  -9    5.97    4.62
  -3  -5  -9    2.59    2.15
  -3  -5  -9    4.75    5.51
   3  -5   9    4.56    2.48
  -3   5 -10   25.36    8.94
  -3  -5 -10   24.63    8.80
  -3  -5 -10   40.27    8.26
   3  -5  10   34.19    4.88
  -3   5 -11    2.85    1.47
  -3  -5 -11    0.99    1.35
  -3  -5 -11   -3.13    4.32
   3  -5  11    0.53    1.62
  -3   5 -12   11.38    6.69
  -3  -5 -12   10.93    3.29
  -3  -5 -12   10.79    4.71
   3  -5  12    9.08    3.42
  -3   5 -13   35.09   12.84
  -3  -5 -13   31.90    6.38
  -3  -5 -13   55.93    5.60
   3  -5  13   27.02   11.64
  -3   5 -14   13.90    5.61
  -3  -5 -14   12.73    5.33
   3  -5  14   12.10    9.34
  -3   5 -15   14.84    8.45
  -3  -5 -15   22.95   10.40
  -3   5 -16   17.19    4.00
  -3  -5 -16   13.65    8.30
   3  -5  16    7.87    4.99
  -3   5 -17    2.17    2.85
  -3  -5 -17    6.71    4.84
   3  -5  17    6.57    5.83
  -3   5 -18   -0.54    2.10
  -3  -5 -18   -4.18    3.69
   3  -5  18    4.08    2.87
  -3  -5 -19    7.92    5.15
   3  -5  19    2.25    3.60
   3   7 -15   65.27    5.31
   3   7 -14    5.84    4.78
   3  -7 -14    6.26    3.98
   3  -7 -14    4.55    4.66
  -3  -7  14    2.34    3.76
   3   7 -13    7.57    4.16
   3  -7 -13    5.11    2.90
   3  -7 -13    5.74    4.59
  -3  -7  13    9.58    5.33
   3   7 -12    1.65    2.71
   3  -7 -12    4.43    4.61
   3  -7 -12    4.80    4.48
  -3  -7  12    5.71    3.76
   3   7 -11    9.99    7.91
   3  -7 -11   11.70    8.73
  -3  -7  11   13.60    5.97
   3   7 -10    1.41    3.15
   3  -7 -10    3.14    2.86
   3  -7 -10    3.17    2.98
  -3  -7  10   -1.20    3.66
   3   7  -9   71.38    8.10
   3  -7  -9   54.86    6.01
   3  -7  -9   82.95   11.83
  -3  -7   9   74.98   15.05
   3   7  -8   63.34    5.64
   3  -7  -8   44.95   14.97
   3  -7  -8   70.05   13.72
  -3  -7   8   62.82   15.31
   3   7  -7   17.32    9.88
   3  -7  -7   11.56    4.38
   3  -7  -7   21.21    9.06
  -3  -7   7   22.95    4.11
   3   7  -6   -0.17    3.05
   3  -7  -6    1.72    3.56
  -3  -7   6   -1.26    4.02
   3  -7  -6   -1.73    2.85
   3   7  -5   -0.12    3.70
   3  -7  -5    3.45    4.51
  -3  -7   5    1.59    3.02
  -3   7   4    5.36    3.28
   3   7  -4    8.42    5.36
   3  -7  -4    8.75    5.86
  -3  -7   4   10.35    4.40
  -3   7   3   62.68   14.93
   3   7  -3   57.31   10.79
   3  -7  -3   72.48    5.32
  -3  -7   3   70.99    7.44
  -3   7   2   20.97    5.90
   3   7  -2   19.26    9.62
   3  -7  -2   19.51    8.30
  -3  -7   2   23.12    7.99
  -3   7   1   23.28    8.84
   3   7  -1   40.62   11.38
   3  -7  -1   32.06   15.80
  -3  -7   1   33.44    6.71
  -3   7   0    3.63    2.72
   3   7   0    3.74    3.66
  -3  -7   0   10.55    6.19
   3  -7   0    9.32    6.08
  -3   7  -1   47.47    4.56
   3   7   1   52.14   12.73
  -3  -7  -1   54.65    5.34
   3  -7   1   59.56    5.55
   3   7   2   38.45   13.05
  -3   7  -2   44.46   12.64
  -3  -7  -2   51.46    8.01
   3  -7   2   49.38    4.62
   3   7   3    3.04    2.69
  -3   7  -3    5.78    4.54
  -3  -7  -3    3.47    2.70
   3  -7   3    2.31    3.55
   3   7   4    6.24    2.33
  -3   7  -4    4.04    5.35
  -3  -7  -4   10.16    4.22
   3  -7   4    7.86    4.95
   3   7   5   68.82    5.85
  -3   7  -5   79.66    4.77
  -3  -7  -5   83.20   18.05
   3  -7   5   72.68    4.74
   3   7   6    6.29    2.81
  -3   7  -6    2.43    2.64
  -3  -7  -6    7.77    4.04
   3  -7   6    7.57    5.02
  -3   7  -7    5.00    3.74
  -3  -7  -7   -0.08    4.15
   3  -7   7    1.32    3.69
  -3  -7  -7    0.49    1.93
  -3   7  -8   -0.17    1.84
  -3  -7  -8    1.51    1.19
  -3  -7  -8    0.39    2.88
   3  -7   8   -1.44    3.39
  -3   7  -9  152.50    6.93
  -3  -7  -9  114.95    5.05
  -3  -7  -9  154.34    6.65
   3  -7   9  146.11    6.45
  -3   7 -10    4.69    3.93
  -3  -7 -10    2.66    1.51
  -3  -7 -10    4.07    2.95
   3  -7  10   -0.05    3.33
  -3   7 -11   19.75    7.72
  -3  -7 -11   29.45   15.06
   3  -7  11   20.73   15.57
  -3   7 -12   14.88   10.06
  -3  -7 -12   23.23   14.45
  -3   7 -13    2.05    2.64
   3  -7  13    1.91    2.57
  -3   7 -14    5.26    2.37
   4   0 -26  114.02    6.64
   4   0 -25   -0.82    4.19
   4   0 -24    0.60    2.50
   4   0 -23    3.13    3.54
   4   0 -22   -3.91    4.82
   4   0 -21   -0.21    0.77
   4   0 -21    4.23    4.40
   4   0 -20    8.65    3.82
   4   0 -20    6.66    3.22
   4   0 -19    1.59    0.85
   4   0 -19    2.91    3.12
   4   0 -18  391.92   12.25
   4   0 -18  414.92   14.27
   4   0 -17    1.85    1.17
   4   0 -17    1.54    2.87
   4   0 -16  526.93   13.08
   4   0 -16  532.24   14.20
   4   0 -15    0.25    1.41
   4   0 -15    0.81    3.42
   4   0 -14    0.60    1.91
  -4   0  14    1.12    1.47
   4   0 -14    4.32    3.90
   4   0 -13    1.47    0.99
  -4   0  13   -0.50    1.48
   4   0 -13   -5.13    3.24
   4   0 -12   10.41    3.45
  -4   0  12    7.09    2.92
   4   0 -12   10.37    4.48
   4   0 -11    0.04    0.96
  -4   0  11    1.04    1.04
   4   0 -11    0.15    1.93
   4   0 -10 1894.81   33.80
  -4   0  10 1628.59   29.21
   4   0 -10 1878.96   34.37
   4   0  -9   -2.21    2.56
  -4   0   9   -1.51    1.92
   4   0  -9   -0.45    3.47
  -4   0   9    0.50    1.08
   4   0  -8   45.03    3.35
  -4   0   8   35.89    3.65
   4   0  -8   50.57    3.15
  -4   0   8   47.37    2.25
   4   0  -7    1.28    1.48
  -4   0   7   -2.97    2.26
   4   0  -7   -0.88    3.27
  -4   0   7    0.43    0.90
   4   0  -6  340.24    5.38
  -4   0   6  318.89    5.25
   4   0  -6  356.49    5.98
  -4   0   6  353.93    5.19
   4   0  -5    2.83    2.19
  -4   0   5   -3.42    2.41
   4   0  -5   -1.14    2.24
  -4   0   5   -0.68    1.96
   4   0  -4 2156.44   24.54
  -4   0   4 1990.87   22.72
   4   0  -4 2363.16   26.69
  -4   0   4 2490.13   28.49
   4   0  -3    0.92    2.17
  -4   0   3    0.47    1.79
   4   0  -3    1.09    1.32
  -4   0   3    2.06    2.19
   4   0  -2  607.99    7.59
  -4   0   2  577.63    7.26
   4   0  -2  636.33    7.31
  -4   0   2  648.88    7.48
   4   0  -1    0.07    0.47
  -4   0   1    4.56    2.40
   4   0   0 3980.45   44.07
  -4   0   0 3878.54   43.04
   4   0   1   -0.02    0.60
  -4   0  -1    0.53    0.79
  -4   0  -1    0.54    1.24
   4   0   1   -0.28    0.84
  -4   0  -2 7917.52   88.16
   4   0   3    0.89    0.65
   4   0   3    0.25    0.33
  -4   0  -3   -0.38    2.27
   4   0   3    0.54    1.36
  -4   0  -4 3506.12   38.72
   4   0   4 3682.74   40.64
  -4   0  -4 4011.03   45.38
   4   0   4 3843.65   43.54
  -4   0  -5    0.27    0.43
   4   0   5   -0.41    0.33
  -4   0  -5   -2.23    2.98
   4   0   5   -0.81    2.68
  -4   0  -6   58.07    3.52
   4   0   6   62.32    6.46
  -4   0  -7    0.26    0.36
   4   0   7    0.53    0.54
  -4   0  -7    1.19    1.53
   4   0   7    1.78    1.98
  -4   0  -8  374.60    8.10
   4   0   8  298.17    6.50
  -4   0  -8  368.93    8.91
  -4   0  -9    0.03    0.27
   4   0   9    0.33    0.50
  -4   0  -9    1.50    1.04
  -4   0 -10   15.36    2.30
   4   0  10   11.68    2.51
  -4   0 -10   24.65    7.00
  -4   0 -11    0.54    0.39
   4   0  11    1.07    0.64
  -4   0 -11    1.94    1.63
  -4   0 -12    1.08    0.65
   4   0  12    0.09    0.36
  -4   0 -12    4.54    2.29
  -4   0 -13    0.02    0.30
   4   0  13    0.36    0.53
  -4   0 -13   -1.58    3.08
  -4   0 -14  276.40    5.93
   4   0  14  216.13    4.74
  -4   0 -14  296.92    8.99
  -4   0 -15    0.23    0.30
  -4   0 -15   -3.54    3.85
  -4   0 -16    6.09    4.64
  -4   0 -17   -1.73    3.83
  -4   0 -18   62.20   14.84
  -4   0 -19    2.80    2.47
  -4   0 -20   10.98    5.45
  -4   0 -21    0.44    2.17
  -4   0 -22   21.31   10.19
  -4   0 -23    0.26    2.19
  -4   0 -24    2.71    1.53
   4   2 -26   -1.34    4.08
   4  -2 -26   -0.52    3.70
   4   2 -25    4.24    2.99
   4  -2 -25    2.45    3.70
   4   2 -24    6.78    5.31
   4  -2 -24    8.76    6.50
   4   2 -23    1.24    1.70
   4  -2 -23   -0.63    3.96
   4   2 -22    4.55    1.62
   4   2 -22    5.12    2.42
   4  -2 -22    2.22    3.96
   4   2 -21   16.58    7.05
   4   2 -21   24.53   10.55
   4  -2 -21   14.81    6.64
   4   2 -20    2.59    1.81
   4   2 -20   -2.46    4.40
   4  -2 -20    2.94    2.43
   4   2 -19  129.05    6.26
   4   2 -19  114.78   16.60
   4  -2 -19  128.03    5.84
   4  -2 -19  127.87    6.95
   4   2 -18   35.53    8.90
   4   2 -18   46.76   17.17
   4  -2 -18   35.40    8.18
   4  -2 -18   43.20    4.11
   4   2 -17   15.00    6.94
   4   2 -17   23.84    5.51
   4  -2 -17   15.88    5.95
   4  -2 -17   19.26    4.79
   4   2 -16  200.80    6.45
   4   2 -16  208.99    7.80
   4  -2 -16  178.31    4.88
   4  -2 -16  222.24    7.70
   4   2 -15    1.66    1.09
   4   2 -15   -0.01    3.59
   4  -2 -15    0.01    1.14
   4  -2 -15    2.74    2.29
   4   2 -14   30.13    7.03
   4   2 -14   25.10    9.40
   4  -2 -14   24.93    5.62
   4  -2 -14   26.84    5.56
   4   2 -13  205.92    7.32
   4   2 -13  215.52    7.72
   4  -2 -13  178.01    5.95
   4  -2 -13  217.07   10.82
   4   2 -12    1.88    1.21
   4   2 -12    3.39    1.66
   4  -2 -12   -1.36    1.88
   4  -2 -12    1.31    1.39
   4   2 -11  483.94   11.37
   4   2 -11  405.15    9.84
   4  -2 -11  435.37   10.13
   4  -2 -11  367.76    8.46
   4  -2 -11  478.38   11.03
   4   2 -10  309.68    8.03
   4   2 -10  362.89   10.33
   4  -2 -10  318.88    9.62
   4  -2 -10  363.33    9.14
   4   2  -9    6.85    2.91
   4   2  -9    5.83    3.78
   4  -2  -9    7.18    1.61
   4  -2  -9    4.71    2.97
   4  -2  -9    5.06    3.96
   4   2  -8  293.39    7.23
   4   2  -8  288.22    7.49
   4  -2  -8  263.49    5.96
   4  -2  -8  217.50    5.24
   4  -2  -8  295.84    7.47
   4   2  -7  193.35    5.83
  -4   2   7  198.15    8.29
   4  -2  -7  174.73    4.39
  -4  -2   7  194.47    5.66
   4  -2  -7  203.99    6.16
   4  -2  -7  139.82    4.30
  -4  -2   7  157.72    5.69
  -4   2   6  667.01   13.44
   4   2  -6  656.04   12.96
   4  -2  -6  580.06   11.83
   4  -2  -6  502.22    9.95
  -4  -2   6  619.17   15.04
   4  -2  -6  657.50   13.03
  -4  -2   6  651.70   13.33
  -4  -2   6  522.80   10.96
  -4   2   5  177.36    4.59
   4   2  -5  186.68    7.36
   4  -2  -5  159.09    4.88
   4  -2  -5  133.77    6.25
  -4  -2   5  179.93    6.54
   4  -2  -5  192.16   12.58
  -4  -2   5  173.48    4.41
  -4  -2   5  150.37    5.69
  -4   2   4   17.51    4.31
   4   2  -4   15.68    3.36
   4   2  -4   14.96    4.55
   4  -2  -4   19.03   10.28
   4  -2  -4   18.03    5.09
  -4  -2   4   18.65   10.86
  -4  -2   4   17.81    7.05
   4  -2  -4   13.31    3.90
  -4   2   3  366.41    6.74
  -4   2   3  383.23    5.77
   4   2  -3  396.87    7.26
   4   2  -3  340.58    6.28
   4  -2  -3  410.22    9.32
   4  -2  -3  355.87    5.60
  -4  -2   3  357.36   13.47
  -4  -2   3  402.24    6.60
  -4   2   2 1023.48   13.34
   4   2  -2 1040.06   14.72
   4   2  -2 1119.47   14.36
  -4   2   2 1116.80   15.57
   4  -2  -2 1132.92   14.19
  -4  -2   2 1149.01   14.43
   4  -2  -2 1138.95   15.08
  -4  -2   2 1172.96   15.20
   4   2  -1 1659.87   20.06
   4  -2  -1 1705.87   20.45
   4  -2  -1 1668.39   19.90
  -4   2   0    2.03    2.07
   4   2   0    1.96    1.90
   4   2   0    1.45    2.99
  -4   2   0    0.00    1.62
  -4  -2   0    2.90    2.46
   4  -2   0    2.49    1.18
   4  -2   0    0.97    2.31
  -4  -2   0    3.14    1.93
  -4   2  -1  228.62    5.33
   4   2   1  235.56    5.01
   4   2   1  246.82    8.66
  -4   2  -1  218.15    4.04
  -4  -2  -1  262.13    7.20
   4  -2   1  236.84    5.33
   4  -2   1  217.89    4.96
  -4  -2  -1  253.76    4.32
  -4   2  -2  573.49   11.52
   4   2   2  565.50   11.08
   4   2   2  581.06   11.46
  -4  -2  -2  627.99   11.98
   4  -2   2  562.33   10.83
  -4  -2  -2  650.93   12.80
   4  -2   2  567.39   11.20
   4  -2   2  523.46   10.50
  -4   2  -3  248.65    5.81
   4   2   3  238.15    5.61
   4   2   3  257.86    5.92
  -4  -2  -3  256.67    5.90
   4  -2   3  235.75    5.17
  -4  -2  -3  268.54    6.82
   4  -2   3  239.54    6.69
   4  -2   3  223.11    5.49
   4   2   4   73.38    6.93
  -4   2  -4   74.17    3.72
   4  -2   4   76.37    4.09
  -4  -2  -4   90.64    2.11
   4  -2   4   72.68    3.77
  -4  -2  -4   80.01    6.06
   4  -2   4   62.98    3.28
   4   2   5   27.33    3.74
  -4   2  -5   35.53   10.46
  -4   2  -5   27.90    3.03
   4  -2   5   27.90    3.78
  -4  -2  -5   32.48    2.58
  -4  -2  -5   35.75    8.89
  -4   2  -6   29.18    9.23
  -4   2  -6   27.33    6.69
   4  -2   6   20.68    3.15
  -4  -2  -6   10.53    2.95
  -4  -2  -6   33.32    8.03
  -4  -2  -6   18.47    1.73
  -4   2  -7  129.40    4.72
  -4   2  -7  117.72    4.99
  -4  -2  -7  116.84    3.95
  -4  -2  -7  106.83    3.85
   4  -2   7  110.16    4.70
  -4  -2  -7  127.78    5.41
  -4   2  -8  327.94    7.89
  -4   2  -8  332.43    8.44
  -4  -2  -8  274.79    6.41
  -4  -2  -8  342.48    7.55
  -4  -2  -8  372.08    9.37
  -4   2  -9  362.10    8.29
  -4   2  -9  363.66    8.74
  -4  -2  -9  300.78    7.49
  -4  -2  -9  373.51    8.40
  -4  -2  -9  384.41    9.73
  -4   2 -10   -0.43    1.71
  -4   2 -10    1.65    1.71
  -4  -2 -10    2.82    1.19
  -4  -2 -10    0.82    1.02
  -4  -2 -10    2.46    1.83
  -4   2 -11    0.26    1.04
  -4   2 -11    1.17    2.79
  -4  -2 -11    0.25    0.73
  -4  -2 -11    0.05    0.44
  -4  -2 -11    1.37    3.39
  -4   2 -12  225.74    9.44
  -4   2 -12  240.93   10.31
  -4  -2 -12  223.13    4.97
  -4  -2 -12  235.50    5.45
  -4  -2 -12  249.77   11.12
  -4   2 -13  125.99    6.31
  -4   2 -13  128.08    6.34
  -4  -2 -13  122.84    1.76
  -4  -2 -13  122.73    2.28
  -4  -2 -13  147.59    6.23
  -4   2 -14  704.02   21.19
  -4   2 -14  727.04   22.06
  -4  -2 -14  731.62   20.36
  -4  -2 -14  790.83   24.18
  -4   2 -15   12.80    5.08
  -4   2 -15   16.07    3.40
  -4  -2 -15   14.96    7.18
  -4   2 -16  160.64    8.07
  -4   2 -16  160.63    7.73
  -4  -2 -16  155.68    7.93
  -4   2 -17   10.84    3.76
  -4   2 -17   10.20    6.24
  -4  -2 -17   20.17    9.03
  -4   2 -18   10.55    5.62
  -4  -2 -18   15.39    6.39
  -4   2 -19    6.54    4.31
  -4  -2 -19    3.63    4.83
  -4   2 -20    8.81    5.32
  -4  -2 -20    7.84    5.75
  -4   2 -21   -0.41    2.02
  -4  -2 -21    3.74    3.18
  -4   2 -22   55.87   16.44
  -4  -2 -22   65.28   15.91
  -4   2 -23   19.32   12.02
  -4  -2 -23    9.98    8.04
   4  -4 -23   92.37    7.36
  -4  -4  23   71.99    9.94
   4   4 -22    1.95    1.32
   4  -4 -22    1.90    1.96
  -4  -4  22    0.15    2.44
   4   4 -21   20.05    9.41
   4  -4 -21   25.01   13.34
  -4  -4  21   18.89    9.30
   4   4 -20   60.44    8.38
   4  -4 -20   79.13    6.33
  -4  -4  20   57.76    4.63
   4   4 -19    1.03    1.84
   4  -4 -19    0.82    3.07
  -4  -4  19    0.27    1.72
   4   4 -18   10.64    4.90
   4  -4 -18    8.82    3.88
   4  -4 -18   11.57    4.33
  -4  -4  18    8.93    4.59
   4   4 -17    3.03    2.98
   4  -4 -17    4.20    2.47
   4  -4 -17    1.36    2.62
  -4  -4  17   -0.24    4.26
   4   4 -16  250.40   13.94
   4  -4 -16  206.67    6.19
   4  -4 -16  289.82    9.96
  -4  -4  16  231.98    8.95
   4   4 -15  162.84   10.71
   4  -4 -15  137.57   10.41
   4  -4 -15  182.28   14.75
  -4  -4  15  142.55    7.18
   4   4 -14  143.20    6.40
   4  -4 -14  104.12    8.21
   4  -4 -14  147.31    7.32
  -4  -4  14  113.94    8.45
   4   4 -13   28.82   10.42
   4  -4 -13   23.26    8.36
   4  -4 -13   27.56   12.01
  -4  -4  13   25.81    6.48
   4   4 -12   86.17    9.11
   4  -4 -12   64.94    3.37
   4  -4 -12   96.94    5.84
  -4  -4  12   81.52   11.34
   4   4 -11   69.58   11.92
   4  -4 -11   57.97    3.78
   4  -4 -11   84.75   12.05
  -4  -4  11   61.14   13.10
   4   4 -10   16.51    5.23
   4  -4 -10    8.09    3.88
   4  -4 -10    9.02    3.90
  -4  -4  10    9.55    4.57
   4   4  -9   19.72    7.30
   4  -4  -9   17.93    5.64
   4  -4  -9   22.59    8.67
  -4  -4   9   16.01    3.82
   4   4  -8    9.89    4.79
   4  -4  -8    2.11    2.20
   4  -4  -8    6.53    3.59
  -4  -4   8    3.12    2.82
   4   4  -7    0.54    1.97
   4  -4  -7    2.29    1.21
   4  -4  -7    0.59    1.43
  -4  -4   7    1.99    2.19
   4   4  -6  284.46    9.97
   4  -4  -6  284.53   10.22
  -4  -4   6  253.76    9.17
   4  -4  -6  180.80    6.54
  -4   4   5  155.24    6.11
   4   4  -5  164.56    6.48
   4  -4  -5  171.62    7.33
  -4  -4   5  169.20    6.65
  -4   4   4   77.81   11.39
   4   4  -4   66.77    3.72
   4  -4  -4   81.70    8.42
  -4  -4   4   62.78    3.54
  -4   4   3  141.33   11.17
   4   4  -3  141.05    6.43
   4  -4  -3  152.90    6.17
  -4  -4   3  163.82   13.87
  -4   4   2   35.80    7.57
   4   4  -2   33.46   11.81
   4  -4  -2   46.13   11.02
  -4  -4   2   31.19    3.19
  -4   4   1   15.70    5.93
   4   4  -1   22.74    7.31
   4  -4  -1   21.20    6.92
  -4  -4   1   21.91    7.18
  -4   4   0  188.03   11.74
   4   4   0  233.02    8.65
  -4  -4   0  242.96    8.40
   4  -4   0  244.84    8.94
  -4   4  -1   40.23   11.65
   4   4   1   36.44    3.51
  -4  -4  -1   37.30    3.26
   4  -4   1   42.63    9.86
  -4   4  -2   89.12    7.68
   4   4   2   75.21    4.18
   4  -4   2   80.25    5.62
  -4   4  -3  191.68    7.73
   4   4   3  180.73    7.31
  -4  -4  -3  207.36    8.50
   4  -4   3  185.94    7.88
   4   4   4   75.52   12.44
  -4   4  -4   61.29    3.45
  -4  -4  -4   85.19    8.92
   4  -4   4   66.31    4.06
   4   4   5   29.20    7.79
  -4   4  -5   28.73    5.73
  -4  -4  -5   31.77    8.43
   4  -4   5   25.84    6.17
   4   4   6    1.54    1.37
  -4   4  -6   -2.75    3.03
  -4  -4  -6    0.37    2.16
   4  -4   6   -0.30    3.58
   4   4   7    2.94    1.37
  -4   4  -7   -0.91    2.99
  -4  -4  -7    2.15    3.00
   4  -4   7    1.97    2.63
  -4   4  -8   28.69    6.77
  -4  -4  -8   38.98   15.71
   4  -4   8   25.65    5.07
  -4   4  -9   59.61    5.88
  -4  -4  -9   47.02    2.98
  -4  -4  -9   73.66   10.09
   4  -4   9   68.98    5.60
  -4   4 -10  503.36   14.76
  -4  -4 -10  401.69   11.55
  -4  -4 -10  551.31   16.68
   4  -4  10  431.67   13.27
  -4   4 -11   11.37    3.90
  -4  -4 -11    7.58    2.71
  -4  -4 -11   13.05    6.14
   4  -4  11   10.25    2.82
  -4   4 -12    7.87    4.22
  -4  -4 -12    7.50    2.16
  -4  -4 -12   15.29    8.60
   4  -4  12   10.91    4.09
  -4   4 -13   13.81    2.64
  -4  -4 -13   11.95    1.73
  -4  -4 -13   11.22    7.68
   4  -4  13    8.19    3.34
  -4   4 -14   37.87    2.70
  -4  -4 -14   48.09   18.32
   4  -4  14   22.58    6.75
  -4   4 -15   16.20    5.53
  -4  -4 -15   11.67    5.56
   4  -4  15    9.21    5.99
  -4   4 -16    2.66    1.54
  -4  -4 -16    1.62    3.02
   4  -4  16    2.16    5.21
  -4   4 -17   -0.81    2.11
  -4  -4 -17    3.84    2.73
   4  -4  17    1.75    1.66
  -4  -4 -18   11.54    5.86
   4  -4  18    3.58    3.08
  -4  -4 -19   75.63    7.22
   4  -4  19   56.59   11.93
  -4  -4 -20    5.03    5.39
   4  -4  20    4.82    2.43
   4  -4  21    2.99    4.30
   4   6 -21    3.14    3.45
   4   6 -20   36.85    6.19
   4   6 -19   28.98   19.68
  -4  -6  19   53.87    6.10
   4   6 -18    7.92    6.83
   4  -6 -18   22.78   10.34
  -4  -6  18   20.10    6.86
   4   6 -17   11.70    9.71
   4  -6 -17   26.01    9.32
  -4  -6  17   12.41    4.14
   4   6 -16    8.32    5.83
   4  -6 -16    3.43    3.90
   4  -6 -16   10.02    6.68
  -4  -6  16   10.46    5.20
   4   6 -15   43.46   19.13
   4  -6 -15   33.82    9.42
   4  -6 -15   37.53   15.89
  -4  -6  15   53.29    4.35
   4   6 -14    1.67    2.07
   4  -6 -14    1.95    1.27
   4  -6 -14    2.20    2.14
  -4  -6  14    0.37    3.12
   4   6 -13   98.60    7.00
   4  -6 -13   69.00    9.80
   4  -6 -13   90.02    6.54
  -4  -6  13   82.38    6.48
   4   6 -12   11.71    6.07
   4  -6 -12   13.53    5.45
   4  -6 -12   26.92    5.42
  -4  -6  12   14.69    6.42
   4   6 -11    0.70    2.59
   4  -6 -11    2.24    1.20
   4  -6 -11   -5.47    3.64
  -4  -6  11   -2.63    3.50
   4   6 -10   12.94    6.88
   4  -6 -10   12.64    4.20
   4  -6 -10   13.66    5.71
  -4  -6  10   12.49    5.76
   4   6  -9  141.80   11.96
   4  -6  -9  101.21   10.44
   4  -6  -9  150.60    5.97
  -4  -6   9  139.84    5.83
   4   6  -8    1.00    2.68
   4  -6  -8   -2.98    3.36
   4  -6  -8    6.74    3.25
  -4  -6   8    2.75    2.63
   4   6  -7  228.21    8.07
   4  -6  -7  177.37    6.92
   4  -6  -7  264.44    7.60
  -4  -6   7  208.56   13.94
   4   6  -6   21.95    7.50
   4  -6  -6   43.54    6.73
  -4  -6   6   28.03    4.25
   4  -6  -6   24.37   15.38
  -4   6   5  350.70   10.55
   4   6  -5  354.40   15.81
   4  -6  -5  404.91   14.88
  -4  -6   5  389.03   11.69
  -4   6   4   88.84    5.16
   4   6  -4  101.25   13.89
   4  -6  -4  103.75    6.08
  -4  -6   4  104.16    6.02
  -4   6   3    4.66    2.17
   4   6  -3    5.73    3.16
   4  -6  -3    5.86    2.01
  -4  -6   3    7.54    5.24
  -4   6   2   92.84    5.45
   4   6  -2   95.12    6.61
   4  -6  -2   88.31    4.83
  -4  -6   2   93.29   19.45
  -4   6   1   65.10    5.52
   4   6  -1   57.44    4.31
  -4  -6   1   65.65   13.04
   4  -6  -1   63.02    4.00
  -4   6   0   40.42   14.92
   4   6   0   32.91   10.95
  -4  -6   0   37.38   13.21
   4  -6   0   42.47   12.73
  -4   6  -1  125.80   17.46
   4   6   1  106.32    6.18
  -4  -6  -1  130.32    5.97
   4  -6   1  126.82    6.27
   4   6   2    3.38    1.98
  -4   6  -2    1.47    3.05
  -4  -6  -2   -0.86    4.02
   4  -6   2   -1.19    3.25
   4   6   3    3.06    1.88
  -4   6  -3    8.04    3.62
  -4  -6  -3   10.80    4.13
   4  -6   3    1.41    3.44
   4   6   4   -3.19    3.12
  -4   6  -4   -1.11    3.87
  -4  -6  -4    1.96    4.17
   4  -6   4   -0.64    3.35
   4   6   5   19.93    8.74
  -4   6  -5   32.90    8.46
  -4  -6  -5   29.49    8.22
   4  -6   5   23.44    8.01
   4   6   6   84.32    5.00
  -4   6  -6   80.78   23.90
  -4  -6  -6  113.75    7.23
   4  -6   6   94.48    4.77
   4   6   7  109.68    5.14
  -4   6  -7  116.07    7.15
  -4  -6  -7   98.60    5.96
   4  -6   7  104.76   17.11
  -4   6  -8  118.37    7.37
  -4  -6  -8  139.47    8.15
   4  -6   8  124.65    7.02
  -4  -6  -8   82.82    4.59
  -4   6  -9    0.77    2.29
  -4  -6  -9    2.40    1.87
  -4  -6  -9    5.45    6.50
   4  -6   9   -0.48    4.36
  -4   6 -10    3.63    2.31
  -4  -6 -10   -4.28    2.28
  -4  -6 -10    7.20    4.47
   4  -6  10   -1.37    3.97
  -4   6 -11  116.72   13.05
  -4  -6 -11   85.15    9.99
  -4  -6 -11  124.75   11.63
   4  -6  11  125.82    6.21
  -4   6 -12   48.33    5.00
  -4  -6 -12   40.74   19.47
   4  -6  12   43.64    3.93
  -4   6 -13   30.57   15.76
  -4  -6 -13   52.12   12.48
   4  -6  13   49.47    7.19
  -4   6 -14    3.38    3.01
  -4  -6 -14    0.26    2.75
   4  -6  14    3.53    3.54
  -4   6 -15    6.74    2.86
  -4  -6 -15    7.26    6.41
   4  -6  15    7.20    6.04
   4  -6  16   12.43    7.28
   4  -8 -12    1.49    2.56
   4  -8 -10   -1.00    2.77
   4  -8  -9    5.57    2.31
   4  -8  -8    9.98   13.54
   4  -8  -8   20.63   13.28
   4  -8  -7   23.25   15.98
   4  -8  -7   80.62    7.32
  -4  -8   7   53.67    5.13
   4   8  -6    1.50    2.52
   4  -8  -6    2.27    1.83
   4  -8  -6    3.36    4.80
  -4  -8   6    4.81    4.40
   4   8  -5   21.64   10.48
   4  -8  -5   12.59    8.34
   4  -8  -5   13.46   10.06
  -4  -8   5   18.54   12.67
   4   8  -4    0.32    2.10
   4  -8  -4   -2.51    3.45
  -4  -8   4   -2.61    3.64
   4  -8  -4    0.36    2.54
   4  -8  -3   26.64    5.22
  -4  -8   3   16.16    8.80
   4  -8  -3   14.17   10.48
  -4   8   2   17.17    8.05
   4   8  -2   12.06    8.00
   4  -8  -2   11.96   10.37
  -4  -8   2   19.08   11.18
  -4   8   1   32.80   16.78
   4   8  -1   28.99   14.75
   4  -8  -1   38.64    9.75
  -4  -8   1   46.78   12.47
   4   8   0   12.78    7.51
  -4  -8   0   21.00    3.98
   4  -8   0   15.90    7.73
  -4   8  -1    1.23    4.41
   4   8   1    0.33    2.01
  -4  -8  -1    3.24    4.02
   4  -8   1    5.64    3.58
  -4   8  -2    7.76    3.29
   4   8   2    3.94    2.78
  -4  -8  -2    5.07    5.03
   4  -8   2    4.09    4.47
   4   8   3    4.85    1.91
  -4   8  -3    2.55    2.97
  -4  -8  -3    6.29    4.80
   4  -8   3    6.18    4.04
   4   8   4    6.59    4.14
  -4  -8  -4   10.34    8.41
   4  -8   4    6.80    6.61
   4  -8   5    0.31    1.38
   4  -8   6    3.08    1.55
  -4  -8  -6   -0.88    2.13
  -4  -8  -7   31.14    5.55
  -4  -8  -8    0.94    1.76
   5   1 -27    7.66    5.13
   5  -1 -27    4.09    3.45
   5   1 -26    9.56    5.55
   5  -1 -26    9.29    4.42
   5   1 -25   71.08   15.16
   5  -1 -25   90.33   10.18
   5   1 -24    5.50    3.76
   5  -1 -24    1.74    2.38
   5   1 -23    7.39    5.25
   5  -1 -23    7.31    3.95
   5   1 -22    5.41    1.99
   5   1 -22    7.05    3.11
   5  -1 -22    7.92    5.37
   5   1 -21  196.95    7.03
   5   1 -21  181.45    7.58
   5  -1 -21  191.75    4.61
   5  -1 -21  191.67   11.22
   5   1 -20   79.26    3.27
   5   1 -20   72.75   13.06
   5  -1 -20   81.05    2.98
   5  -1 -20   79.82    6.71
   5   1 -19   31.72    7.35
   5   1 -19   36.77   12.76
   5  -1 -19   34.32    5.04
   5  -1 -19   36.44   12.96
   5   1 -18   21.15    8.71
   5   1 -18   21.17    8.92
   5  -1 -18   18.48    7.62
   5  -1 -18   22.52    6.76
   5   1 -17  810.96   17.70
   5   1 -17  746.22   18.86
   5  -1 -17  800.53   17.06
   5  -1 -17  839.01   19.08
   5   1 -16  319.81    8.67
   5   1 -16  306.82    9.54
   5  -1 -16  291.92    7.59
   5  -1 -16  337.47   11.18
   5   1 -15  103.04    3.52
   5   1 -15   99.46    4.99
   5  -1 -15   94.77    6.51
   5  -1 -15  100.00    8.76
   5   1 -14  349.88   11.08
   5   1 -14  329.21   10.88
   5  -1 -14  363.19   11.72
   5  -1 -14  366.92   12.02
   5   1 -13  168.42    5.29
   5   1 -13  155.23   12.77
  -5   1  13  106.80    4.43
   5  -1 -13  149.36    4.32
   5  -1 -13  148.22    6.20
   5   1 -12  207.83    9.27
   5   1 -12  183.24    5.25
  -5   1  12  138.09    6.05
   5  -1 -12  176.69    6.09
   5  -1 -12  201.30    6.83
   5   1 -11   12.91    5.44
  -5   1  11    7.83    2.56
   5   1 -11   12.71    6.42
  -5  -1  11    9.78    1.86
   5  -1 -11   12.24    3.07
   5  -1 -11   12.24    4.89
   5   1 -10   84.04    4.00
  -5   1  10   48.46    1.96
   5   1 -10   60.71    3.75
  -5  -1  10   71.36    3.02
   5  -1 -10   68.97    6.59
   5  -1 -10   80.25    4.20
   5   1  -9   33.72   10.23
  -5   1   9   23.44    6.37
   5   1  -9   31.16   11.77
  -5   1   9   26.73    2.09
   5  -1  -9   25.30   10.13
  -5  -1   9   26.93    6.99
   5  -1  -9   34.84   10.62
  -5  -1   9   27.88    5.93
   5   1  -8    4.42    2.78
  -5   1   8    3.30    2.02
   5   1  -8    3.44    2.81
  -5   1   8    4.16    2.08
   5  -1  -8    3.42    2.63
  -5  -1   8    1.71    1.42
   5  -1  -8    5.07    2.55
  -5  -1   8    2.47    1.60
   5   1  -7   83.90    4.15
  -5   1   7   62.10    3.36
   5   1  -7   76.56    5.78
  -5   1   7   82.74    2.70
   5  -1  -7   62.54    3.59
  -5  -1   7   76.70    3.21
   5  -1  -7   86.41    4.13
  -5  -1   7   73.54    2.32
   5   1  -6    6.93    4.88
  -5   1   6    4.88    3.08
   5   1  -6    7.74    2.97
  -5   1   6    7.01    2.40
   5  -1  -6    6.07    2.64
  -5  -1   6    5.92    4.70
   5  -1  -6    5.02    3.42
  -5  -1   6    5.32    2.60
   5   1  -5  231.81    5.17
  -5   1   5  162.38    3.43
   5   1  -5  226.81    4.69
  -5   1   5  224.55    3.72
   5  -1  -5  166.31    3.63
  -5  -1   5  219.39    4.08
   5  -1  -5  226.60    4.48
  -5  -1   5  216.54    7.42
   5   1  -4  795.40   14.23
  -5   1   4  644.26    8.55
  -5   1   4  817.17    9.92
  -5  -1   4  801.93   10.77
  -5  -1   4  838.93   10.46
   5  -1  -4  868.66   12.00
   5  -1  -4  668.37    9.09
  -5  -1   4  685.36    8.96
   5   1  -3 3112.51   35.51
  -5   1   3 2261.18   25.96
  -5   1   3 3143.55   35.53
   5   1  -3 2558.16   29.10
   5  -1  -3 2310.31   26.67
   5  -1  -3 3341.30   37.59
  -5  -1   3 2837.06   33.00
   5   1  -2 1242.08   14.68
   5   1  -2 1078.20   12.97
  -5   1   2 1206.76   14.17
   5  -1  -2 1212.94   13.99
   5  -1  -2  949.00   11.76
  -5  -1   2 1225.73   14.60
   5   1  -1 3920.75   43.92
  -5   1   1 3530.60   39.35
   5  -1  -1 3698.89   41.65
  -5  -1   1 3915.81   43.83
   5  -1  -1 3760.09   42.19
   5  -1  -1 2941.33   33.47
  -5   1   0  104.29    2.99
   5   1   0  120.24    2.38
   5   1   0  118.31    7.17
   5  -1   0  112.10    2.98
  -5  -1   0  122.38    2.27
  -5  -1   0  124.18    3.14
   5  -1   0  112.12    2.06
   5  -1   0  105.48    2.11
  -5   1  -1  376.54    5.64
   5   1   1  403.81    6.07
   5   1   1  383.30    5.16
  -5   1  -1  387.79    5.48
   5  -1   1  373.01    5.44
   5  -1   1  387.98    5.36
  -5  -1  -1  426.34    6.34
  -5  -1  -1  427.38    6.15
  -5   1  -2   96.26    2.84
   5   1   2  103.69    3.23
   5   1   2  108.48    2.13
  -5   1  -2  101.46    6.42
   5  -1   2   93.17    2.27
   5  -1   2   99.77    2.45
  -5  -1  -2  115.01    3.77
  -5  -1  -2  106.55    1.74
  -5   1  -3  547.44    7.33
   5   1   3  556.14    6.73
  -5   1  -3  612.23   10.32
   5   1   3  623.53    9.99
   5  -1   3  583.75    8.29
   5  -1   3  603.12    7.98
  -5  -1  -3  656.01    9.22
  -5  -1  -3  611.22    7.39
   5   1   4 1073.67   18.91
  -5   1  -4 1097.47   19.83
   5   1   4 1236.32   22.44
  -5   1  -4 1145.81   14.33
   5  -1   4 1142.25   20.61
  -5  -1  -4 1202.11   21.96
   5  -1   4 1133.72   20.52
  -5   1  -5  365.25    7.53
   5   1   5  399.48    8.41
  -5   1  -5  371.02    8.06
   5  -1   5  359.58    7.15
  -5  -1  -5  408.78    7.36
   5  -1   5  408.27    8.29
  -5  -1  -5  420.37   10.90
  -5  -1  -5  302.19    5.69
  -5   1  -6    4.18    2.74
  -5   1  -6   11.68    5.36
  -5  -1  -6    7.86    2.40
  -5  -1  -6   10.33    1.13
   5  -1   6   13.56    3.60
   5  -1   6   10.08    3.92
  -5  -1  -6   14.24    6.78
  -5   1  -7  649.65   13.93
  -5   1  -7  678.50   15.27
  -5  -1  -7  744.45   15.12
   5  -1   7  670.94   14.36
  -5  -1  -7  709.04   15.88
  -5   1  -8    0.34    1.33
  -5   1  -8    1.46    1.76
   5  -1   8    0.98    0.75
  -5  -1  -8   -0.80    2.91
  -5   1  -9  213.82    6.62
  -5   1  -9  218.24    5.94
   5  -1   9  220.89    5.04
  -5  -1  -9  232.46    8.88
  -5   1 -10   25.86    3.10
  -5   1 -10   26.40   10.94
   5  -1  10   21.51    2.63
  -5  -1 -10   28.12    9.54
  -5   1 -11   79.94    4.44
  -5   1 -11   77.65    3.56
   5  -1  11   72.83    1.74
  -5  -1 -11   80.72    3.79
  -5   1 -12   66.08    2.46
  -5   1 -12   66.37    4.54
   5  -1  12   59.54    2.36
  -5  -1 -12   68.21    3.73
  -5   1 -13   13.02    3.18
  -5   1 -13   13.53    9.44
   5  -1  13    9.68    3.22
  -5  -1 -13   11.24    4.57
  -5   1 -14  358.69   11.01
  -5   1 -14  386.40   16.79
  -5  -1 -14  415.34   13.97
  -5   1 -15   14.88    4.59
  -5   1 -15   20.66    5.77
  -5  -1 -15   19.58    7.90
  -5   1 -16    2.22    2.30
  -5  -1 -16    3.00    2.13
  -5   1 -17   29.97   11.25
  -5  -1 -17   32.14   13.61
  -5   1 -18   45.20   18.03
  -5  -1 -18   42.12   14.92
  -5   1 -19   17.84    9.29
  -5  -1 -19   19.37    7.98
  -5   1 -20    4.06    5.24
  -5  -1 -20    4.29    3.01
  -5   1 -21   32.83   15.97
  -5  -1 -21   43.17   18.08
  -5   1 -22    3.74    4.05
  -5  -1 -22    3.25    2.80
  -5   1 -23   24.46   15.30
  -5  -1 -23   31.50    4.35
   5   3 -25   18.07    9.10
   5  -3 -25   12.58    9.00
   5   3 -24   -0.32    1.80
   5  -3 -24    4.52    3.71
   5   3 -23   30.43   12.87
   5  -3 -23   24.08   16.60
   5   3 -22    2.75    1.96
   5   3 -22    5.76    3.22
   5  -3 -22    5.55    3.34
   5   3 -21    0.95    1.26
   5   3 -21    2.04    3.91
   5  -3 -21    0.91    2.35
   5   3 -20   61.39    9.37
   5   3 -20   64.35    5.48
   5  -3 -20   74.07    9.64
   5   3 -19   -4.10    2.41
   5   3 -19   -2.65    4.48
   5  -3 -19    1.34    1.16
   5  -3 -19    4.84    3.36
   5   3 -18  145.96    7.10
   5   3 -18  152.17   18.38
   5  -3 -18  138.19    4.57
   5  -3 -18  162.35   14.57
   5   3 -17   51.52    6.79
   5   3 -17   44.11    4.43
   5  -3 -17   42.07    4.46
   5  -3 -17   55.05    6.94
   5   3 -16    1.76    2.15
   5   3 -16   -2.16    3.79
   5  -3 -16    1.93    1.62
   5  -3 -16   -2.45    3.87
   5   3 -15    0.58    1.33
   5   3 -15   -1.40    3.59
   5  -3 -15    0.66    2.24
   5  -3 -15   -1.41    3.76
   5   3 -14   10.90    4.12
   5   3 -14    2.66    1.96
   5  -3 -14    4.41    2.02
   5  -3 -14    2.13    3.91
   5   3 -13    0.37    2.83
   5  -3 -13    4.37    3.36
   5  -3 -13   -4.69    3.31
  -5  -3  13    0.75    2.07
   5   3 -12   30.46    3.10
   5  -3 -12   24.17    9.45
   5  -3 -12   38.49   10.31
  -5  -3  12   24.21    9.55
   5   3 -11   70.24    3.35
   5  -3 -11   52.09    6.65
   5  -3 -11   72.68    3.90
  -5  -3  11   47.81   13.76
   5   3 -10   -0.75    2.63
   5  -3 -10    0.81    2.53
   5  -3 -10    1.16    1.23
  -5  -3  10    1.77    1.78
   5   3  -9    0.92    2.77
   5  -3  -9   -0.25    1.38
   5  -3  -9   -1.41    3.28
  -5  -3   9    0.78    1.62
   5   3  -8   25.42    8.98
   5  -3  -8   19.26    2.55
   5  -3  -8   26.04   10.48
  -5  -3   8   17.62    7.63
   5   3  -7  110.79    5.23
   5  -3  -7   78.83    8.92
   5  -3  -7  108.74    4.66
  -5  -3   7   91.68    5.17
   5   3  -6   -0.37    3.07
   5  -3  -6    2.40    1.52
   5  -3  -6    2.73    3.37
  -5  -3   6   -1.27    2.24
   5   3  -5   70.68    3.79
   5  -3  -5   85.53    8.30
  -5  -3   5   67.64    6.97
   5  -3  -5   37.66    3.01
  -5   3   4   33.13    8.34
   5   3  -4   36.53    6.63
   5  -3  -4   39.99   11.27
  -5  -3   4   30.04    7.88
  -5   3   3  450.73   11.09
   5   3  -3  478.71   11.61
   5  -3  -3  493.55   16.41
  -5  -3   3  458.23   11.31
  -5   3   2  143.28    5.70
   5   3  -2  140.08    5.73
   5  -3  -2  155.47    5.36
  -5  -3   2  155.71    5.34
  -5   3   1   19.08    6.68
   5   3  -1   11.40    6.16
  -5  -3   1   16.74    6.30
   5  -3  -1   13.29    3.42
  -5   3   0    7.76    5.25
   5   3   0   15.10    5.62
  -5  -3   0    8.28    3.89
   5  -3   0   11.70    5.18
  -5   3  -1    0.20    1.94
   5   3   1   -0.60    3.28
  -5  -3  -1    2.10    1.62
   5  -3   1    2.29    2.43
  -5   3  -2  105.78    5.24
   5   3   2   96.86    4.11
  -5  -3  -2  108.18    5.29
   5  -3   2   96.08    4.14
  -5   3  -3  208.73    7.77
   5   3   3  222.75    8.02
  -5  -3  -3  242.35    6.70
   5  -3   3  199.26    6.87
   5   3   4  201.93    7.44
  -5   3  -4  197.89    7.24
  -5  -3  -4  217.53    6.60
   5  -3   4  195.36    6.53
   5   3   5   37.32    6.21
  -5   3  -5   42.78   11.77
  -5  -3  -5   44.27    2.94
  -5  -3  -5   50.86    6.49
   5  -3   5   46.81    9.11
   5   3   6    1.55    0.92
  -5   3  -6   -1.41    2.42
  -5  -3  -6    2.58    2.06
  -5  -3  -6   -3.20    3.12
   5  -3   6   -0.18    3.25
  -5   3  -7   40.89    3.34
  -5  -3  -7   38.36    1.95
  -5  -3  -7   40.57    4.18
   5  -3   7   36.44   11.31
  -5  -3  -7   27.72    5.70
  -5   3  -8   69.62   10.28
  -5  -3  -8   62.31    1.99
  -5  -3  -8   51.78    2.05
  -5  -3  -8   73.83    6.72
   5  -3   8   60.92    8.75
  -5   3  -9   50.89    3.74
  -5  -3  -9   46.94    4.49
  -5  -3  -9   36.06    3.69
  -5  -3  -9   50.20    3.79
   5  -3   9   52.72    5.07
  -5   3 -10   46.74    3.69
  -5   3 -10   46.75   14.95
  -5  -3 -10   35.97    4.86
  -5  -3 -10   52.77    1.78
  -5  -3 -10   55.51   14.69
  -5   3 -11    1.49    1.74
  -5   3 -11   -0.95    3.17
  -5  -3 -11    0.55    0.64
  -5  -3 -11    3.20    2.73
  -5   3 -12  158.70    8.54
  -5   3 -12  159.29   10.59
  -5  -3 -12  138.56    4.40
  -5  -3 -12  190.59   10.13
  -5   3 -13    9.28    4.61
  -5   3 -13    5.66    4.55
  -5  -3 -13    6.59    2.25
  -5  -3 -13    7.28    6.65
  -5   3 -14   15.57    5.89
  -5   3 -14   28.16   11.60
  -5  -3 -14   26.60    9.25
  -5   3 -15    4.03    1.97
  -5   3 -15    4.77    3.70
  -5  -3 -15    6.75    3.86
  -5   3 -16    1.28    1.55
  -5   3 -16    1.42    2.79
  -5  -3 -16   -0.17    3.93
  -5   3 -17    1.92    2.26
  -5  -3 -17    1.68    2.57
  -5   3 -18   38.29   18.62
  -5  -3 -18   35.41   12.34
  -5   3 -19    4.73    3.97
  -5  -3 -19   -2.48    3.74
  -5   3 -20   71.50   11.43
  -5  -3 -20   85.20    9.53
  -5   3 -21    1.24    2.21
  -5  -3 -21    1.67    4.25
  -5   3 -22    6.42    3.80
   5   5 -22    2.07    1.98
   5  -5 -22    1.67    3.41
  -5  -5  22    5.74    4.17
   5   5 -21   34.47    8.17
   5  -5 -21   29.14   14.65
  -5  -5  21   19.12   12.20
   5   5 -20    1.61    1.71
   5  -5 -20    3.57    4.02
  -5  -5  20    2.63    1.85
   5   5 -19    4.29    3.31
   5  -5 -19    1.10    3.32
  -5  -5  19    7.93    4.09
   5   5 -18    2.20    2.18
   5  -5 -18    1.35    2.32
   5  -5 -18    3.02    3.43
  -5  -5  18   -1.97    3.66
   5   5 -17   22.14   11.85
   5  -5 -17   14.34    7.16
   5  -5 -17   28.81    8.71
  -5  -5  17   18.88   10.56
   5   5 -16   -0.57    3.20
   5  -5 -16    1.85    2.43
   5  -5 -16    1.85    1.73
  -5  -5  16   -0.33    3.61
   5   5 -15    8.95    4.31
   5  -5 -15    1.70    1.26
   5  -5 -15    5.97    4.26
  -5  -5  15    6.10    3.10
   5   5 -14    2.12    3.77
   5  -5 -14    2.66    2.22
   5  -5 -14    2.64    1.98
  -5  -5  14    2.47    2.34
   5   5 -13   34.96   13.47
   5  -5 -13   24.03    3.32
   5  -5 -13   35.90   12.28
  -5  -5  13   30.51   11.07
   5   5 -12  158.16    7.45
   5  -5 -12  118.42    5.27
   5  -5 -12  163.86    7.38
  -5  -5  12  139.79    5.95
   5   5 -11   27.93    4.70
   5  -5 -11   19.91    2.99
   5  -5 -11   32.06   15.57
  -5  -5  11   19.25    3.75
   5   5 -10   98.64    4.61
   5  -5 -10   83.66    3.68
   5  -5 -10  112.44    6.25
  -5  -5  10  104.23   14.43
   5   5  -9    1.21    3.68
   5  -5  -9    1.22    1.74
   5  -5  -9    2.74    2.03
  -5  -5   9    1.75    2.28
   5   5  -8    5.24    2.57
   5  -5  -8    3.98    2.04
   5  -5  -8   -1.02    3.73
  -5  -5   8    3.29    2.67
   5   5  -7   72.08    5.13
   5  -5  -7   63.03    4.86
   5  -5  -7   77.31    4.39
  -5  -5   7   78.22    4.49
   5   5  -6  191.40    8.96
   5  -5  -6  199.51    8.82
  -5  -5   6  185.77    7.31
   5  -5  -6  137.86    6.74
  -5   5   5   91.96    5.23
   5   5  -5   94.39    8.60
   5  -5  -5  102.45    9.69
  -5  -5   5   96.40    8.70
  -5   5   4    8.97    4.66
   5   5  -4    5.50    3.86
   5  -5  -4   12.54    5.23
  -5  -5   4   10.77    5.30
  -5   5   3   82.26    5.33
   5   5  -3   84.37    4.58
   5  -5  -3   83.68    4.26
  -5  -5   3   89.03    9.36
  -5   5   2    1.89    3.19
   5   5  -2    3.61    3.66
   5  -5  -2   -2.73    3.31
  -5  -5   2   -4.59    3.65
  -5   5   1   18.79    4.04
   5   5  -1   13.92    8.21
   5  -5  -1   27.83    9.70
  -5  -5   1   22.27    6.96
  -5   5   0   61.85   15.95
   5   5   0   98.21    8.90
  -5  -5   0   94.12    5.79
   5  -5   0   88.59    5.05
  -5   5  -1    9.40    4.96
   5   5   1    8.03    4.21
  -5  -5  -1    4.81    2.25
   5  -5   1    3.25    3.46
  -5   5  -2   86.46    4.46
   5   5   2   90.02    4.02
  -5  -5  -2   79.58    4.85
   5  -5   2   94.27    6.81
  -5   5  -3   -0.17    3.42
   5   5   3    0.79    1.53
  -5  -5  -3    0.01    3.89
   5  -5   3    3.86    2.52
   5   5   4    9.85    2.37
  -5   5  -4    9.85    6.55
  -5  -5  -4    8.08    3.69
   5  -5   4    6.89    2.76
   5   5   5   93.51    5.56
  -5   5  -5  101.50    6.24
  -5  -5  -5  111.06   12.79
   5  -5   5   87.86   12.61
   5   5   6   -0.12    2.20
  -5   5  -6    2.24    1.75
  -5  -5  -6    0.48    2.27
   5  -5   6    4.74    2.19
   5   5   7   45.52    4.97
  -5   5  -7   42.43   13.50
  -5  -5  -7   52.41    4.74
   5  -5   7   50.99    5.99
  -5   5  -8   -1.76    3.09
  -5  -5  -8    2.55    1.87
   5  -5   8   -0.78    1.79
  -5  -5  -8    0.33    0.87
  -5   5  -9   36.40   13.16
  -5  -5  -9   36.27    2.89
  -5  -5  -9   46.90    5.12
   5  -5   9   35.58   13.03
  -5   5 -10    3.04    2.16
  -5  -5 -10   -0.82    1.65
  -5  -5 -10    5.08    2.92
   5  -5  10   -0.75    3.05
  -5   5 -11    1.43    2.03
  -5  -5 -11    2.69    1.63
  -5  -5 -11   -0.33    4.76
   5  -5  11    3.54    2.59
  -5   5 -12  204.64    7.53
  -5  -5 -12  231.18    9.70
   5  -5  12  180.71    8.29
  -5   5 -13    1.42    2.13
  -5  -5 -13    4.66    4.28
   5  -5  13   -5.93    3.91
  -5   5 -14   -0.47    2.81
  -5  -5 -14    4.76    3.19
   5  -5  14   -0.96    3.38
  -5   5 -15    5.96    3.16
  -5  -5 -15    7.17    2.77
   5  -5  15    2.98    3.33
  -5   5 -16    3.89    2.05
  -5  -5 -16    2.46    4.48
   5  -5  16   -1.85    3.22
  -5  -5 -17   13.65    4.20
   5  -5  17    0.88    3.13
  -5  -5 -18   15.18    9.22
   5  -5  18    6.19    6.16
   5  -5  19    9.80    6.93
   5   7 -16   11.98   10.99
   5   7 -15   44.39    4.90
   5  -7 -15   27.00    4.56
   5  -7 -15   42.45    7.20
  -5  -7  15   15.86   14.33
   5   7 -14    2.33    1.60
   5  -7 -14   -0.05    2.55
   5  -7 -14    1.30    1.77
  -5  -7  14   -1.48    3.32
   5   7 -13   51.70    4.71
   5  -7 -13   33.08   10.11
   5  -7 -13   56.13    4.82
  -5  -7  13   48.96    6.74
   5   7 -12    4.39    2.68
   5  -7 -12    3.23    2.79
   5  -7 -12    4.11    4.08
  -5  -7  12   -1.45    3.74
   5   7 -11    2.31    4.06
   5  -7 -11    0.28    1.63
   5  -7 -11    3.77    4.32
  -5  -7  11   -0.80    3.81
   5   7 -10   -0.66    3.74
   5  -7 -10    1.19    1.96
   5  -7 -10    3.26    2.98
  -5  -7  10    4.96    3.30
   5   7  -9   22.08   13.36
   5  -7  -9   21.06    8.11
   5  -7  -9   32.21   13.03
  -5  -7   9   35.62    4.37
   5   7  -8    2.17    1.59
   5  -7  -8   -1.25    3.00
   5  -7  -8    1.62    2.15
  -5  -7   8   -4.73    3.94
   5   7  -7    8.20    5.93
   5  -7  -7    8.47    4.46
   5  -7  -7   10.12    8.05
  -5  -7   7    8.33    3.69
   5   7  -6   27.02    5.29
   5  -7  -6   20.17    8.63
   5  -7  -6   21.99    7.07
  -5  -7   6   16.45    5.63
   5   7  -5   24.81    9.60
   5  -7  -5   24.55   11.48
  -5  -7   5   26.04   11.20
   5  -7  -5   12.35    4.29
  -5   7   4    2.64    2.58
   5   7  -4   -0.03    2.68
   5  -7  -4    0.72    1.72
  -5  -7   4   -0.96    3.66
  -5   7   3  103.03    5.76
   5   7  -3  100.62    9.96
   5  -7  -3  115.38   14.44
  -5  -7   3  100.67    9.64
  -5   7   2   13.81    6.12
   5   7  -2   11.03    7.80
   5  -7  -2   14.54    9.30
  -5  -7   2    6.38    6.34
  -5   7   1    4.60    2.08
   5   7  -1    4.87    2.86
  -5  -7   1    5.21    2.91
   5  -7  -1    4.51    3.52
  -5   7   0   38.01   13.79
   5   7   0   32.95    9.14
  -5  -7   0   36.30   12.53
   5  -7   0   25.80    4.16
  -5   7  -1   49.75   16.12
   5   7   1   51.13    7.26
  -5  -7  -1   57.00    4.70
   5  -7   1   59.79    8.89
  -5   7  -2   -2.82    3.77
   5   7   2    1.96    2.22
  -5  -7  -2    4.71    3.89
   5  -7   2    3.51    2.84
   5   7   3   14.54    5.27
  -5   7  -3    8.87    3.46
  -5  -7  -3   11.93    9.25
   5  -7   3   13.34    4.56
  -5   7  -4   11.01    5.22
   5   7   4    6.05    2.39
  -5  -7  -4    8.52    3.90
   5  -7   4    7.95    4.33
   5   7   5   90.64   12.29
  -5   7  -5   89.62   10.77
  -5  -7  -5  108.24    6.94
   5  -7   5  102.87    5.87
   5   7   6   14.20    7.63
  -5   7  -6   26.72   11.10
  -5  -7  -6   20.35   16.29
   5  -7   6   19.01    8.73
  -5   7  -7    3.62    2.97
  -5  -7  -7    6.56    5.45
   5  -7   7    2.98    1.90
  -5  -7  -7    6.27    3.12
  -5   7  -8    8.92    6.53
  -5  -7  -8    5.49    3.03
  -5  -7  -8   11.24    7.06
   5  -7   8    9.43    6.17
  -5   7  -9    2.43    1.87
  -5  -7  -9    2.59    2.89
  -5  -7  -9    2.77    3.29
   5  -7   9    2.70    2.30
  -5   7 -10    1.75    1.91
  -5  -7 -10    2.81    3.83
   5  -7  10    5.69    2.76
  -5   7 -11    5.38    4.96
  -5  -7 -11    2.80    1.88
   5  -7  11    2.32    3.09
  -5   7 -12    1.53    2.19
   5  -7  12    6.70    3.25
  -5   7 -13    4.02    3.39
   5  -7  13    4.83    2.92
   6   0 -27    2.45    2.05
   6   0 -26   72.83    5.50
   6   0 -25   -1.17    4.27
   6   0 -24   -1.34    4.04
   6   0 -23    4.02    2.79
   6   0 -22   11.07    5.02
   6   0 -22   18.18    7.38
   6   0 -21   -0.53    1.23
   6   0 -21    0.60    3.80
   6   0 -20  195.05    8.32
   6   0 -20  202.44   17.04
   6   0 -19   -2.68    1.94
   6   0 -19    0.09    2.04
   6   0 -18  477.62   14.35
   6   0 -18  473.56   15.42
   6   0 -17    0.97    1.61
   6   0 -17    5.15    4.15
   6   0 -16   50.97    4.90
   6   0 -16   54.12    5.58
   6   0 -15   -1.42    1.86
   6   0 -15    2.61    1.58
   6   0 -14   38.23    3.45
   6   0 -14   38.81   12.72
   6   0 -13   -1.79    2.11
  -6   0  13    2.08    1.45
   6   0 -13   -2.32    3.11
   6   0 -12  684.94   15.17
  -6   0  12  566.02   12.85
   6   0 -12  679.21   15.59
   6   0 -11   -0.35    2.71
  -6   0  11    0.25    0.99
   6   0 -11   -1.70    3.29
   6   0 -10   78.13    3.75
  -6   0  10   66.16    4.57
   6   0 -10   68.37    3.38
  -6   0  10   78.53    2.65
   6   0  -9   -4.39    2.64
  -6   0   9   -0.32    1.46
   6   0  -9    2.25    3.69
  -6   0   9   -0.44    2.48
   6   0  -8  674.97    9.20
  -6   0   8  567.41    7.90
   6   0  -8  710.63   10.10
  -6   0   8  713.30    9.50
   6   0  -7   -1.67    2.59
  -6   0   7    0.44    1.34
   6   0  -7    0.20    1.22
  -6   0   7    0.99    1.03
   6   0  -6 1799.82   21.15
   6   0  -6 1835.40   21.34
   6   0  -5   -1.42    2.58
  -6   0   5   -1.76    2.47
   6   0  -5   -2.30    1.76
  -6   0   5    0.55    0.85
   6   0  -4 5812.31   65.72
  -6   0   4 5374.01   60.09
  -6   0   4 6724.71   74.60
   6   0  -3   -3.00    2.05
  -6   0   3    0.58    1.04
   6   0  -3    0.11    0.45
  -6   0   3    0.35    0.50
   6   0  -2  201.89    3.58
  -6   0   2  198.38    3.55
  -6   0   2  209.48    2.63
   6   0  -1    1.20    1.74
  -6   0   1    2.36    1.74
  -6   0   1    0.16    0.44
   6   0  -1   -0.46    0.73
   6   0   0  863.30   10.07
  -6   0   0  774.44    9.20
  -6   0   0 1068.65   12.25
   6   0   0 1036.50   11.90
   6   0   1    0.28    0.78
  -6   0  -1    0.64    0.64
  -6   0  -1    0.02    1.12
   6   0   1   -0.20    1.44
   6   0   2  960.49   11.17
   6   0   2  864.73    9.88
  -6   0  -2 1087.21   13.10
   6   0   2 1048.40   12.51
   6   0   3   -0.19    0.50
   6   0   3   -0.52    0.43
  -6   0  -3   -1.17    2.53
   6   0   3    0.39    1.12
   6   0   4 1140.85   12.75
   6   0   4  916.90   10.35
  -6   0  -4 1165.09   14.55
   6   0   5    0.14    0.11
   6   0   5   -0.02    0.11
  -6   0  -5   -0.69    2.81
   6   0   5   -0.06    2.20
   6   0   6 1732.73   29.97
   6   0   6 1394.94   24.16
  -6   0  -6 2013.52   36.04
   6   0   6 2050.26   36.48
  -6   0  -7   -1.11    2.56
  -6   0  -8    0.03    2.74
  -6   0  -9    0.36    0.24
   6   0   9    0.14    0.18
  -6   0  -9   -0.41    2.82
  -6   0 -10    5.51    0.91
   6   0  10    4.64    0.89
  -6   0 -10   12.79    2.90
   6   0  11    0.06    0.08
  -6   0 -11    3.81    2.98
  -6   0 -12  235.40    7.90
  -6   0 -13    1.57    2.26
  -6   0 -14  137.00    4.83
  -6   0 -15   -1.84    3.59
  -6   0 -16    3.67    2.29
  -6   0 -17    2.33    3.10
  -6   0 -18   22.89    9.48
  -6   0 -19   -3.69    3.63
  -6   0 -20   45.65   10.51
  -6   0 -21    3.45    2.97
  -6   0 -22   19.45   12.38
  -6   0 -23   -1.19    3.67
   6   2 -26    3.95    2.66
   6  -2 -26    2.55    3.41
   6   2 -25    1.97    2.52
   6  -2 -25    1.02    2.58
   6   2 -24    7.38    3.07
   6  -2 -24    2.91    2.44
   6   2 -23    9.70    3.54
   6   2 -23   16.47    9.22
   6  -2 -23    9.58    3.38
   6   2 -22   41.98    5.35
   6   2 -22   43.03   19.71
   6  -2 -22   46.56    4.27
   6   2 -21    3.07    1.91
   6   2 -21    6.49    4.17
   6  -2 -21    2.49    1.01
   6  -2 -21   -0.26    4.17
   6   2 -20    1.88    1.56
   6   2 -20    0.64    3.33
   6  -2 -20    2.10    1.80
   6  -2 -20    4.00    4.16
   6   2 -19    3.32    2.76
   6   2 -19   11.75    4.39
   6  -2 -19    7.41    2.62
   6  -2 -19   12.48    5.48
   6   2 -18    2.09    2.34
   6   2 -18    1.02    2.57
   6  -2 -18    3.62    2.29
   6  -2 -18   -1.87    3.64
   6   2 -17    9.58    4.95
   6   2 -17   16.08    4.35
   6  -2 -17    8.95    3.80
   6  -2 -17   13.65    3.37
   6   2 -16   68.53    5.10
   6   2 -16   70.37    4.15
   6  -2 -16   68.31    3.08
   6  -2 -16   73.01    4.27
   6   2 -15   17.61    7.33
   6   2 -15   16.21    7.14
   6  -2 -15   12.81    3.75
   6  -2 -15   13.30    6.62
   6   2 -14   -0.35    2.75
   6   2 -14    2.60    3.18
   6  -2 -14    3.78    1.44
   6  -2 -14    6.42    2.65
   6   2 -13    8.87    3.38
   6   2 -13   15.41    5.46
   6  -2 -13   12.48    2.76
   6  -2 -13   10.28    3.85
   6   2 -12  391.13    9.44
   6   2 -12  377.61   12.98
   6  -2 -12  299.34    7.50
   6  -2 -12  396.57   10.11
   6   2 -11  156.96    7.17
   6   2 -11  145.00    7.91
   6  -2 -11  124.76    4.58
   6  -2 -11  170.56   10.07
   6   2 -10  131.19    4.96
   6   2 -10  126.49    5.34
   6  -2 -10  100.87    4.21
   6  -2 -10  135.78    5.10
   6   2  -9   65.86    4.07
   6   2  -9   59.78    5.19
  -6   2   9   35.71    2.01
   6  -2  -9   49.36    9.40
   6  -2  -9   57.12    3.75
   6   2  -8  452.31   11.58
   6  -2  -8  425.71   10.81
   6  -2  -8  353.25    8.13
   6  -2  -8  478.36   10.38
  -6  -2   8  332.08    7.95
  -6   2   7  169.19    4.66
   6   2  -7  170.79    5.68
   6  -2  -7  113.97    3.83
   6  -2  -7  176.47    5.55
   6  -2  -7  139.19    3.97
  -6  -2   7  133.96    6.01
  -6   2   6   33.71    3.28
   6   2  -6   44.99   13.41
   6  -2  -6   34.40    8.71
   6  -2  -6   14.53    6.68
  -6  -2   6   34.22    3.43
   6  -2  -6   35.14    4.55
  -6  -2   6   33.40    2.22
  -6  -2   6   34.19    3.63
   6   2  -5   46.79   14.34
   6   2  -5   34.63    2.47
  -6   2   5   42.79    1.78
   6  -2  -5   33.92    2.33
  -6  -2   5   35.54    2.49
   6  -2  -5   30.37    2.95
  -6  -2   5   40.03    2.88
   6  -2  -5   33.41    2.82
   6   2  -4 1029.81   19.28
   6   2  -4  846.47   15.79
  -6   2   4  989.71   18.02
   6  -2  -4  918.59   17.11
  -6  -2   4 1014.45   18.77
   6  -2  -4  982.36   18.85
  -6  -2   4  937.91   17.44
   6  -2  -4  781.39   15.16
  -6   2   3   23.27    6.57
   6   2  -3   32.80   11.36
   6   2  -3   23.69    2.13
   6  -2  -3   31.45   10.29
   6  -2  -3   24.05    6.50
  -6  -2   3   26.06    9.67
  -6  -2   3   28.81    7.84
   6  -2  -3   18.65    9.21
  -6   2   2 1235.54   15.63
   6   2  -2 1152.98   14.46
   6   2  -2 1284.14   18.92
  -6   2   2 1205.90   14.52
   6  -2  -2 1128.11   15.38
  -6  -2   2 1198.93   16.72
   6  -2  -2 1237.95   15.11
  -6  -2   2 1302.49   17.33
  -6   2   1   31.51    3.51
  -6   2   1   31.02    1.74
   6   2  -1   37.12    7.28
   6   2  -1   31.00    8.58
   6  -2  -1   33.23    2.21
   6  -2  -1   34.76    6.94
  -6  -2   1   41.07   11.43
  -6  -2   1   34.73    4.66
  -6   2   0   41.41    3.10
   6   2   0   38.13    2.08
   6   2   0   48.47   10.10
  -6   2   0   35.97    1.69
  -6  -2   0   44.92    3.54
   6  -2   0   41.59    3.26
   6  -2   0   39.90    2.41
  -6  -2   0   46.54    4.48
  -6   2  -1    0.53    1.82
   6   2   1    0.80    1.49
   6   2   1    0.50    1.35
   6  -2   1    2.40    1.22
  -6  -2  -1    1.53    1.44
  -6  -2  -1    0.59    1.62
   6  -2   1    1.90    1.32
   6  -2   1   -1.94    2.49
  -6   2  -2  196.14    5.46
   6   2   2  189.93    4.99
   6   2   2  196.58    4.81
  -6  -2  -2  209.69    4.64
   6  -2   2  171.51    6.67
  -6  -2  -2  214.79    9.79
   6  -2   2  183.31    4.79
   6  -2   2  169.35    4.90
  -6   2  -3    5.08    3.97
   6   2   3    5.99    2.57
   6  -2   3    3.04    1.23
  -6  -2  -3    6.16    2.04
   6  -2   3    3.91    2.52
  -6  -2  -3    7.14    3.15
   6  -2   3    4.54    1.96
  -6   2  -4   -1.19    2.59
   6   2   4   -0.36    1.66
  -6   2  -4    0.91    1.82
  -6  -2  -4    1.81    1.32
   6  -2   4    0.21    0.60
   6  -2   4   -1.16    1.59
  -6  -2  -4   -3.08    2.77
   6   2   5    3.92    1.82
  -6   2  -5    2.35    2.84
  -6   2  -5    4.77    2.99
  -6  -2  -5    5.40    2.10
   6  -2   5    3.20    1.33
  -6  -2  -5    5.21    2.94
  -6   2  -6    1.06    1.62
  -6   2  -6    0.56    2.24
  -6  -2  -6    1.63    1.78
   6  -2   6    1.23    1.86
  -6  -2  -6    5.41    3.13
  -6  -2  -6    1.71    0.58
  -6   2  -7   17.05    4.95
  -6   2  -7   11.55    5.61
  -6  -2  -7   14.97    3.62
  -6  -2  -7   12.29    3.58
   6  -2   7    9.44    3.96
  -6  -2  -7   12.85    6.32
  -6   2  -8   48.31    3.72
  -6   2  -8   50.66    6.51
  -6  -2  -8   49.96    2.58
  -6  -2  -8   33.92    1.65
   6  -2   8   45.69    3.80
  -6  -2  -8   54.78    9.40
  -6   2  -9    3.07    1.53
  -6   2  -9    2.46    1.47
  -6  -2  -9    4.13    0.89
  -6  -2  -9    4.33    0.98
  -6  -2  -9    4.52    1.52
  -6   2 -10  146.99    3.49
  -6   2 -10  142.48    4.23
  -6  -2 -10  136.46    1.65
  -6  -2 -10  160.79    1.84
  -6  -2 -10  165.07    5.88
  -6   2 -11   12.59    3.22
  -6   2 -11   11.53    5.00
  -6  -2 -11    9.44    1.39
  -6  -2 -11   10.56    1.64
  -6  -2 -11   14.90    7.19
  -6   2 -12    3.39    1.40
  -6   2 -12    7.62    4.50
  -6  -2 -12    2.08    2.48
  -6   2 -13  104.57    2.85
  -6   2 -13  115.61    5.24
  -6  -2 -13  126.71    5.85
  -6   2 -14   44.34    2.72
  -6   2 -14   54.99    5.38
  -6  -2 -14   58.46    4.68
  -6   2 -15    2.13    1.62
  -6   2 -15   -2.27    3.39
  -6  -2 -15    4.59    4.57
  -6   2 -16  136.76    6.09
  -6  -2 -16  130.61    5.46
  -6   2 -17   -0.16    2.02
  -6  -2 -17    3.13    2.18
  -6   2 -18    1.89    2.75
  -6  -2 -18    0.43    2.47
  -6   2 -19    5.47    6.57
  -6  -2 -19    4.15    4.48
  -6   2 -20    2.51    2.53
  -6  -2 -20    2.33    2.65
  -6   2 -21    5.87    2.50
  -6  -2 -21   12.84    4.92
  -6   2 -22    2.17    2.08
  -6  -2 -22    0.69    2.59
   6  -4 -24   -2.73    3.51
  -6  -4  24    4.67    2.44
   6   4 -23    8.48    4.19
   6  -4 -23    9.53    5.66
  -6  -4  23    6.55    5.05
   6   4 -22    1.91    1.99
   6  -4 -22    4.07    2.41
  -6  -4  22    2.32    3.61
   6   4 -21    4.17    1.85
   6  -4 -21    7.14    3.00
  -6  -4  21    4.60    5.43
   6   4 -20    2.27    1.55
   6  -4 -20    6.59    3.66
  -6  -4  20    5.13    3.68
   6   4 -19    6.93    4.08
   6  -4 -19    6.96    1.70
   6  -4 -19    9.88    3.93
  -6  -4  19    5.91    3.73
   6   4 -18    7.79    3.63
   6  -4 -18   11.10    5.16
   6  -4 -18   17.64    4.52
  -6  -4  18    8.71    4.42
   6   4 -17    1.61    1.84
   6  -4 -17   -1.35    1.84
   6  -4 -17    1.11    3.29
  -6  -4  17    1.89    1.68
   6   4 -16  194.86    7.13
   6  -4 -16  161.66    6.33
   6  -4 -16  204.47    8.33
  -6  -4  16  152.70    6.21
   6   4 -15   99.17    6.32
   6  -4 -15   85.75    4.97
   6  -4 -15  109.49    6.44
  -6  -4  15   81.46    9.78
   6   4 -14  211.31    8.02
   6  -4 -14  159.19    8.94
   6  -4 -14  210.81    8.00
  -6  -4  14  173.53   12.30
   6   4 -13  137.02    6.05
   6  -4 -13  101.93    7.36
   6  -4 -13  131.16    6.96
  -6  -4  13  107.98    4.53
   6   4 -12   52.24    4.84
   6  -4 -12   48.94    4.13
   6  -4 -12   68.19   10.81
  -6  -4  12   45.38   14.65
   6   4 -11   98.55    5.19
   6  -4 -11   84.39    3.88
   6  -4 -11  119.03    5.85
  -6  -4  11   93.44   16.18
   6   4 -10  159.59    6.13
   6  -4 -10  115.71    4.70
   6  -4 -10  179.97   17.58
  -6  -4  10  137.12    5.63
   6   4  -9   33.04    8.78
   6  -4  -9   32.28   10.78
   6  -4  -9   36.95   13.23
  -6  -4   9   30.23   12.57
   6   4  -8   -2.32    3.13
   6  -4  -8    1.94    1.63
   6  -4  -8    0.11    2.39
  -6  -4   8    2.85    3.25
   6   4  -7   25.54    6.88
   6  -4  -7   18.73    5.70
   6  -4  -7   24.49    5.42
  -6  -4   7   13.85    5.14
   6   4  -6   49.83    4.46
   6  -4  -6   47.53    7.79
  -6  -4   6   55.17    3.73
   6  -4  -6   31.58    3.23
  -6   4   5   95.46    4.19
   6   4  -5   98.85    4.07
   6  -4  -5  106.38    5.67
  -6  -4   5  102.30   10.25
  -6   4   4  325.27   10.51
   6   4  -4  351.49   11.79
   6  -4  -4  384.87   16.38
  -6  -4   4  374.70   12.25
  -6   4   3    1.47    1.28
   6   4  -3    5.02    3.42
   6  -4  -3    4.66    3.16
  -6  -4   3    0.12    2.04
  -6   4   2   19.41    5.98
   6   4  -2   19.14    6.14
   6  -4  -2   23.08   10.44
  -6  -4   2   20.00    8.46
  -6   4   1   -1.94    3.21
   6   4  -1    1.54    3.07
  -6  -4   1   -1.56    3.11
   6  -4  -1    2.93    2.85
  -6   4   0  126.29    7.72
   6   4   0  130.53   15.19
  -6  -4   0  138.65    6.26
   6  -4   0  126.22    5.70
  -6   4  -1   80.26    3.82
   6   4   1   77.73    7.96
  -6  -4  -1   72.34    5.00
   6  -4   1   68.54    3.76
  -6   4  -2  208.07    7.53
   6   4   2  209.40    8.00
  -6  -4  -2  230.72    8.42
   6  -4   2  207.80    7.88
   6   4   3   67.65    9.68
  -6   4  -3   82.09    9.59
  -6  -4  -3   82.33    4.18
   6  -4   3   77.31    5.42
   6   4   4  677.28   17.27
  -6   4  -4  721.69   17.69
  -6  -4  -4  772.66   19.04
   6  -4   4  657.86   22.27
   6   4   5    0.21    1.29
  -6   4  -5    2.57    2.01
  -6  -4  -5   -1.32    3.64
   6  -4   5   -0.12    3.19
   6   4   6    3.52    1.40
  -6   4  -6    2.08    2.24
  -6  -4  -6   -0.49    3.54
   6  -4   6    1.92    2.22
   6   4   7    0.31    1.11
  -6   4  -7    4.29    2.00
  -6  -4  -7   -0.58    3.67
   6  -4   7    2.13    2.36
  -6   4  -8  498.78   15.90
  -6  -4  -8  570.08   21.97
   6  -4   8  450.08   14.51
  -6  -4  -8  363.58   11.25
  -6   4  -9  202.29    7.41
  -6  -4  -9  155.21    5.48
  -6  -4  -9  243.80    9.55
   6  -4   9  189.92    7.43
  -6   4 -10  303.46   13.08
  -6  -4 -10  236.69    7.12
  -6  -4 -10  358.41   11.56
   6  -4  10  271.22   12.59
  -6   4 -11  130.34    9.55
  -6  -4 -11  124.10    5.56
  -6  -4 -11  167.76   14.49
   6  -4  11  127.85    6.83
  -6   4 -12   50.28    3.58
  -6  -4 -12   70.76    5.49
   6  -4  12   37.73   11.75
  -6   4 -13   15.61    6.08
  -6  -4 -13   13.80    4.51
   6  -4  13   17.14    5.55
  -6   4 -14    1.09    1.97
  -6  -4 -14   -5.90    4.09
   6  -4  14   -0.08    3.76
  -6   4 -15   26.10    9.93
  -6  -4 -15   31.15   14.57
   6  -4  15   25.59   10.65
  -6   4 -16    2.23    1.76
  -6  -4 -16    9.01    3.85
   6  -4  16    5.71    3.11
  -6  -4 -17   53.85   12.98
   6  -4  17   39.02    3.81
  -6  -4 -18   24.60   10.87
   6  -4  18   14.85    9.52
  -6  -4 -19    1.68    2.92
   6  -4  19    3.59    5.06
  -6  -4 -20   18.54   14.44
   6  -4  20   12.78   12.83
   6   6 -21   93.85    6.17
   6   6 -20    3.85    3.07
   6   6 -19    5.53    1.89
   6  -6 -19    4.23    3.73
  -6  -6  19    8.75    3.45
   6   6 -18    1.77    1.96
   6  -6 -18    0.50    3.86
  -6  -6  18   -2.80    3.77
   6   6 -17    0.21    2.18
   6  -6 -17    1.51    2.33
   6  -6 -17    1.25    4.46
  -6  -6  17    1.47    2.57
   6   6 -16    1.98    2.43
   6  -6 -16    0.64    2.14
   6  -6 -16   -0.09    3.87
  -6  -6  16    7.16    4.12
   6   6 -15   34.22   15.47
   6  -6 -15   34.39    5.39
   6  -6 -15   40.58    4.33
  -6  -6  15   24.62   14.64
   6   6 -14    9.50    4.75
   6  -6 -14    0.59    2.32
   6  -6 -14   10.98    6.74
  -6  -6  14    5.67    3.39
   6   6 -13    0.93    2.18
   6  -6 -13    3.98    2.74
   6  -6 -13    5.99    3.66
  -6  -6  13    1.52    3.03
   6   6 -12   11.06    4.71
   6  -6 -12    4.11    6.57
   6  -6 -12    7.13    4.85
  -6  -6  12   10.54    3.61
   6   6 -11  144.31   10.48
   6  -6 -11  115.84    6.16
   6  -6 -11  141.41    6.07
  -6  -6  11  134.54    7.32
   6   6 -10   99.53    6.31
   6  -6 -10   78.96    5.61
   6  -6 -10  120.08    7.07
  -6  -6  10   94.43   15.57
   6   6  -9    5.80    3.83
   6  -6  -9    7.10    3.33
   6  -6  -9    1.71    2.56
  -6  -6   9    7.01    7.36
   6   6  -8    6.52    4.57
   6  -6  -8    4.15    4.02
   6  -6  -8    3.85    2.28
  -6  -6   8    5.10    5.78
   6   6  -7  270.67    7.33
   6  -6  -7  214.36    6.32
   6  -6  -7  326.44    7.79
  -6  -6   7  307.24    8.63
   6   6  -6    7.45    4.82
   6  -6  -6    4.45    2.72
  -6  -6   6   -0.61    3.91
   6  -6  -6    3.43    3.78
   6   6  -5    8.74    4.56
   6  -6  -5    6.45    3.04
  -6  -6   5    6.55    4.87
   6  -6  -5    0.66    2.24
  -6   6   4  250.00    9.19
   6   6  -4  235.75    9.05
   6  -6  -4  276.24    8.99
  -6  -6   4  249.25   15.09
  -6   6   3  181.70   12.38
   6   6  -3  181.71   15.79
   6  -6  -3  189.10    6.99
  -6  -6   3  202.40    8.76
  -6   6   2    3.63    3.55
   6   6  -2    2.20    3.29
   6  -6  -2    1.39    1.53
  -6  -6   2   -1.57    3.82
  -6   6   1   10.07    3.51
   6   6  -1    7.18    5.02
   6  -6  -1    9.19    2.38
  -6  -6   1    3.61    2.79
  -6   6   0    4.00    2.47
   6   6   0    3.80    1.15
  -6  -6   0    4.66    4.43
   6  -6   0   -0.30    1.97
  -6   6  -1    6.83    3.17
   6   6   1   13.27    3.90
  -6  -6  -1   13.08    4.43
   6  -6   1    8.51    3.71
  -6   6  -2  113.01   17.45
   6   6   2  106.22   12.91
  -6  -6  -2  110.77    5.76
   6  -6   2  111.33    4.92
   6   6   3    7.43    2.81
  -6   6  -3    0.19    1.88
  -6  -6  -3    3.47    3.49
   6  -6   3    4.39    4.46
  -6   6  -4   30.78    8.79
   6   6   4   48.75   16.51
  -6  -6  -4   39.43   16.72
   6  -6   4   37.23   15.97
   6   6   5    9.21    3.36
  -6   6  -5    3.09    3.28
  -6  -6  -5    4.50    5.09
   6  -6   5    8.46    4.76
   6   6   6   -2.24    2.32
  -6   6  -6   -0.18    3.51
  -6  -6  -6    1.71    2.61
   6  -6   6    3.99    3.66
   6   6   7   13.58    4.82
  -6   6  -7   10.69    7.34
  -6  -6  -7   10.81    6.34
   6  -6   7   10.82    5.39
  -6   6  -8    3.45    1.77
  -6  -6  -8    0.29    2.88
   6  -6   8   -4.78    3.80
  -6  -6  -8    0.57    1.74
  -6   6  -9    7.60    4.38
  -6  -6  -9    4.26    2.11
  -6  -6  -9    9.24    5.62
   6  -6   9    6.83    3.34
  -6   6 -10   21.30   10.00
  -6  -6 -10   20.13    6.28
  -6  -6 -10   29.72   13.60
   6  -6  10   21.73   10.47
  -6   6 -11  119.11    6.29
  -6  -6 -11  130.31    5.87
   6  -6  11   96.00    4.74
  -6   6 -12   13.19    7.52
  -6  -6 -12   15.27    8.06
   6  -6  12   12.05    9.33
  -6   6 -13    1.93    3.63
  -6  -6 -13    0.24    2.65
   6  -6  13    2.89    2.56
  -6   6 -14    2.24    2.33
  -6  -6 -14   -1.05    4.00
   6  -6  14   -2.43    3.02
  -6   6 -15    3.39    2.91
   6  -6  15   -0.09    2.88
  -6   6 -16    2.62    1.66
   6  -6  16    0.02    2.81
   6  -8 -11   26.80   13.32
   6  -8 -10    2.81    3.46
   6  -8  -9    1.20    2.36
   6  -8  -9    3.68    2.57
   6  -8  -8   47.82    9.66
   6  -8  -8   68.85   11.50
   6  -8  -7    2.44    2.08
   6  -8  -7   -1.91    3.40
  -6  -8   7    3.73    3.72
   6   8  -6    2.83    2.82
   6  -8  -6    8.16    3.29
   6  -8  -6    3.24    3.61
  -6  -8   6    5.94    4.47
   6   8  -5    4.82    2.99
   6  -8  -5   -0.22    3.14
   6  -8  -5   -0.43    2.97
  -6  -8   5   -4.95    3.91
   6   8  -4   11.85   10.65
   6  -8  -4   20.19   11.53
   6  -8  -4   14.56   15.21
  -6  -8   4   19.61   11.14
   6   8  -3   36.37   13.59
   6  -8  -3   29.27   16.43
  -6  -8   3   30.25   15.04
   6  -8  -3   22.79    4.60
   6   8  -2    0.49    1.61
   6  -8  -2   -0.37    3.23
  -6  -8   2    1.88    1.97
   6  -8  -2   -1.00    3.32
  -6   8   1   60.49   15.21
   6   8  -1   55.44    6.09
   6  -8  -1   61.44    5.38
  -6  -8   1   67.43    9.33
  -6   8   0    4.33    2.66
   6   8   0    2.86    2.75
  -6  -8   0   -0.53    3.55
   6  -8   0    1.01    2.78
  -6   8  -1    4.62    2.68
   6   8   1    4.95    1.94
  -6  -8  -1   -0.07    2.46
   6  -8   1    0.54    2.05
  -6   8  -2    6.23    3.96
   6   8   2    3.97    2.21
  -6  -8  -2    5.86    5.71
   6  -8   2    4.76    3.46
   6   8   3    7.06    2.72
   6  -8   3    5.21    4.15
   6   8   4   16.92   10.17
   6  -8   4   17.12   10.88
   6   8   5    2.21    1.83
   6  -8   5   -0.13    2.15
   6  -8   6   23.82    9.26
  -6  -8  -6   15.85   10.19
  -6  -8  -7    1.47    1.33
   7   1 -27    9.44    5.26
   7  -1 -27   11.70    4.23
   7   1 -26    3.91    4.05
   7  -1 -26    6.96    5.20
   7   1 -25   -0.16    2.44
   7  -1 -25    2.50    2.82
   7   1 -24    2.88    1.99
   7  -1 -24   -0.05    1.49
   7   1 -23   22.13    7.63
   7   1 -23   27.66   14.31
   7  -1 -23   33.25   13.09
   7   1 -22    1.42    1.73
   7   1 -22    3.25    3.41
   7  -1 -22    1.86    1.29
   7  -1 -22   -0.30    2.59
   7   1 -21   47.09    8.00
   7   1 -21   45.99   14.71
   7  -1 -21   43.50    6.41
   7  -1 -21   40.90   14.38
   7   1 -20  188.38    8.17
   7   1 -20  198.24    9.90
   7  -1 -20  201.12    8.43
   7  -1 -20  192.99    9.03
   7   1 -19    5.10    3.41
   7   1 -19    5.80    3.31
   7  -1 -19    7.94    2.36
   7  -1 -19    8.27    3.72
   7   1 -18  152.30    4.28
   7   1 -18  143.24    8.81
   7  -1 -18  150.61    3.66
   7  -1 -18  149.64    5.01
   7   1 -17   77.12    6.27
   7   1 -17   81.13    4.28
   7  -1 -17   77.27    3.26
   7  -1 -17   84.74    4.24
   7   1 -16   27.14    6.50
   7   1 -16   26.87    8.16
   7  -1 -16   26.45    9.61
   7  -1 -16   27.42    6.94
   7   1 -15   49.87    5.74
   7   1 -15   41.82    3.30
   7  -1 -15   44.59    7.43
   7  -1 -15   44.97   13.44
   7   1 -14   17.77    6.31
   7   1 -14   18.47    5.60
   7  -1 -14   16.47    6.24
   7  -1 -14   20.23    4.56
   7   1 -13   39.53    6.52
   7   1 -13   38.98    3.37
   7  -1 -13   36.79    3.56
   7  -1 -13   31.87    3.44
   7   1 -12  549.01   12.66
   7   1 -12  563.24   13.88
  -7   1  12  421.01    9.77
   7  -1 -12  540.30   12.37
   7  -1 -12  546.51   12.64
   7   1 -11   60.24    3.70
   7   1 -11   62.51    4.68
  -7   1  11   43.91    6.01
   7  -1 -11   53.07    5.92
   7  -1 -11   41.86    3.52
   7   1 -10  286.12    6.91
  -7   1  10  212.80    5.46
   7   1 -10  293.57    7.67
  -7  -1  10  275.50    6.33
   7  -1 -10  249.63    5.93
   7  -1 -10  302.54    7.59
   7   1  -9 1402.89   25.59
  -7   1   9 1089.37   19.92
   7   1  -9 1346.27   24.74
  -7   1   9 1421.06   25.66
   7  -1  -9 1121.90   20.73
  -7  -1   9 1363.50   24.72
   7  -1  -9 1393.94   25.44
  -7  -1   9 1413.56   25.69
   7   1  -8   44.40    3.88
  -7   1   8   36.00    2.81
   7   1  -8   51.75    5.19
  -7   1   8   49.05    3.85
   7  -1  -8   35.79    3.68
  -7  -1   8   43.15    5.88
   7  -1  -8   48.92    9.44
  -7  -1   8   47.86    2.16
   7   1  -7  155.02    7.73
  -7   1   7  113.01    2.89
   7   1  -7  149.42    7.59
  -7   1   7  160.33    2.89
   7  -1  -7  127.97    3.29
  -7  -1   7  139.26    2.94
   7  -1  -7  158.44    4.14
  -7  -1   7  147.78    3.09
   7   1  -6 1617.65   19.57
  -7   1   6 1159.92   14.51
  -7   1   6 1593.24   18.87
  -7  -1   6 1518.33   18.34
  -7  -1   6 1495.85   17.75
   7  -1  -6 1602.09   18.86
   7  -1  -6 1216.09   15.19
   7   1  -5   20.70   10.44
  -7   1   5   19.60    7.97
  -7   1   5   21.04    1.50
  -7  -1   5   22.05    6.70
  -7  -1   5   24.40    2.03
   7  -1  -5   19.20    2.06
   7  -1  -5   17.82    3.05
  -7  -1   5   18.57   10.25
   7   1  -4   80.64   10.34
  -7   1   4   72.86    1.96
  -7   1   4   54.20    2.90
   7   1  -4   60.13    7.41
   7  -1  -4   54.01    3.05
   7  -1  -4   72.69    4.67
  -7  -1   4   57.83    2.76
  -7  -1   4   69.14    2.62
   7   1  -3 4836.74   54.27
  -7   1   3 4763.62   52.96
  -7   1   3 3454.84   39.79
   7   1  -3 4192.04   47.41
   7  -1  -3 3633.53   41.28
   7  -1  -3 4818.77   53.52
  -7  -1   3 4561.92   51.08
  -7  -1   3 5024.81   56.48
   7   1  -2 1761.35   20.57
   7   1  -2 1524.69   17.87
  -7   1   2 1477.62   17.27
  -7   1   2 1243.77   14.96
   7  -1  -2 1681.87   19.19
  -7  -1   2 1668.80   19.47
   7  -1  -2 1225.83   14.96
   7   1  -1 1109.86   13.51
   7   1  -1 1337.60   15.91
   7  -1  -1 1168.03   14.32
   7  -1  -1  903.76   15.32
   7  -1  -1 1210.77   13.96
  -7  -1   1 1202.67   14.51
  -7  -1   1 1255.98   14.74
   7  -1  -1 1140.54   13.16
   7   1   0   29.60    2.24
   7   1   0   35.71    3.12
   7  -1   0   29.98    2.00
   7  -1   0   22.26    2.48
   7  -1   0   35.21    3.96
  -7  -1   0   21.29    8.90
  -7  -1   0   31.73    1.73
   7  -1   0   23.65    6.34
   7   1   1  128.13    2.98
   7   1   1  124.04    7.02
  -7   1  -1  122.88    2.65
   7  -1   1  109.23    3.05
   7  -1   1  121.93    2.24
  -7  -1  -1  136.32    3.56
  -7  -1  -1  126.06    1.93
   7  -1   1   84.76    2.71
  -7   1  -2   16.13    6.61
   7   1   2   11.77    7.18
   7   1   2   17.96    3.79
  -7   1  -2   18.95    5.80
   7  -1   2   19.14    5.21
   7  -1   2   16.32    1.49
  -7  -1  -2   17.08    2.76
  -7  -1  -2   18.57    1.94
  -7   1  -3  175.85    5.53
  -7   1  -3  187.90    4.97
   7   1   3  179.18    3.99
   7   1   3  186.95    4.83
   7  -1   3  169.49    3.80
  -7  -1  -3  199.80    5.56
   7  -1   3  194.82    4.40
  -7   1  -4  349.30    7.10
   7   1   4  329.37    5.96
  -7   1  -4  383.94    7.93
   7   1   4  401.32    9.05
   7  -1   4  360.41    7.02
   7  -1   4  382.21    7.78
  -7  -1  -4  413.96    8.80
  -7  -1  -4  371.63    6.69
  -7   1  -5  107.63    3.18
   7   1   5  105.74    2.83
  -7   1  -5  110.18    6.45
   7  -1   5  110.32    3.16
  -7  -1  -5  119.52    4.61
   7  -1   5  102.99    2.79
  -7   1  -6   97.26    5.41
  -7   1  -6  100.82    3.90
   7  -1   6   95.57    3.37
  -7  -1  -6   94.97    4.64
  -7   1  -7  327.82    7.44
  -7   1  -7  397.84    9.90
   7  -1   7  393.67    8.62
  -7  -1  -7  411.05   10.19
  -7   1  -8  131.20    3.74
  -7   1  -8  140.60    6.40
   7  -1   8  140.26    6.31
  -7  -1  -8  150.27    9.33
  -7   1  -9  189.44    6.22
  -7   1  -9  191.61    6.58
   7  -1   9  198.55    5.90
  -7  -1  -9  209.59   13.19
  -7   1 -10   87.19    1.95
  -7   1 -10   85.14    3.36
   7  -1  10   90.14    1.93
  -7  -1 -10   95.86    8.37
  -7   1 -11    1.44    0.87
  -7   1 -11    1.24    2.53
   7  -1  11    1.69    0.85
  -7  -1 -11    3.48    1.83
  -7   1 -12   19.78    3.01
  -7   1 -12   17.18    7.31
   7  -1  12   14.78    1.97
  -7  -1 -12   18.07    6.11
  -7   1 -13   58.27    2.37
  -7   1 -13   59.56    3.78
  -7  -1 -13   62.08    3.86
  -7   1 -14   51.22    1.63
  -7   1 -14   63.75    4.09
  -7  -1 -14   60.33   11.30
  -7   1 -15   34.57   11.16
  -7  -1 -15   40.57    5.35
  -7   1 -16    4.63    3.11
  -7  -1 -16    2.67    2.51
  -7   1 -17   -1.52    3.91
  -7  -1 -17    0.29    2.45
  -7   1 -18    5.80    5.61
  -7  -1 -18    1.83    5.89
  -7   1 -19    2.63    2.87
  -7  -1 -19   -1.28    3.67
  -7   1 -20   13.49    8.15
  -7  -1 -20   17.21    7.21
  -7   1 -21   35.03    4.11
  -7  -1 -21   30.27   18.27
  -7   1 -22    7.23    2.88
  -7  -1 -22    3.40    3.55
  -7   1 -23   10.69   13.36
   7   3 -26   15.46   10.79
   7  -3 -26   17.67   17.95
   7   3 -25    8.39    5.78
   7  -3 -25    5.19    3.83
   7   3 -24   16.24    5.30
   7   3 -24   13.83    7.43
   7  -3 -24   17.00   11.93
   7   3 -23    6.10    3.75
   7   3 -23    2.13    4.43
   7  -3 -23    1.62    3.31
   7   3 -22   78.22   11.63
   7   3 -22   72.70    8.70
   7  -3 -22   67.77    4.91
   7   3 -21    0.48    1.77
   7   3 -21   -2.61    4.93
   7  -3 -21    0.79    0.85
   7  -3 -21    4.57    3.12
   7   3 -20    4.44    3.31
   7   3 -20   -2.34    4.43
   7  -3 -20   -0.94    1.66
   7  -3 -20   -3.77    3.83
   7   3 -19    9.07    4.00
   7   3 -19   12.45    5.39
   7  -3 -19    7.35    2.76
   7  -3 -19   10.02    4.54
   7   3 -18    2.03    2.83
   7   3 -18   10.86    3.44
   7  -3 -18    2.79    1.83
   7  -3 -18   12.70    6.49
   7   3 -17    3.46    3.08
   7   3 -17    3.97    2.83
   7  -3 -17    3.39    2.50
   7  -3 -17   10.17    5.08
   7   3 -16   -0.26    2.90
   7   3 -16    1.81    2.62
   7  -3 -16    2.25    1.22
   7  -3 -16    2.93    2.78
   7   3 -15   49.18    7.63
   7   3 -15   53.40    4.27
   7  -3 -15   40.69    3.66
   7  -3 -15   49.26    3.86
   7   3 -14   15.50    3.91
   7  -3 -14   10.19    2.69
   7  -3 -14    9.72    8.12
  -7  -3  14   16.35    4.64
   7   3 -13  154.49    5.05
   7  -3 -13  132.80    4.69
   7  -3 -13  170.22   11.86
  -7  -3  13  152.28    6.91
   7   3 -12   83.95    5.26
   7  -3 -12   64.99    6.45
   7  -3 -12   84.16   12.43
  -7  -3  12   68.65    9.70
   7   3 -11   44.98    3.86
   7  -3 -11   32.84    5.98
   7  -3 -11   47.69    9.81
  -7  -3  11   45.50   11.82
   7   3 -10   98.18    6.05
   7  -3 -10   78.39    4.14
   7  -3 -10   98.61    5.85
  -7  -3  10   82.35    4.67
   7   3  -9    1.57    2.98
   7  -3  -9    3.61    2.62
   7  -3  -9    2.77    2.30
  -7  -3   9   -2.39    2.99
   7   3  -8  115.28    5.64
   7  -3  -8   87.22    5.09
   7  -3  -8  134.41   14.02
  -7  -3   8  111.00    6.12
   7   3  -7   64.32    4.05
   7  -3  -7   42.14    3.32
   7  -3  -7   67.83    7.39
  -7  -3   7   60.03   11.53
   7   3  -6  149.01   10.48
   7  -3  -6  113.49    4.95
   7  -3  -6  151.62    6.15
  -7  -3   6  148.82    6.03
   7   3  -5  133.75   10.88
   7  -3  -5   97.72   12.44
   7  -3  -5  118.16    5.74
  -7  -3   5  110.22    4.67
   7   3  -4 1619.44   38.00
   7  -3  -4 1670.42   35.11
  -7  -3   4 1586.64   33.59
   7  -3  -4 1195.74   25.75
  -7   3   3    6.12    3.10
   7   3  -3    2.83    2.44
   7  -3  -3    1.49    3.56
  -7  -3   3    5.38    3.76
  -7   3   2    2.40    1.75
   7   3  -2    1.11    2.06
  -7  -3   2    1.49    1.44
   7  -3  -2    4.27    3.33
  -7   3   1   22.26    6.67
   7   3  -1   17.86   13.02
  -7  -3   1   24.17    6.44
   7  -3  -1   18.85    4.29
  -7   3   0 2300.73   47.96
   7   3   0 2459.96   51.05
  -7  -3   0 2613.55   17.27
   7  -3   0 2392.94   50.50
  -7   3  -1   28.48    8.83
   7   3   1   37.53   10.51
  -7  -3  -1   29.46   10.34
   7  -3   1   40.62    6.66
  -7   3  -2   32.67    2.92
   7   3   2   35.46   10.22
  -7  -3  -2   37.01    3.44
   7  -3   2   15.82   11.28
  -7   3  -3   38.96   10.14
   7   3   3   36.48    3.26
  -7  -3  -3   35.07    2.49
  -7  -3  -3   48.95    6.50
   7  -3   3   36.87    9.58
  -7   3  -4  131.11    4.02
   7   3   4  135.22    4.91
  -7  -3  -4  138.73    5.50
  -7  -3  -4  147.83    6.31
   7  -3   4  122.67    7.29
   7   3   5   71.48    5.57
  -7   3  -5   78.15    5.25
  -7  -3  -5   71.67    2.10
  -7  -3  -5   76.96    4.49
   7  -3   5   63.83    6.01
   7   3   6   37.26    3.51
  -7   3  -6   40.39    3.61
  -7  -3  -6   41.39    3.41
  -7  -3  -6   39.52    3.32
   7  -3   6   37.37    3.55
  -7   3  -7   -0.44    1.89
  -7  -3  -7   -1.32    1.11
  -7  -3  -7   -2.16    2.91
   7  -3   7   -1.41    2.79
  -7   3  -8  183.08    6.30
  -7  -3  -8  194.85    6.08
  -7  -3  -8  138.38    5.53
  -7  -3  -8  202.09    6.73
   7  -3   8  161.03    6.52
  -7   3  -9   13.30    2.56
  -7  -3  -9    9.86    3.03
  -7  -3  -9    7.60    2.53
  -7  -3  -9   18.78    6.53
  -7   3 -10  166.18   12.43
  -7   3 -10  181.68    7.42
  -7  -3 -10  137.31    2.73
  -7  -3 -10  186.01    6.27
  -7   3 -11    2.23    1.65
  -7   3 -11    0.56    1.68
  -7  -3 -11    1.57    1.20
  -7  -3 -11    1.65    2.63
  -7   3 -12  912.41   24.48
  -7   3 -12  942.05   25.82
  -7  -3 -12 1030.85   28.44
  -7   3 -13   43.18    5.11
  -7   3 -13   57.19    4.07
  -7  -3 -13   60.93    5.32
  -7   3 -14  337.21   10.52
  -7   3 -14  337.72   12.11
  -7  -3 -14  381.50   11.55
  -7   3 -15    8.28    4.72
  -7   3 -15   15.46    5.19
  -7  -3 -15   14.42    6.54
  -7   3 -16   22.74    9.99
  -7  -3 -16   23.89   14.87
  -7   3 -17   39.70   16.53
  -7  -3 -17   61.87    5.09
  -7   3 -18   12.87    5.70
  -7  -3 -18    7.03    3.01
  -7   3 -19    7.85    3.66
  -7  -3 -19    8.92    7.17
  -7   3 -20   52.12   20.57
  -7  -3 -20   76.96    9.71
  -7   3 -21    9.06    4.34
  -7  -3 -21    7.76    5.79
   7   5 -24    2.76    2.36
   7   5 -23    5.27    2.98
   7   5 -22   12.36    4.79
   7  -5 -22   13.66    4.79
  -7  -5  22   11.09    3.85
   7   5 -21   83.06    5.41
   7  -5 -21   93.51    5.56
  -7  -5  21   65.83   18.56
   7   5 -20   -0.96    2.93
   7  -5 -20    4.72    3.79
  -7  -5  20   -0.44    3.81
   7   5 -19    2.24    2.77
   7  -5 -19    5.80    2.21
   7  -5 -19    2.61    1.79
  -7  -5  19    1.81    2.43
   7   5 -18    3.26    1.66
   7  -5 -18    3.28    2.44
   7  -5 -18    4.94    4.63
  -7  -5  18    1.55    2.55
   7   5 -17   55.68   20.05
   7  -5 -17   62.24    4.52
   7  -5 -17   81.11    6.18
  -7  -5  17   62.37   13.69
   7   5 -16    3.53    3.03
   7  -5 -16    2.73    2.09
   7  -5 -16    4.96    3.64
  -7  -5  16   -2.34    4.44
   7   5 -15   -2.60    3.58
   7  -5 -15   -0.13    2.54
   7  -5 -15    2.31    1.51
  -7  -5  15    1.72    3.01
   7   5 -14   67.63    5.85
   7  -5 -14   45.19    7.90
   7  -5 -14   59.38    4.04
  -7  -5  14   59.55    5.28
   7   5 -13    1.40    2.32
   7  -5 -13    5.86    2.66
   7  -5 -13    6.37    3.47
  -7  -5  13    3.58    1.54
   7   5 -12   25.83   13.05
   7  -5 -12   18.84    4.96
   7  -5 -12   27.83    9.66
  -7  -5  12   20.31    8.68
   7   5 -11    0.28    2.54
   7  -5 -11   -0.87    2.81
   7  -5 -11   -2.13    3.59
  -7  -5  11    3.31    2.40
   7   5 -10   14.55    6.66
   7  -5 -10    7.88    4.29
   7  -5 -10   12.09    3.36
  -7  -5  10   14.17    6.53
   7   5  -9   68.73   15.22
   7  -5  -9   48.10    3.58
   7  -5  -9   68.65    5.14
  -7  -5   9   54.08    6.05
   7   5  -8    2.87    2.39
   7  -5  -8    4.03    2.45
   7  -5  -8    4.32    2.25
  -7  -5   8   -0.95    3.44
   7   5  -7  304.19   10.41
   7  -5  -7  236.17   15.15
   7  -5  -7  322.85   12.80
  -7  -5   7  232.20    9.40
   7   5  -6   40.48   10.47
   7  -5  -6   35.76   12.66
  -7  -5   6   40.52   10.85
   7   5  -5  515.05   16.46
   7  -5  -5  558.83   18.99
  -7  -5   5  510.97   15.97
   7  -5  -5  376.44   12.89
  -7   5   4  371.91   20.83
   7   5  -4  405.35   13.75
   7  -5  -4  434.41   14.07
  -7  -5   4  441.89   14.35
  -7   5   3    4.05    3.56
   7   5  -3    8.26    3.14
   7  -5  -3    7.12    4.05
  -7  -5   3    7.16    4.08
  -7   5   2   49.29   15.14
   7   5  -2   44.06    6.46
  -7  -5   2   44.35   12.96
   7  -5  -2   41.86   13.44
  -7   5   1  146.49    5.24
   7   5  -1  151.36   10.63
  -7  -5   1  169.02    8.01
   7  -5  -1  185.41   15.65
  -7   5   0  131.35    9.10
   7   5   0  123.99    6.29
  -7  -5   0  146.59    4.95
   7  -5   0  134.51    5.42
  -7   5  -1  320.73   11.70
   7   5   1  318.87   10.97
  -7  -5  -1  342.87   12.37
   7  -5   1  328.26   12.29
  -7   5  -2  135.64   15.68
   7   5   2  140.30    4.84
  -7  -5  -2  159.35    6.29
   7  -5   2  148.84    5.63
  -7   5  -3   22.57    4.86
   7   5   3   20.66    4.72
  -7  -5  -3   25.24    8.89
   7  -5   3   20.90    6.09
  -7   5  -4   38.88   11.76
   7   5   4   36.65    6.58
  -7  -5  -4   45.01   15.37
   7  -5   4   35.94   11.49
   7   5   5    4.98    2.72
  -7   5  -5    4.02    1.98
  -7  -5  -5    5.40    3.10
   7  -5   5    5.66    3.19
   7   5   6   87.47    9.09
  -7   5  -6   94.24    5.41
  -7  -5  -6  107.11   17.22
   7  -5   6   75.44   10.87
   7   5   7   42.39   12.07
  -7   5  -7   33.07   13.81
  -7  -5  -7   53.07    4.76
   7  -5   7   35.18   11.74
  -7   5  -8   22.90   10.91
  -7  -5  -8   31.32   14.15
   7  -5   8   23.72    8.64
  -7  -5  -8   14.88    3.85
  -7   5  -9    4.79    2.38
  -7  -5  -9    2.62    1.40
  -7  -5  -9    1.70    3.93
   7  -5   9    4.74    3.21
  -7   5 -10   81.32    5.58
  -7  -5 -10   56.81    2.97
  -7  -5 -10   78.54   18.30
   7  -5  10   81.22    7.33
  -7   5 -11    0.70    2.23
  -7  -5 -11   -2.67    4.19
   7  -5  11   -0.44    3.96
  -7   5 -12    2.31    2.39
  -7  -5 -12    8.23    4.63
   7  -5  12    1.34    1.42
  -7   5 -13    1.88    2.48
  -7  -5 -13   -2.80    3.73
   7  -5  13   -0.01    1.65
  -7   5 -14    0.49    2.10
  -7  -5 -14    1.04    2.18
   7  -5  14    1.24    2.46
  -7   5 -15    4.62    4.85
  -7  -5 -15    7.21    6.53
   7  -5  15    5.49    3.57
  -7  -5 -16   -1.93    4.16
   7  -5  16    2.64    2.38
  -7  -5 -17    0.80    1.83
   7  -5  17    1.82    1.93
   7  -5  18    9.32    7.01
   7  -7 -16   11.70    7.64
   7  -7 -16    8.66    4.70
   7   7 -15  217.63   12.21
   7  -7 -15  187.80   10.49
   7  -7 -15  230.41   12.47
  -7  -7  15  219.50   12.23
   7   7 -14   10.82    5.71
   7  -7 -14    8.69    4.58
   7  -7 -14    6.60    3.94
  -7  -7  14    6.90    5.47
   7   7 -13   16.87   12.68
   7  -7 -13   14.10    9.26
   7  -7 -13   19.46   12.01
  -7  -7  13   15.41    9.71
   7   7 -12    6.82    9.65
   7  -7 -12    2.69    6.32
   7  -7 -12   16.50    6.89
  -7  -7  12   11.48    5.46
   7   7 -11  198.01   17.85
   7  -7 -11  144.30   13.24
   7  -7 -11  169.82   19.23
  -7  -7  11  183.23   16.67
   7   7 -10   14.21    7.89
   7  -7 -10   10.25    6.92
   7  -7 -10   19.81   12.18
  -7  -7  10   22.76    4.32
   7   7  -9   25.76   13.74
   7  -7  -9   20.82   12.50
   7  -7  -9   27.59   17.75
  -7  -7   9   41.07    4.49
   7   7  -8    2.53    2.88
   7  -7  -8    0.85    2.42
   7  -7  -8    2.69    3.49
  -7  -7   8    1.25    2.71
   7   7  -7  100.10    6.50
   7  -7  -7   73.62    5.20
   7  -7  -7  107.82   18.57
  -7  -7   7   92.01    6.39
   7   7  -6   -0.75    3.65
   7  -7  -6    1.15    1.98
   7  -7  -6    0.10    1.71
  -7  -7   6   -3.14    3.96
   7   7  -5    5.50    2.25
   7  -7  -5    6.47    3.64
   7  -7  -5    6.23    3.44
  -7  -7   5    8.12    4.95
   7   7  -4   -1.07    3.70
   7  -7  -4   -0.13    3.40
  -7  -7   4   -1.52    4.07
   7  -7  -4    3.35    1.85
   7   7  -3    0.62    2.35
   7  -7  -3   -0.03    3.23
  -7  -7   3   -2.54    3.96
  -7   7   2   11.01    4.46
   7   7  -2   15.14    4.43
   7  -7  -2    6.21    3.95
  -7  -7   2    5.39    4.23
  -7   7   1    8.31    3.73
   7   7  -1    5.07    4.21
  -7  -7   1    7.74    5.08
   7  -7  -1    8.13    3.66
  -7   7   0   12.47   11.10
   7   7   0   15.15    6.65
  -7  -7   0   26.44    8.43
   7  -7   0   18.57   10.00
  -7   7  -1   58.86   10.74
   7   7   1   67.23    6.97
  -7  -7  -1   57.15   16.56
   7  -7   1   75.30    4.60
  -7   7  -2    4.46    2.54
   7   7   2    3.09    2.64
  -7  -7  -2   -1.54    4.01
   7  -7   2   -1.09    3.21
   7   7   3   43.79    8.67
  -7   7  -3   31.32   14.87
  -7  -7  -3   34.22   15.75
   7  -7   3   48.43   10.79
  -7   7  -4    2.63    1.80
   7   7   4   -2.32    2.75
  -7  -7  -4   -4.16    3.93
   7  -7   4   -3.83    3.19
   7   7   5   41.73   14.03
  -7   7  -5   38.53   15.48
  -7  -7  -5   68.07    7.53
   7  -7   5   63.13    7.24
   7   7   6   45.22    5.79
  -7   7  -6   35.80   16.49
  -7  -7  -6   47.88   13.25
   7  -7   6   29.27   15.15
  -7   7  -7    4.60    4.44
  -7  -7  -7    1.47    2.02
   7  -7   7    0.72    2.15
  -7  -7  -7    1.41    1.99
  -7   7  -8    2.94    1.96
  -7  -7  -8    0.32    0.98
  -7  -7  -8   -2.35    3.37
   7  -7   8   -2.57    3.24
  -7   7  -9    8.80    3.46
  -7  -7  -9   13.95    9.21
   7  -7   9   12.16    7.61
  -7   7 -10    2.86    1.90
   7  -7  10    2.94    1.53
   7  -7  11    6.94    5.95
  -7   7 -12    6.37    4.48
   7  -7  12    5.68    3.66
   8   0 -28   24.71   12.92
   8   0 -27   -2.44    3.85
   8   0 -26   88.98    8.87
   8   0 -25    1.12    2.72
   8   0 -24   -1.75    3.53
   8   0 -23    0.73    0.76
   8   0 -23   -4.93    4.22
   8   0 -22    1.87    1.72
   8   0 -22    1.83    2.81
   8   0 -21    0.57    1.44
   8   0 -21   -3.71    4.29
   8   0 -20    9.76    4.07
   8   0 -20    7.99    3.53
   8   0 -19   -1.80    2.39
   8   0 -19    1.96    3.22
   8   0 -18 1709.01   36.34
   8   0 -18 1663.92   16.85
   8   0 -17   -0.96    2.45
   8   0 -17    0.45    3.22
   8   0 -16    8.70    5.02
   8   0 -16   21.98    4.96
   8   0 -15    0.28    1.90
   8   0 -15    1.43    2.06
   8   0 -14  436.69    9.96
   8   0 -14  431.08   16.70
   8   0 -13    2.39    1.94
   8   0 -13    0.45    2.04
   8   0 -12   83.15    8.55
   8   0 -12   80.68    5.07
   8   0 -11    1.63    1.55
  -8   0  11    0.95    1.57
   8   0 -11   -1.44    3.32
   8   0 -10  195.73    5.63
  -8   0  10  167.22    4.50
   8   0 -10  206.92    6.10
  -8   0  10  206.34    7.37
   8   0  -9   -0.74    2.76
  -8   0   9   -0.01    2.11
   8   0  -9   -1.67    3.00
  -8   0   9   -3.36    2.08
   8   0  -8  158.60    7.30
  -8   0   8  142.39    3.06
   8   0  -8  173.23    4.66
  -8   0   8  177.26    3.72
   8   0  -7    1.10    2.62
  -8   0   7   -1.32    2.40
   8   0  -7   -0.92    2.28
  -8   0   7    0.06    0.77
   8   0  -6 1197.99   14.98
  -8   0   6 1100.10   13.67
   8   0  -6 1261.83   16.12
  -8   0   6 1295.24   15.16
   8   0  -5    1.11    2.91
  -8   0   5   -0.59    2.22
   8   0  -5    1.05    1.11
  -8   0   5   -1.69    1.33
   8   0  -4 3774.84   41.90
  -8   0   4 4129.61   45.80
   8   0  -3   -0.52    2.31
  -8   0   3   -1.01    2.19
  -8   0   3    0.07    0.48
  -8   0   3    0.15    0.45
   8   0  -2 4076.12   45.64
  -8   0   2 4069.53   45.61
  -8   0   2 5260.46   58.00
   8   0  -1    0.70    0.92
  -8   0   1    0.01    0.77
  -8   0   1    1.11    0.82
   8   0  -1   -1.10    0.80
   8   0   0  355.27    4.84
  -8   0   0  320.45    4.39
  -8   0   0  440.35    5.66
   8   0   0  435.78    5.62
   8   0   1   -0.19    1.15
  -8   0  -1   -0.12    0.94
  -8   0  -1   -0.19    1.73
   8   0   1    0.26    0.78
   8   0   2   16.82    1.16
  -8   0  -2   19.73    2.03
   8   0   2   17.53    1.95
  -8   0  -2   14.43    2.20
   8   0   3    0.87    0.83
   8   0   3   -0.43    0.53
  -8   0  -3    0.47    1.99
   8   0   3    0.00    1.67
   8   0   4  256.58    4.69
   8   0   4  237.73    4.33
  -8   0  -4  298.50    6.62
   8   0   4  291.06    6.29
   8   0   5    0.09    0.10
   8   0   5   -0.10    0.15
  -8   0  -5   -0.90    2.76
   8   0   5    0.86    1.62
  -8   0  -6 2703.20   18.00
  -8   0  -7   -0.18    2.82
  -8   0  -8   67.57    4.58
  -8   0  -9   -1.13    3.00
  -8   0 -10   23.21    7.60
  -8   0 -11    0.25    0.91
  -8   0 -12   54.29    6.56
  -8   0 -13   -0.86    3.19
  -8   0 -14    7.10    2.38
  -8   0 -15    3.07    2.37
  -8   0 -16   65.82    4.46
  -8   0 -17    1.70    2.21
  -8   0 -18   83.02    4.66
  -8   0 -19   -0.11    5.04
  -8   0 -20   18.02    9.59
  -8   0 -21    1.26    1.55
  -8   0 -22    1.78    2.34
   8   2 -27   11.39    8.41
   8  -2 -27   15.42   11.14
   8   2 -26   -0.72    4.10
   8  -2 -26    3.20    2.55
   8   2 -25   13.58    6.27
   8  -2 -25   15.43    7.98
   8   2 -24    1.16    1.36
   8   2 -24   -0.51    3.98
   8  -2 -24    8.92    4.85
   8   2 -23   19.25    8.20
   8   2 -23   31.91   13.27
   8  -2 -23   14.57    8.88
   8   2 -22   29.76    4.55
   8   2 -22   14.21    6.03
   8  -2 -22   20.32    8.37
   8  -2 -22   34.31   11.32
   8   2 -21    2.77    2.07
   8   2 -21    4.48    4.03
   8  -2 -21    4.38    1.72
   8  -2 -21    2.89    2.23
   8   2 -20    2.53    1.16
   8   2 -20   -2.56    3.62
   8  -2 -20    0.82    1.02
   8  -2 -20    5.26    3.64
   8   2 -19  211.70    7.54
   8   2 -19  215.31    9.74
   8  -2 -19  211.14    7.25
   8  -2 -19  226.08    9.29
   8   2 -18    7.69    5.96
   8   2 -18    4.37    3.63
   8  -2 -18    9.60    3.13
   8  -2 -18    6.35    3.74
   8   2 -17   46.15    3.95
   8   2 -17   46.43    7.89
   8  -2 -17   41.75    5.37
   8  -2 -17   52.91   12.87
   8   2 -16   79.66    4.34
   8   2 -16   80.78    4.63
   8  -2 -16   60.63    9.68
   8  -2 -16   78.19    3.85
   8   2 -15  201.48   11.58
   8   2 -15  200.74   13.21
   8  -2 -15  180.65    5.93
   8  -2 -15  221.28   13.65
   8   2 -14   63.78    3.97
   8   2 -14   60.98   14.25
   8  -2 -14   59.42    3.86
   8  -2 -14   58.36    5.23
   8   2 -13    1.55    1.96
   8   2 -13    6.42    3.12
   8  -2 -13    0.27    2.26
   8  -2 -13   -2.04    3.48
   8   2 -12  152.41    5.50
   8   2 -12  145.81    5.06
   8  -2 -12  123.01    4.28
   8  -2 -12  155.97    5.35
   8   2 -11   70.27    4.01
   8   2 -11   75.17   10.53
   8  -2 -11   64.44    4.11
   8  -2 -11   80.62    6.12
   8   2 -10    9.71    6.63
   8   2 -10    8.35    5.38
   8  -2 -10   10.38    4.13
   8  -2 -10   15.65    6.36
   8   2  -9  824.93   22.42
   8  -2  -9  627.08   14.15
   8  -2  -9  861.03   19.06
  -8  -2   9  677.16   15.31
   8   2  -8   21.71    9.96
  -8   2   8   19.86    1.96
   8  -2  -8   22.23    2.97
   8  -2  -8   15.62    6.23
  -8  -2   8   20.47    5.35
   8   2  -7  568.82   11.69
  -8   2   7  510.46   10.01
   8  -2  -7  551.02   11.27
   8  -2  -7  401.53    8.85
  -8  -2   7  456.64   12.31
   8   2  -6   93.85    4.73
  -8   2   6   85.97    2.44
   8  -2  -6   79.04    8.12
   8  -2  -6   73.25    3.18
   8  -2  -6   92.57    4.26
  -8  -2   6   88.66    2.97
  -8  -2   6   75.08   10.95
   8   2  -5   58.17    4.14
   8   2  -5   41.47    2.26
  -8   2   5   54.63    2.11
   8  -2  -5   59.94    4.99
  -8  -2   5   52.54    3.06
   8  -2  -5   54.57    3.57
  -8  -2   5   48.52    4.03
   8  -2  -5   41.55    3.15
   8   2  -4  597.07   12.10
   8   2  -4  477.23    9.43
  -8   2   4  535.53   10.21
   8  -2  -4  485.28   10.00
  -8  -2   4  581.56   11.80
   8  -2  -4  576.46   11.25
  -8  -2   4  539.19   10.91
   8  -2  -4  427.82    9.00
  -8   2   3   76.15    2.27
   8   2  -3   81.77    6.09
   8   2  -3   71.57    3.53
   8  -2  -3   72.77    2.67
   8  -2  -3   87.45    6.49
  -8  -2   3   85.29    3.04
  -8  -2   3   84.97    2.86
   8  -2  -3   58.09    3.38
   8   2  -2   16.30    4.60
   8   2  -2   22.41    9.47
  -8   2   2   16.30    4.94
   8  -2  -2   19.49    7.16
  -8  -2   2   21.14    8.61
   8  -2  -2   17.94    2.71
  -8  -2   2   20.51    3.83
   8  -2  -2   14.87    5.46
   8   2  -1  496.82    9.89
   8   2  -1  580.39   15.11
  -8   2   1  473.77    9.86
  -8  -2   1  590.67   11.77
   8  -2  -1  497.29   10.03
   8  -2  -1  535.47   11.11
  -8  -2   1  570.59   10.94
  -8   2   0  100.59    4.34
   8   2   0   95.06    3.87
   8   2   0   91.98    2.90
   8  -2   0   95.98    4.72
  -8  -2   0   97.78    4.57
  -8  -2   0  109.26    4.16
   8  -2   0   97.30    2.24
   8  -2   0   92.42    3.44
  -8   2  -1   31.78    7.79
   8   2   1   33.54   12.76
   8   2   1   24.38    1.97
   8  -2   1   22.41    6.44
  -8  -2  -1   28.75    1.86
  -8  -2  -1   29.40    8.51
   8  -2   1   28.98    5.57
   8  -2   1   16.72    8.48
  -8   2  -2   16.20    5.03
   8   2   2    6.79    3.23
   8  -2   2    8.99    3.45
  -8  -2  -2   12.31    4.12
   8  -2   2   11.40    3.48
  -8  -2  -2   11.51    6.19
   8  -2   2    9.76    6.04
  -8   2  -3  429.60   10.13
   8   2   3  454.74   11.11
   8  -2   3  433.00    9.82
  -8  -2  -3  498.47   10.83
   8  -2   3  453.92   10.18
  -8  -2  -3  475.97   11.22
   8  -2   3  391.76    9.71
  -8   2  -4   60.00    3.08
   8   2   4   55.03    2.45
  -8   2  -4   65.19    5.40
   8  -2   4   60.18    5.04
   8  -2   4   60.42    2.49
  -8  -2  -4   64.60    3.94
   8   2   5  181.86    5.87
  -8   2  -5  203.96    5.67
  -8   2  -5  206.38    6.10
  -8  -2  -5  217.39    5.01
   8  -2   5  195.51    4.87
  -8  -2  -5  219.35    6.92
  -8   2  -6    2.32    1.43
  -8   2  -6    1.23    1.75
  -8  -2  -6    1.68    1.12
   8  -2   6   -0.17    1.04
  -8  -2  -6    1.25    2.76
  -8   2  -7   37.30    3.66
  -8   2  -7   35.56   10.05
   8  -2   7   28.96    3.94
  -8  -2  -7   26.50    1.33
  -8  -2  -7   33.69    1.55
  -8  -2  -7   40.02   10.69
  -8   2  -8   77.58    6.52
  -8   2  -8   73.05    3.28
  -8  -2  -8   66.43    1.16
  -8  -2  -8   85.77    1.70
  -8  -2  -8   96.20    3.56
  -8   2  -9  886.60    8.32
  -8   2  -9  886.31   21.19
  -8  -2  -9  794.65   17.32
  -8  -2  -9  905.77   19.73
  -8  -2  -9 1001.69    9.88
  -8   2 -10    8.41    4.63
  -8  -2 -10    9.30    5.25
  -8   2 -11    1.79    1.44
  -8   2 -11    3.12    2.23
  -8  -2 -11    1.05    3.25
  -8   2 -12   74.56    2.69
  -8   2 -12   94.17    5.07
  -8  -2 -12   90.73    5.09
  -8   2 -13   35.62    2.25
  -8   2 -13   44.79    3.54
  -8  -2 -13   42.43   14.75
  -8   2 -14    4.98    2.88
  -8   2 -14    8.02    4.02
  -8  -2 -14    7.45    2.97
  -8   2 -15   75.81    4.15
  -8  -2 -15   80.62    4.90
  -8   2 -16   28.79   13.46
  -8  -2 -16   30.95    4.56
  -8   2 -17   39.17   16.82
  -8  -2 -17   50.08    8.53
  -8   2 -18   35.32   16.79
  -8  -2 -18   49.24   11.78
  -8   2 -19    5.01    3.55
  -8  -2 -19    3.78    3.92
  -8   2 -20    1.53    2.29
  -8  -2 -20    2.28    1.69
  -8   2 -21   22.74   10.95
  -8  -2 -21   16.78   13.41
  -8   2 -22    5.26    2.67
   8  -4 -25   20.57   14.56
   8   4 -24    7.94    5.61
   8  -4 -24    9.33    9.23
  -8  -4  24   14.11    6.99
   8   4 -23    0.98    1.73
   8  -4 -23    2.29    2.42
  -8  -4  23    1.65    2.72
   8  -4 -22    7.48    4.47
  -8  -4  22    7.28    4.98
   8   4 -21  218.57   14.23
   8  -4 -21  231.82   16.74
  -8  -4  21  181.45    8.08
   8   4 -20   15.00    7.20
   8  -4 -20    7.64    3.28
   8  -4 -20   10.64    6.03
  -8  -4  20    6.27    4.67
   8   4 -19  281.11    9.05
   8  -4 -19  259.73    5.68
   8  -4 -19  287.94   15.55
  -8  -4  19  239.26    9.70
   8   4 -18    3.11    1.45
   8  -4 -18    3.47    2.59
   8  -4 -18    4.57    3.53
  -8  -4  18   -0.92    4.27
   8   4 -17   79.10    9.56
   8  -4 -17   69.47    4.06
   8  -4 -17   95.36    8.65
  -8  -4  17   54.09   18.50
   8   4 -16  121.15    7.05
   8  -4 -16  101.34    5.39
   8  -4 -16  132.04   16.00
  -8  -4  16  100.32    6.01
   8   4 -15  503.07   19.70
   8  -4 -15  406.30   16.08
   8  -4 -15  515.96   20.33
  -8  -4  15  413.50   18.07
   8   4 -14    1.53    1.54
   8  -4 -14    1.56    1.48
   8  -4 -14    0.60    2.08
  -8  -4  14    1.74    2.13
   8   4 -13   65.54   18.36
   8  -4 -13   46.66   10.02
   8  -4 -13   61.36   11.49
  -8  -4  13   47.13    3.90
   8   4 -12   25.35    6.22
   8  -4 -12   14.45    5.83
   8  -4 -12   14.60    7.55
  -8  -4  12   14.32    4.70
   8   4 -11   57.49    6.13
   8  -4 -11   39.64   13.58
   8  -4 -11   59.55    5.71
  -8  -4  11   49.08    3.69
   8   4 -10    6.58    3.35
   8  -4 -10    5.93    2.44
   8  -4 -10    6.00    3.33
  -8  -4  10    2.40    3.38
   8   4  -9   99.16   13.15
   8  -4  -9   60.45    3.59
   8  -4  -9   91.87    4.59
  -8  -4   9   76.58    4.73
   8   4  -8    4.09    1.86
   8  -4  -8    2.36    1.83
   8  -4  -8    7.28    3.05
  -8  -4   8   -1.08    3.42
   8   4  -7    4.11    2.31
   8  -4  -7    2.16    1.89
   8  -4  -7    2.75    2.81
  -8  -4   7   -0.78    3.16
   8   4  -6  126.31    6.38
   8  -4  -6   87.19    3.80
   8  -4  -6  133.86    7.60
  -8  -4   6  119.21    4.26
   8   4  -5   13.15    5.12
   8  -4  -5   22.48    6.80
  -8  -4   5   22.92    7.72
   8  -4  -5   11.20    2.85
   8   4  -4   35.05   12.62
   8  -4  -4   38.43   12.38
  -8  -4   4   33.66   13.64
  -8   4   3  108.73    5.45
   8   4  -3  103.14    5.14
   8  -4  -3  108.72    5.27
  -8  -4   3  111.70    4.99
  -8   4   2   80.17    7.17
   8   4  -2   75.68    4.48
  -8  -4   2   84.29    7.64
   8  -4  -2   80.78    4.72
  -8   4   1   44.00    3.70
   8   4  -1   48.52   13.38
  -8  -4   1   44.67    3.40
   8  -4  -1   52.42    5.17
  -8   4   0    4.47    4.22
   8   4   0   16.81    5.73
  -8  -4   0   17.08    6.61
   8  -4   0   11.73    7.93
  -8   4  -1  100.55    4.71
   8   4   1  105.85    6.12
  -8  -4  -1   98.53    6.30
   8  -4   1   97.01    3.65
  -8   4  -2  380.31   12.19
   8   4   2  378.22   13.95
  -8  -4  -2  431.55   12.06
   8  -4   2  384.17   10.51
  -8   4  -3   92.65    4.58
   8   4   3   92.78    5.50
  -8  -4  -3  110.70   11.97
   8  -4   3   89.66    7.00
  -8   4  -4   32.36   10.45
   8   4   4   26.74    3.65
  -8  -4  -4   35.56   12.92
   8  -4   4   29.90    9.71
  -8   4  -5   29.36   10.82
   8   4   5   27.78    2.75
  -8  -4  -5   35.40   10.95
   8  -4   5   29.17   11.65
   8   4   6  140.84    3.57
  -8   4  -6  138.76    9.57
  -8  -4  -6  169.56    5.57
   8  -4   6  141.90    8.90
   8   4   7   -0.50    1.59
  -8   4  -7    1.56    2.86
  -8  -4  -7    4.46    1.87
   8  -4   7    4.29    2.47
  -8   4  -8   -2.71    2.63
  -8  -4  -8    1.44    1.98
   8  -4   8    3.26    3.20
  -8   4  -9  234.20   10.13
  -8  -4  -9  168.48    8.34
  -8  -4  -9  248.50   19.89
   8  -4   9  210.94   16.71
  -8   4 -10   87.96    6.64
  -8  -4 -10   69.55    3.62
  -8  -4 -10  112.56    6.79
   8  -4  10   81.41    5.84
  -8   4 -11   52.10    7.81
  -8  -4 -11   62.78    4.83
   8  -4  11   48.61    4.39
  -8   4 -12  122.84    6.28
  -8  -4 -12  135.93    5.87
   8  -4  12  103.26   15.66
  -8   4 -13    7.95    2.63
  -8  -4 -13    9.02    4.12
   8  -4  13    6.37    3.74
  -8   4 -14    2.08    1.38
  -8  -4 -14   -2.49    4.22
   8  -4  14   -2.74    3.05
  -8   4 -15   29.20    2.48
  -8  -4 -15   29.87   12.48
   8  -4  15   19.47   10.58
  -8  -4 -16   26.37   12.73
  -8  -4 -17   71.84   12.11
   8  -4  17   28.88   12.55
  -8  -4 -18   -1.47    3.73
   8  -4  18    3.22    1.56
  -8  -4 -19    2.58    1.87
   8  -4  19    4.00    3.14
   8  -4  20    3.13    2.31
   8   6 -20    8.51    8.86
   8  -6 -20   15.99   11.09
   8   6 -19   -1.89    3.19
   8  -6 -19   -0.83    4.73
  -8  -6  19    2.14    2.50
   8   6 -18   92.48    8.09
   8  -6 -18   81.29    4.33
   8  -6 -18   95.99    5.12
  -8  -6  18   81.47    5.49
   8   6 -17    6.93    2.08
   8  -6 -17    2.34    2.54
   8  -6 -17    5.98    5.07
  -8  -6  17    7.48    4.04
   8   6 -16   24.64   12.88
   8  -6 -16   19.72   10.57
   8  -6 -16   26.00   15.32
  -8  -6  16   22.45   13.80
   8   6 -15   20.37   11.18
   8  -6 -15   11.48    9.06
   8  -6 -15   17.74   13.39
  -8  -6  15   18.11    8.08
   8   6 -14    3.25    2.38
   8  -6 -14    0.76    1.96
   8  -6 -14   -1.66    3.85
  -8  -6  14   -1.23    3.79
   8   6 -13   69.43    9.71
   8  -6 -13   60.70    4.02
   8  -6 -13   73.20    5.13
  -8  -6  13   68.94    5.26
   8   6 -12   19.39    9.77
   8  -6 -12   11.86    3.40
   8  -6 -12   14.53    6.39
  -8  -6  12   15.08    9.05
   8   6 -11    1.11    3.13
   8  -6 -11    0.58    3.35
   8  -6 -11    4.56    3.18
  -8  -6  11    3.16    3.18
   8   6 -10    9.45    6.66
   8  -6 -10    1.53    4.21
   8  -6 -10    8.51    6.44
  -8  -6  10    6.82    5.01
   8   6  -9   38.11   12.06
   8  -6  -9   26.89   12.11
   8  -6  -9   39.70    7.60
  -8  -6   9   33.49   10.60
   8   6  -8  131.83   14.93
   8  -6  -8   93.49    4.81
   8  -6  -8  134.80   14.66
  -8  -6   8  122.92   17.67
   8   6  -7    7.05    5.71
   8  -6  -7   12.27    4.07
   8  -6  -7    9.69    6.19
  -8  -6   7    3.58    3.34
   8   6  -6   45.29    5.53
   8  -6  -6   37.36   14.29
   8  -6  -6   39.52   15.39
  -8  -6   6   47.07   10.76
   8   6  -5   91.90   11.78
   8  -6  -5   99.35    9.07
  -8  -6   5   97.65    5.87
   8  -6  -5   70.39    5.18
   8   6  -4   44.72   18.10
   8  -6  -4   50.74    3.96
  -8  -6   4   61.28   17.90
   8  -6  -4   41.00   14.24
  -8   6   3  183.09    8.26
   8   6  -3  169.51    6.44
   8  -6  -3  207.61   19.64
  -8  -6   3  201.45    8.75
  -8   6   2  419.05   12.33
   8   6  -2  444.73   12.43
   8  -6  -2  453.41   12.21
  -8  -6   2  479.72   13.97
  -8   6   1    2.13    1.75
   8   6  -1    2.53    2.14
  -8  -6   1   -1.31    4.34
   8  -6  -1    2.49    2.15
  -8   6   0   42.31   14.19
   8   6   0   30.68   11.60
  -8  -6   0   32.00   13.67
   8  -6   0   35.31   12.11
  -8   6  -1   25.71    9.00
   8   6   1   18.71    7.59
  -8  -6  -1   26.83   10.60
   8  -6   1   29.01   11.01
  -8   6  -2    7.43    6.11
   8   6   2   11.19    5.69
  -8  -6  -2    6.81    6.34
   8  -6   2    6.08    2.98
  -8   6  -3   18.36    5.66
   8   6   3   24.52    6.20
  -8  -6  -3   20.31    8.74
   8  -6   3   12.53    6.73
  -8   6  -4    3.57    3.29
   8   6   4    4.90    1.40
  -8  -6  -4    6.04    5.27
   8  -6   4    6.75    5.17
  -8   6  -5   57.21   18.47
   8   6   5   61.31    6.86
  -8  -6  -5   71.41    8.92
   8  -6   5   68.22    5.11
   8   6   6   27.52   10.19
  -8   6  -6   33.02   10.98
  -8  -6  -6   33.52   20.22
   8  -6   6   31.09   11.84
   8   6   7   -0.55    2.03
  -8   6  -7    0.10    2.77
  -8  -6  -7    1.45    2.84
   8  -6   7    3.69    1.30
  -8   6  -8    0.60    2.42
  -8  -6  -8    3.01    3.85
   8  -6   8    2.82    2.26
  -8  -6  -8    5.82    2.44
  -8   6  -9    2.92    1.77
  -8  -6  -9    2.15    3.38
   8  -6   9    2.73    2.02
  -8   6 -10    2.73    2.65
  -8  -6 -10    4.63    3.02
   8  -6  10    2.34    2.22
  -8   6 -11   18.14    8.44
  -8  -6 -11   23.36   13.66
   8  -6  11   15.07    8.10
  -8   6 -12    2.21    1.63
  -8  -6 -12   -0.13    4.21
   8  -6  12   -0.17    3.11
  -8   6 -13    2.97    1.70
  -8  -6 -13   -0.89    2.58
   8  -6  13    1.81    2.94
  -8   6 -14   15.12    7.58
   8  -6  14    8.24    5.57
   8  -6  15    4.35    4.81
   8  -8 -10    1.35    1.33
   8  -8  -9    2.16    3.20
   8  -8  -9    6.92    4.16
   8  -8  -8   23.98    7.98
   8  -8  -8   39.61    6.64
   8  -8  -7   10.52    6.23
   8   8  -6   12.44    8.92
   8  -8  -6    7.65    5.67
   8  -8  -6   11.55    8.41
  -8  -8   6    9.76    6.54
   8   8  -5   40.75    9.22
   8  -8  -5   24.42   19.57
   8  -8  -5   26.78   13.67
  -8  -8   5   22.56   20.28
   8   8  -4   45.32    5.04
   8  -8  -4   18.92   13.60
   8  -8  -4   18.53   14.26
  -8  -8   4   20.67   14.80
   8   8  -3    5.31    1.34
   8  -8  -3    3.89    2.54
   8  -8  -3    1.62    2.46
  -8  -8   3    1.27    2.75
   8   8  -2    0.28    2.09
   8  -8  -2    0.76    2.24
  -8  -8   2    0.88    2.07
   8  -8  -2    1.44    3.31
   8   8  -1   11.63    6.29
  -8  -8   1   11.19    5.40
   8  -8  -1   11.68    7.49
   8  -8  -1    7.47    3.82
   8   8   0    3.36    2.26
  -8  -8   0    7.03    3.44
   8  -8   0    5.00    4.28
   8  -8   0    0.60    2.37
   8   8   1    1.92    2.77
   8  -8   1    1.31    3.48
   8   8   2    7.58    3.01
   8  -8   2    6.53    5.95
   8   8   3    6.17    5.67
   8  -8   3    6.41    4.32
   8   8   4    8.53    5.21
   8  -8   4   13.91    9.94
   8   8   5   11.03   10.48
   8  -8   5   10.06    9.27
   9   1 -28    4.78    4.51
   9  -1 -28    4.88    3.37
   9   1 -27   78.35   12.21
   9  -1 -27   69.04    6.24
   9   1 -26    2.95    1.97
   9  -1 -26    2.33    3.84
   9   1 -25    3.00    4.70
   9  -1 -25    6.45    4.95
   9   1 -24    8.72    5.63
   9   1 -24    9.69    7.20
   9  -1 -24   15.66    6.81
   9   1 -23   29.64    7.76
   9   1 -23   31.78   11.04
   9  -1 -23   28.71    6.46
   9  -1 -23   28.59   12.71
   9   1 -22    1.55    1.49
   9   1 -22    6.86    5.27
   9  -1 -22    5.45    2.33
   9  -1 -22    3.67    2.72
   9   1 -21    1.16    1.94
   9   1 -21   -0.99    3.78
   9  -1 -21    3.20    1.88
   9  -1 -21   -0.91    4.26
   9   1 -20   78.37    3.80
   9   1 -20   74.92    9.07
   9  -1 -20   65.70    2.91
   9  -1 -20   64.54   17.16
   9   1 -19    0.03    1.52
   9   1 -19    1.83    3.90
   9  -1 -19   -0.92    2.37
   9  -1 -19    2.11    2.30
   9   1 -18  263.39   13.58
   9   1 -18  256.42    8.44
   9  -1 -18  247.69    7.13
   9  -1 -18  255.05    9.94
   9   1 -17  217.62    7.19
   9   1 -17  189.85    7.17
   9  -1 -17  199.01    6.68
   9  -1 -17  193.72    6.69
   9   1 -16    3.31    3.12
   9   1 -16    9.26    4.32
   9  -1 -16    5.54    2.16
   9  -1 -16    2.73    3.01
   9   1 -15    4.00    2.53
   9   1 -15    5.55    4.42
   9  -1 -15    4.21    2.60
   9  -1 -15    1.28    1.76
   9   1 -14  330.18    8.40
   9   1 -14  321.39    8.16
   9  -1 -14  302.43    7.68
   9  -1 -14  324.70    9.01
   9   1 -13   88.65    4.96
   9   1 -13   75.03    4.89
   9  -1 -13   79.44    5.34
   9  -1 -13   86.61    4.76
   9   1 -12  228.75    6.60
   9   1 -12  210.54    6.98
   9  -1 -12  205.68    6.26
   9  -1 -12  227.98    7.01
   9   1 -11   -1.98    2.78
   9   1 -11    3.36    1.78
   9  -1 -11    2.55    2.76
   9  -1 -11    4.13    1.92
   9   1 -10   43.45    4.96
  -9   1  10   42.81    4.68
  -9   1  10   31.10    2.46
   9   1 -10   34.67    3.10
   9  -1 -10   41.77    4.16
   9  -1 -10   28.00    2.74
   9   1  -9  409.77    9.18
  -9   1   9  288.01    6.31
   9   1  -9  385.42    8.75
  -9   1   9  397.18    9.33
   9  -1  -9  333.00    7.63
  -9  -1   9  383.13    8.19
   9  -1  -9  404.76    8.73
  -9  -1   9  385.66    8.15
   9   1  -8  134.84    8.78
  -9   1   8   96.65    3.52
   9   1  -8  127.58    5.36
  -9   1   8  133.64    3.46
   9  -1  -8  111.74    4.46
  -9  -1   8  126.68    4.13
   9  -1  -8  129.34    4.61
  -9  -1   8  119.11    3.41
   9   1  -7   15.48    7.30
  -9   1   7   12.38    3.90
   9   1  -7   11.54    7.76
  -9   1   7   15.80    3.35
   9  -1  -7   12.83    3.16
  -9  -1   7   13.98    5.93
   9  -1  -7   11.07    2.58
  -9  -1   7   14.91    4.53
   9   1  -6  873.87   17.41
  -9   1   6  630.19    8.93
  -9   1   6  853.22   11.24
  -9  -1   6  861.06   11.28
  -9  -1   6  811.02   10.25
   9  -1  -6  882.03   11.49
   9  -1  -6  703.47   10.07
  -9  -1   6  700.48    9.48
   9   1  -5   77.59    4.74
  -9   1   5   60.19    3.06
  -9   1   5   80.59    2.47
  -9  -1   5   75.92    9.55
  -9  -1   5   78.54    2.28
   9  -1  -5   85.16    2.43
   9  -1  -5   64.62    3.25
  -9  -1   5   64.79    2.44
   9   1  -4  205.98    5.08
  -9   1   4  210.38    4.14
  -9   1   4  145.28    3.60
   9   1  -4  168.99    4.53
   9  -1  -4  151.60    3.85
   9  -1  -4  214.73    3.87
  -9  -1   4  184.26    3.81
  -9  -1   4  190.80    3.88
   9   1  -3 2075.58   24.22
  -9   1   3 1584.50   18.85
  -9   1   3 1916.36   21.78
   9   1  -3 1787.64   20.71
   9  -1  -3 2065.31   23.16
  -9  -1   3 2071.70   23.99
   9  -1  -3 1612.34   19.46
  -9  -1   3 2006.50   23.72
   9   1  -2  222.84    4.44
  -9   1   2  163.54    3.16
   9   1  -2  207.88    5.61
   9  -1  -2  172.28    4.00
   9  -1  -2  216.63    3.64
  -9  -1   2  217.14    5.59
   9  -1  -2  214.57    3.08
  -9  -1   2  222.96    4.11
   9   1  -1   11.66    5.40
   9   1  -1    9.19    7.30
   9  -1  -1   11.68    4.30
   9  -1  -1    9.45    2.88
   9  -1  -1   13.19    3.62
  -9  -1   1   13.36    2.24
  -9  -1   1    8.23    3.79
   9  -1  -1   14.57    3.29
  -9   1   0  131.91    2.35
   9   1   0  134.74    2.79
   9   1   0  130.83    2.67
  -9  -1   0  131.40    2.27
   9  -1   0  116.97    2.48
   9  -1   0  131.60    2.46
  -9  -1   0  148.30    9.13
   9  -1   0   95.06    3.26
  -9   1  -1 1449.01   25.76
   9   1   1 1418.41   25.06
   9   1   1 1501.83   26.82
  -9  -1  -1 1451.57   25.60
   9  -1   1 1263.68   22.57
   9  -1   1 1467.18   25.93
  -9  -1  -1 1559.16   27.94
   9  -1   1 1144.51   20.59
  -9   1  -2 1064.89   20.73
   9   1   2 1142.36   20.17
   9   1   2 1159.85   21.07
  -9  -1  -2 1057.99   18.72
   9  -1   2 1074.75   19.32
   9  -1   2 1165.92   20.85
  -9  -1  -2 1150.93   21.05
   9  -1   2  796.16   14.76
  -9   1  -3    4.70    2.24
   9   1   3    1.93    0.72
   9   1   3    4.39    2.33
  -9  -1  -3    1.74    1.26
   9  -1   3    0.58    1.36
   9  -1   3    3.16    2.42
  -9  -1  -3    0.29    1.80
   9  -1   3    1.32    1.07
   9   1   4    9.69    1.80
  -9   1  -4   12.78    8.07
   9   1   4    7.59    2.37
   9  -1   4   11.72    3.55
   9  -1   4   10.74    4.38
  -9  -1  -4   11.33    4.91
   9  -1   4   11.46    5.02
  -9   1  -5   44.04    6.84
   9  -1   5   36.94    2.65
   9  -1   5   37.69    1.80
  -9  -1  -5   45.34    4.36
   9  -1   5   26.07    2.75
  -9   1  -6  148.22    5.09
   9  -1   6  135.98    5.52
  -9  -1  -6  149.16    6.05
  -9   1  -7  118.64    4.48
  -9   1  -7  125.48    9.92
   9  -1   7  130.57    4.79
  -9  -1  -7  148.42    7.04
  -9   1  -8    4.04    2.59
   9  -1   8    3.74    1.14
  -9  -1  -8    6.17    2.79
  -9   1  -9   93.77    2.27
  -9   1  -9  102.27    4.59
   9  -1   9  101.21    2.60
  -9  -1  -9  106.33    5.44
  -9   1 -10   15.97    2.60
  -9   1 -10   16.91    7.26
   9  -1  10   14.30    1.78
  -9  -1 -10   19.87    5.66
  -9   1 -11    6.96    2.38
   9  -1  11    5.66    1.91
  -9  -1 -11    9.69    5.59
  -9   1 -12  143.65   11.62
  -9  -1 -12  154.39    5.60
   9  -1  12  102.73    2.70
  -9   1 -13  104.07   10.83
  -9  -1 -13  120.58    6.22
  -9   1 -14    4.18    2.24
  -9  -1 -14    4.78    3.07
  -9   1 -15   14.76    4.64
  -9  -1 -15   11.09    5.36
  -9   1 -16   -1.93    3.43
  -9  -1 -16    3.43    3.43
  -9   1 -17    2.25    2.23
  -9  -1 -17   -2.62    3.31
  -9   1 -18  104.02    6.45
  -9  -1 -18  101.85    6.74
  -9   1 -19    7.99    2.88
  -9  -1 -19   13.58    6.61
  -9   1 -20    1.57    2.11
  -9  -1 -20    4.30    2.38
  -9   1 -21    4.40    1.69
  -9  -1 -21    4.52    2.60
  -9   1 -22   17.70   14.49
  -9  -1 -22   37.96   11.97
   9   3 -26    9.53    4.07
   9  -3 -26   10.57    8.49
   9   3 -25   15.77    6.57
   9   3 -25   25.44   13.47
   9  -3 -25   22.99   12.12
   9   3 -24   66.73    6.90
   9   3 -24   57.31    6.98
   9  -3 -24   54.08   11.34
   9   3 -23    4.88    2.74
   9   3 -23   11.09    6.92
   9  -3 -23   10.71    7.14
   9   3 -22    3.04    1.86
   9   3 -22    4.77    5.30
   9  -3 -22    0.08    0.95
   9  -3 -22    2.17    1.59
   9   3 -21    2.32    1.15
   9   3 -21    0.25    3.34
   9  -3 -21    2.12    1.90
   9  -3 -21    3.13    3.73
   9   3 -20   52.99    7.06
   9   3 -20   53.81   15.83
   9  -3 -20   49.49    8.52
   9  -3 -20   51.10    4.00
   9   3 -19   40.92    5.62
   9   3 -19   52.36    4.47
   9  -3 -19   34.70    2.51
   9  -3 -19   41.04   14.43
   9   3 -18   35.95   13.59
   9   3 -18   43.14   12.24
   9  -3 -18   32.67    4.52
   9  -3 -18   41.20   16.61
   9   3 -17    6.48    3.25
   9   3 -17    5.54    3.63
   9  -3 -17    1.72    2.44
   9  -3 -17    4.59    3.86
   9   3 -16   21.90    6.16
   9   3 -16   20.51    5.23
   9  -3 -16   15.17    4.54
   9  -3 -16   22.53    6.98
   9   3 -15    1.29    2.63
   9  -3 -15    2.77    3.08
   9  -3 -15    0.34    2.39
  -9  -3  15   -1.02    3.60
   9   3 -14  103.81    5.96
   9  -3 -14   86.12    4.33
   9  -3 -14  122.88    6.31
  -9  -3  14   89.75    7.31
   9   3 -13   65.38    9.15
   9  -3 -13   53.86    4.09
   9  -3 -13   60.05    3.89
  -9  -3  13   52.75    4.78
   9   3 -12  299.93   10.20
   9  -3 -12  232.15    8.38
   9  -3 -12  309.56   12.81
  -9  -3  12  247.20   13.83
   9   3 -11   48.65    3.62
   9  -3 -11   41.16    2.88
   9  -3 -11   52.13    4.61
  -9  -3  11   46.07   13.44
   9   3 -10   21.03    9.58
   9  -3 -10   24.00    6.19
   9  -3 -10   27.13   10.78
  -9  -3  10   24.11    8.81
   9   3  -9   60.31   11.36
   9  -3  -9   57.29    3.63
   9  -3  -9   69.41    7.61
  -9  -3   9   54.35    3.96
   9   3  -7 1249.85   14.53
   9  -3  -7  949.60    8.51
   9  -3  -7 1264.39   25.64
  -9  -3   7 1104.18   14.21
   9   3  -6   99.22    5.82
   9  -3  -6   67.44    3.85
   9  -3  -6   89.40    5.20
  -9  -3   6   90.34    5.21
   9   3  -5    0.98    2.02
   9  -3  -5   -0.15    3.36
   9  -3  -5    3.49    3.01
  -9  -3   5   -1.64    2.79
   9   3  -4  929.26   20.64
   9  -3  -4  683.02   15.62
   9  -3  -4  978.83   22.85
  -9  -3   4  941.90   20.66
   9   3  -3   21.19    8.06
  -9   3   3   14.79    5.62
  -9  -3   3   21.38    3.83
   9  -3  -3   23.07    6.63
   9  -3  -3   15.85    4.35
  -9   3   2    0.88    1.90
   9   3  -2   -1.65    3.41
  -9   3   2   -3.34    1.81
   9  -3  -2    0.49    1.59
  -9  -3   2    0.86    2.99
  -9   3   1  459.80   11.21
   9   3  -1  484.35   11.89
  -9  -3   1  497.99   11.66
   9  -3  -1  481.09   12.26
  -9   3   0  185.46    5.91
   9   3   0  186.22    6.02
  -9  -3   0  210.21    6.73
   9  -3   0  202.43   11.39
  -9   3  -1    1.59    1.82
   9   3   1    2.39    1.43
  -9  -3  -1    5.35    1.80
   9  -3   1   -0.19    2.79
  -9   3  -2    4.81    2.76
   9   3   2    1.44    3.30
  -9  -3  -2    4.30    1.87
   9  -3   2    3.31    1.83
  -9   3  -3  104.17    8.68
   9   3   3  115.57   11.10
  -9  -3  -3  111.25    7.94
  -9  -3  -3  118.45    5.34
   9  -3   3  103.06    5.91
  -9   3  -4   -0.95    2.94
   9   3   4   -0.88    2.14
  -9  -3  -4   -1.63    1.27
  -9  -3  -4   -1.23    2.83
   9  -3   4    0.77    1.14
  -9   3  -5    6.98    5.13
   9   3   5    8.07    2.05
  -9  -3  -5    5.40    2.39
  -9  -3  -5   11.53    4.27
   9  -3   5   11.39    3.35
   9   3   6   59.70    2.36
  -9   3  -6   64.68    8.32
  -9  -3  -6   68.34    2.97
  -9  -3  -6   68.25    3.63
   9  -3   6   55.87    2.91
  -9   3  -7  201.13    6.61
  -9  -3  -7  222.40    5.76
  -9  -3  -7  222.34    7.76
   9  -3   7  155.37    8.52
  -9   3  -8  122.31    5.19
  -9  -3  -8  143.15    2.77
  -9  -3  -8  110.06    3.87
  -9  -3  -8  147.13   10.08
   9  -3   8  120.74   11.07
  -9   3  -9   97.83    3.84
  -9   3  -9   94.05    4.78
  -9  -3  -9   69.91    3.17
  -9  -3  -9  119.27    5.75
  -9   3 -10    1.74    1.59
  -9   3 -10    2.04    1.74
  -9  -3 -10    0.55    0.75
  -9  -3 -10    3.87    2.35
  -9   3 -11  162.76    7.17
  -9   3 -11  175.91    8.26
  -9  -3 -11  179.17    8.93
  -9   3 -12   61.53    2.95
  -9   3 -12   64.92    4.47
  -9  -3 -12   72.79   14.41
  -9   3 -13   11.23    3.62
  -9   3 -13    9.50    5.03
  -9  -3 -13   11.77    6.92
  -9   3 -14   72.81    4.05
  -9   3 -14   81.66    5.50
  -9  -3 -14   85.21    5.27
  -9   3 -15   12.10    4.39
  -9  -3 -15   11.08    7.63
  -9   3 -16   31.72   13.72
  -9  -3 -16   37.21   11.03
  -9   3 -17    3.98    2.84
  -9  -3 -17   -0.38    3.46
  -9   3 -18   20.72    9.69
  -9  -3 -18   12.12    8.73
  -9   3 -19   -2.14    2.93
  -9  -3 -19    1.10    2.43
  -9   3 -20   91.61    6.28
  -9  -3 -20   95.31   16.91
  -9   3 -21   -1.61    2.83
   9   5 -24    2.47    2.08
  -9  -5  23    6.55    6.39
   9   5 -22   77.23    6.67
   9  -5 -22   76.12   19.04
  -9  -5  22   71.00    6.91
   9   5 -21    7.63    5.78
   9  -5 -21   10.40    4.32
   9   5 -20   80.86    8.26
   9  -5 -20   62.28    9.21
   9  -5 -20   81.73   17.18
  -9  -5  20   84.10    9.14
   9   5 -19    7.98    5.80
   9  -5 -19    3.49    2.49
   9  -5 -19    6.11    6.96
  -9  -5  19    9.51    5.54
   9   5 -18   12.61    6.34
   9  -5 -18   22.32    3.64
   9  -5 -18   23.19   10.92
  -9  -5  18   18.18    9.38
   9   5 -17  208.60    7.21
   9  -5 -17  159.42    9.98
   9  -5 -17  208.27    7.70
  -9  -5  17  139.99    6.67
   9   5 -16    4.48    4.04
   9  -5 -16    5.04    2.88
   9  -5 -16    0.88    3.30
  -9  -5  16    4.84    3.54
   9   5 -15  101.73    6.58
   9  -5 -15   89.48    5.11
   9  -5 -15  108.23    5.56
  -9  -5  15   95.32    6.19
   9   5 -14    6.68    2.46
   9  -5 -14    8.15    3.41
   9  -5 -14    5.03    3.10
  -9  -5  14    3.32    2.62
   9   5 -13   56.34    5.95
   9  -5 -13   38.07    7.95
   9  -5 -13   51.61    3.64
  -9  -5  13   41.06   17.19
   9   5 -12    8.25    4.66
   9  -5 -12    8.18    3.58
   9  -5 -12   14.58    2.96
  -9  -5  12    8.99    3.86
   9   5 -11    1.48    2.43
   9  -5 -11    0.49    2.61
   9  -5 -11    0.08    2.79
  -9  -5  11    2.93    3.78
   9   5 -10    2.33    3.28
   9  -5 -10    5.74    4.05
   9  -5 -10    9.58    4.25
  -9  -5  10    7.52    4.15
   9   5  -9   92.86    5.61
   9  -5  -9   77.21    5.18
   9  -5  -9  113.32    5.02
  -9  -5   9  102.83    8.99
   9   5  -8    6.45    3.53
   9  -5  -8    5.94    3.48
   9  -5  -8    3.41    2.44
  -9  -5   8    4.78    2.53
   9   5  -7   94.18   14.85
   9  -5  -7   70.59    4.56
   9  -5  -7  104.66    8.18
  -9  -5   7  102.66    6.86
   9   5  -6 1003.62   29.67
   9  -5  -6  776.87   23.63
   9  -5  -6 1068.37   32.35
  -9  -5   6 1064.77   31.53
   9   5  -5   70.67    8.34
   9  -5  -5   54.99    4.24
   9  -5  -5   78.22    4.37
  -9  -5   5   74.15    4.38
   9   5  -4  191.42    8.32
   9  -5  -4  218.16   14.21
  -9  -5   4  209.74    8.56
   9  -5  -4  141.11   19.97
  -9   5   3   69.26    5.19
   9   5  -3   66.36    4.99
   9  -5  -3   65.87    9.26
  -9  -5   3   62.25    6.06
  -9   5   2  263.86   10.12
   9   5  -2  259.76    9.73
  -9  -5   2  263.40   12.53
   9  -5  -2  262.02   11.20
  -9   5   1   64.20    5.08
   9   5  -1   55.66    3.41
  -9  -5   1   60.13    4.38
   9  -5  -1   48.46   12.52
  -9   5   0    2.80    1.16
   9   5   0   -0.08    2.82
  -9  -5   0    2.23    2.60
   9  -5   0    1.79    2.89
  -9   5  -1    1.15    2.13
   9   5   1    1.88    2.03
  -9  -5  -1    0.38    3.70
   9  -5   1    2.44    2.57
  -9   5  -2  161.81    6.61
   9   5   2  173.88   14.00
  -9  -5  -2  199.14    8.40
   9  -5   2  184.69    6.96
  -9   5  -3   49.67   15.11
   9   5   3   45.64    3.96
  -9  -5  -3   64.14   12.31
   9  -5   3   46.11    3.10
  -9   5  -4   -0.76    3.39
   9   5   4    2.10    1.44
  -9  -5  -4    0.88    3.56
   9  -5   4   -0.25    2.59
  -9   5  -5   17.64    4.86
   9   5   5   11.14    4.71
  -9  -5  -5   13.69    6.25
   9  -5   5   16.15    3.59
   9   5   6    2.53    2.16
  -9   5  -6    4.05    2.60
  -9  -5  -6    5.63    3.38
   9  -5   6    1.11    1.77
   9   5   7   42.94    4.86
  -9   5  -7   48.34   13.60
  -9  -5  -7   56.22    6.16
   9  -5   7   43.77    5.03
  -9   5  -8  144.25    5.62
  -9  -5  -8  179.74    7.67
   9  -5   8  140.13   16.69
  -9  -5  -8  113.16    3.53
  -9   5  -9  195.31    7.28
  -9  -5  -9  151.57    4.86
  -9  -5  -9  239.71    8.89
   9  -5   9  197.52    7.92
  -9   5 -10   31.60   10.11
  -9  -5 -10   34.82   18.74
   9  -5  10   19.18    7.55
  -9   5 -11   49.53    4.74
  -9  -5 -11   53.03    6.32
   9  -5  11   45.59    9.41
  -9   5 -12   11.09    4.32
  -9  -5 -12    8.97    4.43
   9  -5  12    7.28    3.67
  -9   5 -13    2.79    2.66
  -9  -5 -13    6.13    4.74
   9  -5  13    4.14    1.60
  -9   5 -14   68.58    9.94
  -9  -5 -14   85.47   17.95
   9  -5  14   55.76    8.26
  -9  -5 -15   13.60    5.39
   9  -5  15    6.13    4.61
  -9  -5 -16    7.05    4.46
   9  -5  16    5.04    3.94
   9  -5  17    0.50    1.97
   9  -7 -17   49.69    5.33
   9   7 -16    6.72    5.15
   9  -7 -16    4.71    4.48
   9  -7 -16    5.77    4.12
   9   7 -15   99.76    7.75
   9  -7 -15  102.57    7.58
   9  -7 -15  134.26    9.94
  -9  -7  15   94.92    7.71
   9   7 -14    3.59    2.70
   9  -7 -14   -0.94    2.98
   9  -7 -14    2.18    2.29
  -9  -7  14    2.29    3.80
   9   7 -13   68.96   19.63
   9  -7 -13   50.29    4.99
   9  -7 -13   80.57   17.61
  -9  -7  13   73.72    5.82
   9   7 -12    2.02    1.77
   9  -7 -12    1.32    2.95
   9  -7 -12   -0.51    3.14
  -9  -7  12    0.86    1.98
   9   7 -11   26.78   16.42
   9  -7 -11   23.71    8.74
   9  -7 -11   22.44   13.08
  -9  -7  11   21.49   13.06
   9   7 -10   76.84    8.30
   9  -7 -10   46.18   15.64
   9  -7 -10   85.75   15.24
  -9  -7  10   77.83    8.40
   9   7  -9   10.67    8.57
   9  -7  -9   15.47    4.85
   9  -7  -9   17.76    8.76
  -9  -7   9   24.04    4.64
   9   7  -8   15.52    7.50
   9  -7  -8    9.76    4.51
   9  -7  -8   10.85    7.36
  -9  -7   8   11.37    6.74
   9   7  -7    4.03    3.30
   9  -7  -7    3.33    1.71
   9  -7  -7    6.28    4.21
  -9  -7   7    3.92    3.19
   9   7  -6    2.76    3.17
   9  -7  -6    3.90    3.50
   9  -7  -6    1.96    2.29
  -9  -7   6    2.24    3.62
   9   7  -5   63.22   12.76
   9  -7  -5   38.70   14.17
   9  -7  -5   63.11    9.96
  -9  -7   5   74.06    5.54
   9   7  -4   14.58    6.74
   9  -7  -4   12.86    5.72
   9  -7  -4   11.90    6.86
  -9  -7   4   17.49    7.16
   9   7  -3   49.99   17.18
   9  -7  -3   40.76   14.48
  -9  -7   3   27.04   16.34
   9  -7  -3   38.42    6.03
   9   7  -2    7.81    4.38
  -9  -7   2   10.75    6.48
   9  -7  -2   11.94    5.19
   9  -7  -2    6.20    5.80
  -9   7   1    4.64    3.78
   9   7  -1    3.81    1.98
  -9  -7   1    3.30    3.37
   9  -7  -1    4.16    2.50
  -9   7   0   16.85    7.39
   9   7   0   12.22    5.13
  -9  -7   0   19.49    9.36
   9  -7   0   15.35   11.12
  -9   7  -1   72.80    4.51
   9   7   1   63.82   10.23
  -9  -7  -1   67.30    4.88
   9  -7   1   57.34    4.17
  -9   7  -2    4.49    3.00
   9   7   2    3.71    2.15
  -9  -7  -2    3.46    3.53
   9  -7   2   -0.35    2.36
  -9   7  -3    4.66    3.36
   9   7   3    3.42    1.79
  -9  -7  -3    1.83    3.93
   9  -7   3    4.31    2.34
  -9   7  -4    2.89    1.80
   9   7   4    6.02    3.00
  -9  -7  -4   12.22    4.16
   9  -7   4    4.50    3.56
  -9   7  -5   13.18    9.71
   9   7   5    9.38    4.18
  -9  -7  -5   14.83    6.94
   9  -7   5    8.68    3.15
   9   7   6    4.67    2.12
  -9   7  -6    4.65    3.91
  -9  -7  -6    8.52    5.22
   9  -7   6    3.67    3.13
  -9   7  -7   12.44    8.49
  -9  -7  -7   17.82    9.82
   9  -7   7   11.29    8.78
  -9   7  -8   17.28    8.89
   9  -7   8   10.73   11.08
  -9   7  -9    2.90    2.66
  -9  -7  -9    1.06    2.86
   9  -7   9   -1.99    2.71
  -9   7 -10    3.17    2.67
   9  -7  10    3.90    3.26
  -9   7 -11   -3.19    2.54
   9  -7  11   -1.36    2.70
  10   0 -28  268.33   11.57
  10   0 -27   -1.26    3.53
  10   0 -26   97.90   10.54
  10   0 -25   -2.93    3.64
  10   0 -24  101.45    3.81
  10   0 -24   92.02    6.57
  10   0 -23   -0.68    1.87
  10   0 -23    1.24    1.90
  10   0 -22   56.48    7.26
  10   0 -22   56.41    4.62
  10   0 -21    4.48    2.67
  10   0 -21    2.43    1.94
  10   0 -20  142.25    5.99
  10   0 -20  138.81    7.32
  10   0 -19   -0.91    2.75
  10   0 -19    1.83    3.65
  10   0 -18   64.30    3.98
  10   0 -18   67.91    4.67
  10   0 -17   -2.41    2.90
  10   0 -17   -3.14    3.23
  10   0 -16   -1.67    2.51
  10   0 -16    2.01    2.13
  10   0 -15   -1.89    2.56
  10   0 -15   -0.52    3.71
  10   0 -14  846.40   17.75
  10   0 -14  819.38   17.31
  10   0 -13    2.69    1.29
  10   0 -13    1.63    1.52
  10   0 -12  693.64   15.48
  10   0 -12  611.23   14.17
  10   0 -11   -2.22    2.70
  10   0 -11    2.54    1.63
 -10   0  11   -0.22    1.19
  10   0 -10  572.70   11.50
 -10   0  10  462.88    9.25
  10   0 -10  556.54   11.13
 -10   0  10  580.73   12.00
  10   0  -9   -0.21    2.97
 -10   0   9    0.40    1.03
  10   0  -9   -0.84    2.87
 -10   0   9   -0.98    1.70
  10   0  -8   33.00   11.88
 -10   0   8   23.02    2.18
  10   0  -8   21.15    2.65
 -10   0   8   29.54    1.68
  10   0  -7    0.47    1.39
 -10   0   7   -3.65    2.48
  10   0  -7   -1.96    2.13
 -10   0   7   -0.07    0.99
  10   0  -6 4837.76   54.74
  10   0  -6 5083.46   57.08
 -10   0   6 5450.45   60.58
  10   0  -5   -0.40    3.01
 -10   0   5    0.78    1.73
  10   0  -5    0.59    0.75
 -10   0   5    0.34    0.67
  10   0  -4 3744.72   42.51
 -10   0   4 3445.11   39.16
 -10   0   4 4271.08   47.30
 -10   0   4 3634.58   40.28
  10   0  -3    1.00    1.15
 -10   0   3   -2.60    2.06
 -10   0   3    0.03    0.24
  10   0  -2  520.20    7.30
 -10   0   2  494.39    6.52
 -10   0   2  656.75    7.64
  10   0  -2  561.42    6.60
  10   0  -1   -0.42    2.07
 -10   0   1    0.52    0.74
 -10   0   1    0.60    0.59
  10   0  -1   -0.64    0.77
  10   0   0   79.31    5.20
 -10   0   0   67.73    1.92
 -10   0   0   88.40    5.57
  10   0   0   82.21    1.94
  10   0   1   -0.54    1.40
 -10   0  -1   -1.11    1.18
 -10   0  -1    0.29    1.14
  10   0   1   -1.56    1.49
  10   0   2 2677.44   46.63
 -10   0  -2 2295.21   40.02
 -10   0  -2 3196.49   55.96
  10   0   2 3050.98   53.34
  10   0   3   -0.34    0.73
  10   0   3    0.05    0.49
 -10   0  -3   -0.66    2.55
  10   0   3    0.14    0.94
  10   0   4   11.18    2.42
  10   0   4    8.93    1.94
 -10   0  -4    9.10    4.16
  10   0   4   11.74    3.69
  10   0   5    0.82    0.39
  10   0   5    0.30    0.21
 -10   0  -5    1.55    1.45
  10   0   5    1.42    0.99
 -10   0  -6    0.36    2.05
 -10   0  -7    2.14    2.47
 -10   0  -8  834.81    7.82
 -10   0  -9    1.16    1.22
 -10   0 -10    2.63    2.33
 -10   0 -11   -1.45    2.83
 -10   0 -12  296.74   10.00
 -10   0 -13   -0.20    2.12
 -10   0 -14  230.50   14.97
 -10   0 -15   -2.65    3.20
 -10   0 -16   51.06    9.28
 -10   0 -17   -1.33    3.24
 -10   0 -18    3.33    3.34
 -10   0 -19   -0.33    3.31
 -10   0 -20   10.01    5.94
 -10   0 -21    0.94    2.99
 -10   0 -22   61.37    5.14
  10  -2 -28    1.28    2.99
  10   2 -27   -0.67    4.01
  10  -2 -27    0.76    2.36
  10   2 -26    2.74    2.48
  10  -2 -26    5.59    3.22
  10   2 -25    2.38    2.09
  10   2 -25    1.12    2.69
  10  -2 -25    2.91    1.96
  10   2 -24   24.70    9.25
  10   2 -24   23.10   12.11
  10  -2 -24   33.79   14.60
  10   2 -23   14.41    6.43
  10   2 -23   14.49    6.76
  10  -2 -23   14.38    4.96
  10  -2 -23   13.94    7.20
  10   2 -22    8.42    2.58
  10   2 -22    5.98    2.99
  10  -2 -22    3.04    2.21
  10  -2 -22    6.62    3.82
  10   2 -21   21.22    9.03
  10   2 -21   29.60   13.09
  10  -2 -21   22.43    7.92
  10  -2 -21   22.82    7.87
  10   2 -20   47.36    4.61
  10   2 -20   36.54   10.02
  10  -2 -20   47.60    4.95
  10  -2 -20   48.37   17.04
  10   2 -19   21.24    7.53
  10   2 -19   14.79    6.65
  10  -2 -19   21.25    3.49
  10  -2 -19   24.27    7.51
  10   2 -18    0.08    2.21
  10   2 -18   -2.99    3.64
  10  -2 -18    0.48    1.43
  10  -2 -18    0.62    2.25
  10   2 -17    0.22    2.37
  10   2 -17   -5.34    3.41
  10  -2 -17    2.35    2.29
  10  -2 -17    2.32    2.73
  10   2 -16   17.51    5.94
  10   2 -16   17.96    7.97
  10  -2 -16   15.11    6.01
  10  -2 -16   20.14    6.26
  10   2 -15   -0.25    2.82
  10   2 -15    0.20    2.17
  10  -2 -15   -0.21    1.35
  10  -2 -15   -4.50    3.65
  10   2 -14   35.29   11.55
  10   2 -14   46.77   11.20
  10  -2 -14   37.96    5.56
  10  -2 -14   37.55    3.71
  10   2 -13   82.44    8.80
  10   2 -13   85.02   14.02
  10  -2 -13   71.30    4.60
  10  -2 -13   83.25   10.54
  10   2 -12  541.29   12.63
  10   2 -12  483.70   11.21
  10  -2 -12  419.46    9.95
  10  -2 -12  531.92   12.38
  10   2 -11   26.42    6.80
  10   2 -11   30.03    9.85
  10  -2 -11   24.01    3.06
  10  -2 -11   30.40   11.54
  10   2 -10   49.38    3.81
  10  -2 -10   32.31    3.73
  10  -2 -10   44.30    5.58
 -10  -2  10   38.93    8.98
  10   2  -9  555.66   13.06
  10  -2  -9  384.98    9.18
  10  -2  -9  550.54   12.83
 -10  -2   9  442.29   10.69
  10   2  -8   -0.86    3.72
 -10   2   8    2.03    2.02
  10  -2  -8    3.21    1.67
  10  -2  -8   -0.32    1.74
 -10  -2   8    1.02    2.04
  10  -2  -7  619.66   12.24
  10  -2  -7  874.77   16.53
 -10  -2   7  740.87   14.34
  10   2  -6  150.93    4.63
  10   2  -6  120.01    6.59
 -10   2   6  131.54    3.50
  10  -2  -6  147.05    4.61
 -10  -2   6  132.95    4.11
  10  -2  -6  121.38    5.29
  10   2  -4 1445.72   26.45
 -10   2   4 1565.08   28.19
  10   2  -4 1306.33   23.66
  10  -2  -4 1502.59   26.96
 -10  -2   4 1479.17   27.98
 -10  -2   4 1555.21   28.14
  10  -2  -4 1168.84   21.82
  10   2  -3   59.43    3.45
  10   2  -3   52.82    2.18
 -10   2   3   55.03    1.98
  10  -2  -3   54.10    5.52
 -10  -2   3   59.88    3.73
 -10  -2   3   58.00    2.86
  10  -2  -3   37.27    3.16
  10   2  -2 3520.32   62.42
 -10   2   2 3055.56    9.08
 -10  -2   2 3665.66   14.83
  10  -2  -2 3319.40    9.72
  10  -2  -2 2637.14   46.99
  10   2  -1  355.14    9.77
  10   2  -1  392.83    8.45
  10  -2  -1  345.26    7.46
  10  -2  -1  292.51    7.33
  10  -2  -1  375.08    7.49
 -10  -2   1  387.74    8.10
 -10  -2   1  379.69    7.67
  10  -2  -1  373.27    7.62
  10   2   0    5.31    3.16
  10   2   0    1.03    1.98
  10  -2   0    0.46    1.35
  10  -2   0    1.15    2.22
  10  -2   0   -0.73    1.54
 -10  -2   0    0.59    1.77
 -10  -2   0   -0.72    1.32
  10  -2   0    1.48    1.28
  10   2   1   22.92    7.20
  10  -2   1   14.15    3.78
 -10  -2  -1   17.38    4.05
  10  -2   1   18.48    5.32
 -10  -2  -1   15.11    2.60
  10  -2   1   20.19    4.98
  10  -2   1   15.96    9.71
 -10   2  -2    1.27    1.40
  10   2   2    1.90    1.65
  10  -2   2    0.27    1.34
 -10  -2  -2    0.19    0.71
  10  -2   2    1.08    0.46
 -10  -2  -2    0.17    2.69
  10  -2   2   -0.10    2.20
 -10   2  -3    6.46    3.40
  10   2   3    1.29    1.18
  10  -2   3    1.14    1.21
 -10  -2  -3    0.87    1.13
  10  -2   3    2.35    1.04
 -10  -2  -3    3.70    2.61
  10  -2   3    1.79    1.77
 -10   2  -4  119.47    6.19
  10   2   4  119.01    5.70
  10  -2   4  119.51    4.71
 -10  -2  -4  136.40    4.96
 -10  -2  -4  145.64    7.07
 -10   2  -5   51.64    4.43
  10   2   5   45.62    2.46
 -10   2  -5   56.88    6.87
 -10  -2  -5   51.87    3.11
  10  -2   5   44.81    2.30
 -10  -2  -5   54.88    3.72
 -10   2  -6  359.07   11.31
 -10  -2  -6  380.53   10.66
 -10  -2  -6  407.92   12.86
 -10  -2  -6  262.57    7.50
 -10   2  -7   11.74    4.84
 -10   2  -7   11.94    5.91
 -10  -2  -7    8.20    1.16
 -10  -2  -7   10.36    2.10
 -10  -2  -7   11.53    3.61
 -10   2  -8   61.20    2.27
 -10   2  -8   64.69    4.20
 -10  -2  -8   72.05   11.98
 -10   2  -9   38.08    2.13
 -10   2  -9   42.23    9.82
 -10  -2  -9   41.96    5.98
 -10   2 -10  330.90   10.04
 -10   2 -10  328.21   12.52
 -10  -2 -10  386.52   12.80
 -10   2 -11  609.26   16.19
 -10   2 -11  620.68   21.17
 -10  -2 -11  680.90   22.55
 -10   2 -12  116.62    5.22
 -10   2 -12  120.70    6.65
 -10  -2 -12  128.18    6.53
 -10   2 -13    4.37    1.92
 -10   2 -13    6.34    2.69
 -10  -2 -13    8.31    3.50
 -10   2 -14  132.21    4.69
 -10  -2 -14  159.13    6.65
 -10   2 -15    5.11    3.32
 -10  -2 -15    6.59    5.40
 -10   2 -16   18.26   10.08
 -10   2 -17    4.08    1.71
 -10  -2 -17    1.74    2.55
 -10   2 -18   60.68   12.39
 -10  -2 -18   85.67    8.96
 -10   2 -19   27.93   15.75
 -10  -2 -19   22.52   12.60
 -10   2 -20    1.44    3.35
 -10  -2 -20    2.51    1.98
 -10   2 -21   16.12   10.31
  10   4 -25    4.99    4.50
  10  -4 -25    2.76    3.68
 -10  -4  25    4.04    2.23
  10   4 -24    1.16    2.20
  10  -4 -24    1.61    2.21
 -10  -4  24    4.05    3.03
  10   4 -23   89.63   11.48
  10  -4 -23  112.14   11.27
 -10  -4  23   86.10    8.93
  10   4 -22    1.60    2.39
  10  -4 -22    4.94    3.33
 -10  -4  22    1.54    1.83
  10   4 -21    2.04    2.99
  10  -4 -21    1.58    2.47
  10  -4 -21    3.51    3.58
 -10  -4  21    2.53    2.52
  10   4 -20   19.73    6.74
  10  -4 -20   22.93    7.04
  10  -4 -20   25.39   13.26
 -10  -4  20    9.07    4.97
  10   4 -19    6.83    3.43
  10  -4 -19    7.44    2.48
  10  -4 -19    5.18    4.00
 -10  -4  19    5.73    2.40
  10   4 -18   21.60   10.01
  10  -4 -18   19.22    3.85
  10  -4 -18   18.84    4.35
 -10  -4  18   11.24    6.38
  10   4 -17   27.41   11.25
  10  -4 -17   30.69    3.42
  10  -4 -17   24.32   13.73
 -10  -4  17   26.70    6.74
  10   4 -16    6.91    3.68
  10  -4 -16    9.01    4.04
  10  -4 -16    4.10    2.21
 -10  -4  16    3.87    4.08
  10   4 -15  122.88    6.78
  10  -4 -15   85.39   11.02
  10  -4 -15  122.36    7.78
 -10  -4  15  105.70   20.42
  10   4 -14   -3.15    3.46
  10  -4 -14   -2.20    2.80
  10  -4 -14    1.85    1.86
 -10  -4  14   -2.35    3.80
  10   4 -13    3.91    5.00
  10  -4 -13    1.28    3.89
  10  -4 -13   -0.50    2.24
 -10  -4  13   -0.34    3.51
  10   4 -12   39.88    3.95
  10  -4 -12   36.72   13.17
  10  -4 -12   43.58    5.65
 -10  -4  12   29.36   15.18
  10   4 -11   -0.13    3.56
  10  -4 -11    2.36    3.16
  10  -4 -11   -2.93    3.25
 -10  -4  11   -0.56    3.53
  10   4 -10    9.88    6.30
  10  -4 -10    3.44    3.06
  10  -4 -10    6.56    3.66
 -10  -4  10   11.11    5.65
  10   4  -9  510.45   14.59
  10  -4  -9  386.63   10.83
  10  -4  -9  527.30   14.85
 -10  -4   9  481.04   18.02
  10   4  -8  125.52   10.69
  10  -4  -8   95.67    8.94
  10  -4  -8  149.15    5.07
 -10  -4   8  120.12    5.18
  10   4  -7    7.04    2.87
  10  -4  -7    7.29    2.99
  10  -4  -7    4.91    2.82
 -10  -4   7    6.25    3.65
  10   4  -6  210.56    7.44
  10  -4  -6  148.09    5.73
  10  -4  -6  211.80    6.84
 -10  -4   6  218.22    7.60
  10   4  -5   90.63    7.47
  10  -4  -5   78.47   12.69
  10  -4  -5   86.76    4.01
 -10  -4   5   91.64    4.76
  10   4  -4   93.50    5.85
  10  -4  -4   75.96    4.83
  10  -4  -4  109.12    4.27
 -10  -4   4  101.74    7.36
  10   4  -3    1.40    2.67
  10  -4  -3    1.27    1.64
 -10  -4   3   -3.12    3.05
  10  -4  -3    1.00    1.50
 -10   4   2  185.08    6.74
  10   4  -2  179.18    6.85
 -10  -4   2  193.20    6.36
  10  -4  -2  187.81    6.31
 -10   4   1   78.74    5.02
  10   4  -1   83.18   11.62
 -10  -4   1   79.45   10.04
  10  -4  -1   83.06    3.93
 -10   4   0    4.55    2.66
  10   4   0    7.12    2.65
 -10  -4   0    4.04    2.11
  10  -4   0    7.35    3.93
 -10   4  -1   83.39    6.67
  10   4   1   83.02   10.68
 -10  -4  -1   92.83    4.02
  10  -4   1   79.90    3.97
 -10   4  -2    4.47    3.00
  10   4   2    3.92    2.39
 -10  -4  -2    5.84    2.69
  10  -4   2    2.43    1.99
 -10   4  -3    1.85    1.63
  10   4   3    0.67    1.98
 -10  -4  -3    2.66    1.99
  10  -4   3    1.42    2.16
 -10   4  -4  160.09    6.26
  10   4   4  155.94    4.77
 -10  -4  -4  188.20    7.16
  10  -4   4  158.68    5.51
 -10   4  -5  474.43   20.02
  10   4   5  457.36   14.57
 -10  -4  -5  534.55   19.11
  10  -4   5  455.10   14.09
 -10   4  -6  160.85    4.61
  10   4   6  177.74    8.05
 -10  -4  -6  209.18   10.22
  10  -4   6  172.76    7.76
  10   4   7   43.61    5.86
 -10   4  -7   37.67   12.29
 -10  -4  -7   47.83   14.68
  10  -4   7   41.59    3.01
 -10   4  -8   15.43    5.88
 -10  -4  -8   17.10    5.62
 -10  -4  -8   19.89    7.46
  10  -4   8   15.69    5.14
 -10   4  -9  304.05   14.32
 -10  -4  -9  255.82    6.56
 -10  -4  -9  357.64   13.62
  10  -4   9  292.08    8.66
 -10   4 -10    1.74    1.52
 -10  -4 -10    3.71    2.31
  10  -4  10   -1.74    3.14
 -10   4 -11  143.25   10.38
 -10  -4 -11  187.67    6.26
  10  -4  11  156.73   10.76
 -10   4 -12   47.42    4.25
 -10  -4 -12   49.67   17.74
  10  -4  12   47.75    5.10
 -10   4 -13    3.26    1.63
 -10  -4 -13    4.69    3.14
  10  -4  13    7.75    4.80
 -10  -4 -14    4.42    2.73
  10  -4  14    2.33    2.45
 -10  -4 -15    6.26    3.12
  10  -4  15    5.93    3.94
 -10  -4 -16    1.65    3.79
  10  -4  16    0.47    1.30
 -10  -4 -17   -3.43    3.64
  10  -4  17    2.07    1.15
 -10  -4 -18   18.84   12.56
  10  -4  18    8.97    5.52
  10   6 -21   19.58   14.81
  10   6 -20   13.75   11.62
  10  -6 -20   17.86   13.45
 -10  -6  20   13.71    9.20
  10   6 -19    5.02    3.25
  10  -6 -19    1.41    1.44
  10  -6 -19    2.09    2.83
 -10  -6  19    1.64    2.19
  10   6 -18    5.59    3.86
  10  -6 -18    6.13    3.32
 -10  -6  18    3.11    5.26
  10   6 -17   -0.33    3.78
  10  -6 -17    8.21    3.67
  10  -6 -17    1.93    3.62
 -10  -6  17    5.85    3.64
  10   6 -16   16.47    9.90
  10  -6 -16   10.95    6.33
  10  -6 -16    8.90    6.53
 -10  -6  16    9.80    4.49
  10   6 -15    3.67    1.87
  10  -6 -15    2.06    2.38
  10  -6 -15   -1.60    3.21
 -10  -6  15   -3.05    3.95
  10   6 -14    4.41    3.30
  10  -6 -14    2.26    2.01
  10  -6 -14    1.84    1.13
 -10  -6  14    2.80    2.09
  10   6 -13   32.84   15.91
  10  -6 -13   32.86    4.66
  10  -6 -13   41.55    4.23
 -10  -6  13   36.10   20.38
  10   6 -12   11.54    5.57
  10  -6 -12    1.95    3.40
  10  -6 -12    1.34    1.94
 -10  -6  12   -1.68    5.03
  10   6 -11   74.75   13.93
  10  -6 -11   53.76   11.90
  10  -6 -11   73.97   11.77
 -10  -6  11   71.23   20.70
  10   6 -10   47.70   11.77
  10  -6 -10   49.66    4.66
  10  -6 -10   59.53   10.14
 -10  -6  10   50.63   14.12
  10   6  -9   57.95    5.03
  10  -6  -9   42.48    4.06
  10  -6  -9   55.65    7.36
 -10  -6   9   44.37   20.44
  10   6  -8    2.05    3.04
  10  -6  -8    3.12    2.04
  10  -6  -8    4.21    2.68
 -10  -6   8    4.44    5.97
  10   6  -7   70.35   10.00
  10  -6  -7   50.84   15.59
  10  -6  -7   70.06    6.90
 -10  -6   7   63.90   15.40
  10   6  -6   38.63    9.09
  10  -6  -6   29.11   10.81
  10  -6  -6   32.25   14.98
 -10  -6   6   39.26   16.02
  10   6  -5  123.69    5.83
  10  -6  -5  102.94    5.83
  10  -6  -5  123.49    4.97
 -10  -6   5  130.13    7.04
  10   6  -4   10.37    5.68
  10  -6  -4    0.48    2.90
 -10  -6   4   10.89    3.84
  10   6  -3   49.26    3.73
  10  -6  -3   62.08   10.63
 -10  -6   3   58.14    4.87
  10  -6  -3   40.53   16.28
  10   6  -2   13.89    6.02
 -10  -6   2   17.89    9.29
  10  -6  -2   14.80    3.79
 -10   6   1   30.85   11.73
  10   6  -1   27.36   11.09
 -10  -6   1   37.74   13.25
  10  -6  -1   33.11   12.80
 -10   6   0   49.22    4.63
  10   6   0   29.94   12.25
 -10  -6   0   44.37    6.74
  10  -6   0   39.22   15.77
 -10   6  -1   24.86    9.55
  10   6   1   13.34    7.28
 -10  -6  -1   31.43    5.85
  10  -6   1   19.18    7.96
 -10   6  -2   20.14    7.21
  10   6   2   21.57    7.81
 -10  -6  -2   20.22   10.22
  10  -6   2    8.52    3.70
 -10   6  -3    5.85    3.07
  10   6   3    6.51    1.51
 -10  -6  -3    5.71    3.84
  10  -6   3    7.61    4.85
 -10   6  -4   21.16    8.26
  10   6   4   23.42    7.31
 -10  -6  -4   27.66    6.10
  10  -6   4   17.14    5.94
  10   6   5    3.23    2.29
 -10   6  -5    2.83    2.01
 -10  -6  -5    3.43    2.40
  10  -6   5    4.09    2.43
  10   6   6    9.36    2.40
 -10   6  -6    4.53    3.76
 -10  -6  -6    8.29    4.81
  10  -6   6    8.14    2.60
  10   6   7   35.35    5.77
 -10   6  -7   27.74   10.63
 -10  -6  -7   47.64    6.24
  10  -6   7   23.42   14.54
 -10   6  -8   54.22   14.62
 -10  -6  -8   62.85    5.99
  10  -6   8   52.78    9.03
 -10   6  -9   27.78   13.53
 -10  -6  -9   40.59   17.22
  10  -6   9   23.88   13.94
 -10   6 -10   11.96    4.66
 -10  -6 -10   10.69    7.74
  10  -6  10    5.54    4.19
 -10   6 -11    2.59    2.00
 -10  -6 -11    1.88    3.69
  10  -6  11    1.49    1.62
 -10   6 -12   98.69   10.88
 -10  -6 -12  125.76    9.72
  10  -6  12   91.31    7.14
 -10   6 -13   -1.59    2.21
  10  -6  13    0.22    3.07
  10  -6  14   -0.47    1.49
  10  -6  15    5.40    2.15
  10  -8 -11    9.81   11.27
  10  -8 -10    4.05    2.80
  10  -8  -9   53.59    4.71
  10  -8  -8    8.05    5.80
  10   8  -7    5.40    2.99
  10  -8  -7    7.14    5.80
  10  -8  -7    5.34    3.96
  10   8  -6   63.28   11.41
  10  -8  -6   53.58    5.20
  10  -8  -6   66.63    5.32
  10   8  -5   14.06   10.91
  10  -8  -5   13.66    5.51
  10  -8  -5   12.90    9.21
  10   8  -4    9.26    4.22
  10  -8  -4   10.98    4.42
  10  -8  -4    7.83    4.14
  10   8  -3    1.77    2.43
  10  -8  -3    4.01    3.19
  10  -8  -3    4.57    2.41
  10   8  -2   24.71   15.11
  10  -8  -2   53.31    6.31
  10   8  -1    3.26    3.09
  10  -8  -1    5.53    3.13
  10   8   0    0.17    1.73
  10  -8   0    0.09    3.47
  10   8   1   42.89    8.77
  10  -8   1   43.96    7.11
  10   8   2    0.67    1.03
  10  -8   2    1.52    1.93
  10   8   3   51.40   10.82
  10  -8   3   61.89    4.88
  10   8   4    5.02    2.92
  10  -8   4    3.98    1.77
  10  -8   5    0.60    1.47
  11   1 -28   67.84    7.04
  11  -1 -28   73.81   14.26
  11   1 -27    5.19    4.34
  11  -1 -27   11.60    3.90
  11   1 -26   18.22    8.41
  11  -1 -26   22.31   10.68
  11   1 -25    1.73    2.18
  11   1 -25    3.04    3.96
  11  -1 -25   12.98    5.17
  11   1 -24    3.01    2.62
  11   1 -24    1.36    2.16
  11  -1 -24   -0.27    1.70
  11  -1 -24    4.68    2.99
  11   1 -23    3.43    1.31
  11   1 -23    4.23    2.52
  11  -1 -23    5.48    2.93
  11  -1 -23    4.15    2.95
  11   1 -22  100.69    4.47
  11   1 -22   93.36   25.61
  11  -1 -22  107.49    4.47
  11  -1 -22  103.38    5.27
  11   1 -21    3.81    3.02
  11   1 -21   10.09    5.83
  11  -1 -21    8.30    3.27
  11  -1 -21   12.26    5.98
  11   1 -20  318.03   12.75
  11   1 -20  313.34   10.83
  11  -1 -20  311.66   14.96
  11  -1 -20  301.68   10.09
  11   1 -19 1250.40   11.19
  11   1 -19 1128.62   33.22
  11  -1 -19 1160.56   33.54
  11  -1 -19 1197.36   14.56
  11   1 -18   31.61   12.14
  11   1 -18   26.95    8.36
  11  -1 -18   27.37   11.75
  11  -1 -18   29.78   11.53
  11   1 -17  140.30    9.97
  11   1 -17  123.74    4.42
  11  -1 -17  134.52    4.54
  11  -1 -17  139.82    4.87
  11   1 -16   82.12    8.20
  11   1 -16   74.63    4.15
  11  -1 -16   65.74    3.52
  11  -1 -16   76.38    3.90
  11   1 -15  159.01    7.39
  11   1 -15  159.65    9.32
  11  -1 -15  147.76    6.03
  11  -1 -15  171.37    8.96
  11   1 -14  350.23    8.77
  11   1 -14  335.59   10.43
  11  -1 -14  320.33    8.17
  11  -1 -14  351.90    9.63
  11   1 -13  642.02   14.00
  11   1 -13  600.31   17.18
  11  -1 -13  584.02   12.96
  11  -1 -13  639.10   14.23
  11   1 -12   -0.43    2.08
  11   1 -12   -1.76    3.39
  11  -1 -12   -1.97    2.66
  11  -1 -12    0.04    3.36
  11   1 -11  164.82   10.83
  11   1 -11  155.87    6.26
 -11   1  11  161.86    4.93
  11  -1 -11  134.83    5.19
  11  -1 -11  174.06    6.25
  11   1 -10   67.05    3.14
 -11   1  10   86.87    2.60
  11   1 -10   86.47   12.64
 -11  -1  10   76.04    2.60
  11  -1 -10   73.49    3.35
  11  -1 -10   71.73    4.01
  11   1  -9 1799.66   32.56
 -11   1   9 1837.93   33.01
  11   1  -9 1663.64   30.10
 -11  -1   9 1823.31   32.52
  11  -1  -9 1878.28   33.54
  11  -1  -9 1554.43   28.34
  11   1  -8   70.10    3.90
 -11   1   8   57.83    3.65
  11   1  -8   84.44   11.03
 -11   1   8   75.26    2.07
  11  -1  -8   71.73    4.83
 -11  -1   8   70.94   11.25
  11  -1  -8   85.63    7.40
 -11  -1   8   70.29    2.03
  11   1  -7  252.58    6.66
 -11   1   7  193.17    4.85
 -11   1   7  251.00    5.15
 -11  -1   7  226.16    7.90
 -11  -1   7  244.11    5.27
  11  -1  -7  261.27    5.58
  11  -1  -7  211.83    6.04
 -11  -1   7  212.52    7.35
  11   1  -6  803.73   15.30
 -11   1   6  592.56   11.66
 -11   1   6  817.55   14.66
 -11  -1   6  757.81   14.38
 -11  -1   6  749.10   13.78
  11  -1  -6  811.44   15.42
  11  -1  -6  624.46   12.40
 -11  -1   6  666.78   12.70
  11   1  -5    6.36    4.65
 -11   1   5   11.70    3.09
 -11   1   5    4.25    2.56
  11   1  -5    6.30    4.36
  11  -1  -5    8.37    5.06
  11  -1  -5    8.70    2.18
 -11  -1   5    8.40    5.18
 -11  -1   5    9.32    4.03
  11   1  -4 3035.56   36.59
 -11   1   4 2230.98   26.11
 -11   1   4 2837.91   31.60
  11   1  -4 2467.59   28.16
  11  -1  -4 3061.80   34.04
 -11  -1   4 2918.94   33.48
  11  -1  -4 2393.25   28.17
 -11  -1   4 2897.84   33.07
  11   1  -3 1630.73   19.65
 -11   1   3 1237.34   15.79
  11   1  -3 1367.73   16.12
  11  -1  -3 1249.45   15.66
  11  -1  -3 1570.96   17.61
 -11  -1   3 1587.74   18.86
 -11  -1   3 1584.25   20.51
  11  -1  -3 1548.10   17.36
  11   1  -2    7.49    3.10
 -11   1   2    6.25    2.27
  11   1  -2    7.43    3.46
 -11  -1   2    5.86    2.72
  11  -1  -2    8.58    2.36
 -11  -1   2    8.28    5.85
  11  -1  -2    9.17    4.45
  11  -1  -2    3.77    2.02
  11   1  -1  944.99   17.26
  11   1  -1  876.30   16.02
 -11   1   1  700.06   13.01
  11  -1  -1  747.73   14.29
 -11  -1   1 1013.04   18.84
 -11  -1   1  910.61   16.47
  11  -1  -1  811.26   14.45
  11  -1  -1  930.96   16.50
  11   1   0   56.47    3.28
  11   1   0   63.70    3.81
 -11   1   0   59.38    1.87
  11  -1   0   50.90    2.02
  11  -1   0   60.58    2.12
 -11  -1   0   66.18    3.14
  11  -1   0   47.35    3.16
  11   1   1   67.23    4.17
  11   1   1   66.80    2.57
  11  -1   1   57.98    2.06
  11  -1   1   50.74    2.57
  11  -1   1   68.60    3.55
 -11  -1  -1   70.40    3.14
 -11  -1  -1   63.01    3.04
  11   1   2  132.25    4.25
  11   1   2  129.19    4.77
  11  -1   2  117.01    3.58
  11  -1   2  104.28    5.58
  11  -1   2  128.06    5.91
 -11  -1  -2  139.54    5.00
 -11  -1  -2  119.99    3.28
  11   1   3  167.79    4.99
 -11  -1  -3  187.78   10.09
  11   1   4  186.29    4.04
  11  -1   4  181.67    2.71
 -11  -1  -4  160.33    3.63
  11  -1   4  139.34    2.52
  11  -1   4  203.26    5.17
 -11  -1  -4  221.97    6.46
 -11   1  -5  715.98   15.06
  11  -1   5  506.30   10.54
  11  -1   5  639.59   12.84
 -11  -1  -5  735.56   19.03
 -11   1  -6    7.60    4.45
  11  -1   6    5.01    1.30
  11  -1   6    7.47    3.07
 -11  -1  -6   12.40    4.17
 -11   1  -7   89.66    3.17
  11  -1   7   70.19    2.32
  11  -1   7   87.68    3.51
 -11  -1  -7  101.64    4.39
 -11   1  -8   24.30    6.57
  11  -1   8   19.25    2.60
  11  -1   8   27.28    1.83
 -11  -1  -8   32.16   11.94
 -11   1  -9   21.32    6.45
  11  -1   9   13.30    2.38
  11  -1   9   16.32    2.09
 -11  -1  -9   23.30    8.46
 -11   1 -10   20.02    7.52
  11  -1  10   12.88    2.09
  11  -1  10   12.76    2.13
 -11  -1 -10   19.19    6.61
 -11   1 -11   80.91    3.99
  11  -1  11   61.38    1.37
 -11  -1 -11   81.60   10.02
 -11   1 -12    1.51    2.11
 -11  -1 -12    1.01    2.49
 -11   1 -13    1.82    2.22
 -11  -1 -13    2.22    3.28
 -11   1 -14   50.39    8.84
 -11  -1 -14   51.57   13.04
 -11   1 -15   17.37    7.26
 -11  -1 -15   20.12    7.22
 -11   1 -16    7.41    5.06
 -11  -1 -16   18.40    8.22
 -11   1 -17    3.28    2.90
 -11  -1 -17    2.93    2.49
 -11   1 -18    2.84    2.44
 -11  -1 -18    2.22    1.50
 -11   1 -19    3.24    3.12
 -11  -1 -19    4.82    3.56
 -11   1 -20   16.73   14.33
 -11  -1 -20   20.77   13.83
 -11   1 -21   10.67   10.79
 -11  -1 -21   14.38   13.78
  11   3 -27    9.95    8.85
  11  -3 -27    8.42    3.99
  11   3 -26    4.97    3.24
  11   3 -26    4.16    3.60
  11  -3 -26    3.02    2.81
  11   3 -25    3.51    2.86
  11   3 -25    2.01    2.14
  11  -3 -25    4.93    3.11
  11   3 -24    1.09    3.15
  11   3 -24    2.83    3.11
  11  -3 -24    2.59    1.83
  11   3 -23   39.75    5.40
  11   3 -23   36.10   16.22
  11  -3 -23   53.57    3.73
  11  -3 -23   46.38   11.11
  11   3 -22   83.83    4.83
  11   3 -22   86.55   15.88
  11  -3 -22   70.65    3.72
  11  -3 -22   73.74   15.87
  11   3 -21    5.96    2.33
  11   3 -21    2.40    2.17
  11  -3 -21   10.51    5.10
  11  -3 -21    5.44    3.67
  11   3 -20    3.58    2.55
  11   3 -20    1.28    2.80
  11  -3 -20    1.17    1.81
  11  -3 -20    2.37    1.48
  11   3 -19   -0.20    2.73
  11   3 -19    2.16    2.15
  11  -3 -19    2.00    1.79
  11  -3 -19    0.52    1.69
  11   3 -18   58.98   12.27
  11   3 -18   55.76   15.01
  11  -3 -18   36.80    2.89
  11  -3 -18   61.66    6.75
  11   3 -17  132.60   10.13
  11  -3 -17  101.42    4.99
  11  -3 -17  118.40    5.46
 -11  -3  17  106.28   14.36
  11   3 -16  185.28    8.03
  11  -3 -16  148.77    9.60
  11  -3 -16  200.89    8.23
 -11  -3  16  144.71    4.94
  11   3 -15   57.03    5.12
  11  -3 -15   48.91    4.17
  11  -3 -15   71.21    5.16
 -11  -3  15   48.45    8.02
  11   3 -14  150.62    5.31
  11  -3 -14  123.69    5.13
  11  -3 -14  169.14    9.73
 -11  -3  14  120.71    4.33
  11   3 -13  223.66   14.38
  11  -3 -13  174.99    6.38
  11  -3 -13  223.11    6.99
 -11  -3  13  187.54    6.90
  11   3 -12   43.82    4.87
  11  -3 -12   35.03    2.94
  11  -3 -12   51.61    4.82
 -11  -3  12   39.57   13.27
  11   3 -11  142.80    6.60
  11  -3 -11   93.91    3.60
  11  -3 -11  144.38    9.66
 -11  -3  11  129.82    6.04
  11   3 -10    9.91    4.79
  11  -3 -10    7.54    2.78
  11  -3 -10   17.22    8.36
 -11  -3  10   12.59    7.45
  11   3  -9    5.45    3.64
  11  -3  -9    7.37    2.83
  11  -3  -9   -0.73    2.89
 -11  -3   9    4.16    2.36
  11   3  -8   51.40    3.82
  11  -3  -8   37.03    3.11
  11  -3  -8   56.49    3.90
 -11  -3   8   56.62   11.13
  11   3  -7  189.56    6.17
  11  -3  -7  141.68    5.66
  11  -3  -7  207.04    9.02
 -11  -3   7  185.90    5.80
  11   3  -6  826.71   17.77
  11  -3  -6  630.71   14.04
  11  -3  -6  825.53   17.26
 -11  -3   6  753.63   19.16
  11   3  -5  264.96    7.04
  11  -3  -5  201.28    5.89
  11  -3  -5  296.38    8.57
 -11  -3   5  267.03    7.26
  11   3  -4  134.93   12.29
  11  -3  -4  103.72    7.47
  11  -3  -4  135.97    6.29
 -11  -3   4  134.44    4.20
  11   3  -3   15.10    7.17
 -11   3   3   11.62    5.91
  11  -3  -3   12.38    6.96
 -11  -3   3   19.62    5.42
  11  -3  -3   18.26    7.73
  11   3  -2   45.11    6.65
 -11   3   2   36.59    2.59
  11  -3  -2   38.44   13.00
  11  -3  -2   48.23    4.64
 -11  -3   2   44.25    8.86
  11   3  -1   28.73    3.80
  11  -3  -1   27.21    2.66
 -11  -3   1   32.14    8.93
  11  -3  -1   33.99   10.72
  11  -3  -1   19.72    9.25
  11   3   0    3.72    1.42
 -11  -3   0    4.21    2.59
  11  -3   0   -0.83    2.15
 -11   3  -1  224.53    8.50
  11   3   1  230.54    6.18
 -11  -3  -1  249.44    7.03
  11  -3   1  220.41    5.94
 -11   3  -2   81.47    5.83
  11   3   2   79.60    5.47
 -11  -3  -2   98.35    4.31
  11  -3   2   76.51    3.53
 -11   3  -3   29.20    3.23
  11   3   3   29.25    3.26
 -11  -3  -3   28.57    2.98
 -11  -3  -3   39.17    3.00
  11  -3   3   24.32    2.45
 -11   3  -4   28.59   10.07
  11   3   4   27.19    2.96
 -11  -3  -4   33.07    3.54
 -11  -3  -4   34.97   10.92
  11  -3   4   27.57    2.81
 -11   3  -5    1.96    2.14
  11   3   5    0.06    0.88
 -11  -3  -5   -0.09    0.72
 -11  -3  -5    3.36    2.71
  11  -3   5    0.42    1.91
 -11   3  -6    8.06    3.31
  11   3   6    7.97    1.69
 -11  -3  -6    6.10    1.91
 -11  -3  -6    5.74    3.24
  11  -3   6    5.39    3.57
 -11   3  -7  842.34   18.70
 -11  -3  -7  981.15   21.77
  11  -3   7  729.52   16.22
 -11  -3  -7  643.95   13.46
 -11   3  -8  311.35   10.04
 -11  -3  -8  264.30    8.13
 -11  -3  -8  367.28   12.47
  11  -3   8  272.15    9.06
 -11   3  -9    4.55    2.87
 -11   3  -9    6.59    4.01
 -11  -3  -9    4.86    1.91
 -11  -3  -9    7.54    4.29
 -11   3 -10   66.84    3.27
 -11   3 -10   63.08    5.84
 -11  -3 -10   72.52    5.56
 -11   3 -11  278.01    7.28
 -11   3 -11  293.30    8.86
 -11  -3 -11  303.18    9.11
 -11   3 -12    3.15    1.21
 -11   3 -12   -1.00    2.71
 -11  -3 -12    2.95    1.51
 -11   3 -13   58.66   10.62
 -11  -3 -13   65.56   14.60
 -11   3 -14    2.17    1.17
 -11  -3 -14   -1.27    3.63
 -11   3 -15  114.33    7.17
 -11  -3 -15  127.45    7.39
 -11   3 -16  157.82    6.41
 -11  -3 -16  143.73    5.93
 -11   3 -17    3.69    2.86
 -11  -3 -17    5.83    4.45
 -11   3 -18   48.02    5.42
 -11  -3 -18   47.09    4.79
 -11   3 -19    1.83    2.36
 -11  -3 -19    1.91    3.13
 -11   3 -20   11.48    4.30
  11   5 -25   -0.32    2.55
  11   5 -24   68.86    7.28
  11  -5 -24   61.07    5.35
  11   5 -23    0.15    1.53
  11  -5 -23   -0.02    1.98
 -11  -5  23    4.05    2.02
  11   5 -22    3.11    2.83
  11  -5 -22    8.99    3.50
 -11  -5  22    5.47    3.22
  11   5 -21   20.36   11.86
  11  -5 -21   11.87    5.99
  11  -5 -21   32.24   14.99
 -11  -5  21   26.38   15.71
  11   5 -20    4.29    4.42
  11  -5 -20    6.86    5.11
  11  -5 -20   10.95    4.90
 -11  -5  20    9.75    5.19
  11   5 -19    7.92    5.38
  11  -5 -19    8.20    3.93
  11  -5 -19    4.70    3.75
 -11  -5  19    6.63    3.80
  11   5 -18   23.31   12.18
  11  -5 -18   21.48    7.28
  11  -5 -18   26.59   11.59
 -11  -5  18   26.18    8.74
  11   5 -17   -2.51    3.61
  11  -5 -17    0.36    1.61
  11  -5 -17   -3.42    3.96
 -11  -5  17   -4.55    4.66
  11   5 -16    3.39    1.89
  11  -5 -16    2.86    3.63
  11  -5 -16   -0.16    3.88
 -11  -5  16   -8.00    4.52
  11   5 -15   91.74    6.06
  11  -5 -15   79.82    5.16
  11  -5 -15   98.40    4.89
 -11  -5  15   86.68   16.06
  11   5 -14    4.91    4.26
  11  -5 -14    6.58    2.92
  11  -5 -14    7.95    3.47
 -11  -5  14    0.47    4.32
  11   5 -13    2.57    3.89
  11  -5 -13   -3.17    3.14
  11  -5 -13   -0.72    2.84
 -11  -5  13    0.96    3.22
  11   5 -12    4.41    2.69
  11  -5 -12   -3.36    3.21
  11  -5 -12    2.64    2.63
 -11  -5  12    3.26    5.17
  11   5 -11    4.49    3.10
  11  -5 -11    2.54    3.42
  11  -5 -11    2.21    1.41
 -11  -5  11    2.96    3.38
  11   5 -10   48.31   16.69
  11  -5 -10   39.21    9.48
  11  -5 -10   43.02   11.07
 -11  -5  10   43.35   18.22
  11   5  -9   41.24   11.96
  11  -5  -9   28.18   13.37
  11  -5  -9   38.64   10.45
 -11  -5   9   47.64   13.15
  11   5  -8  107.47    6.39
  11  -5  -8   90.29    5.12
  11  -5  -8  115.36    9.83
 -11  -5   8  104.92   11.69
  11   5  -7   56.96    7.82
  11  -5  -7   44.52    4.31
  11  -5  -7   66.03    4.49
 -11  -5   7   67.59   13.40
  11   5  -6  112.50    6.81
  11  -5  -6   91.37    5.50
  11  -5  -6  119.34   10.13
 -11  -5   6  120.26    7.10
  11   5  -5   14.78    5.17
  11  -5  -5   10.21    7.36
  11  -5  -5   17.58    4.56
 -11  -5   5   21.12    6.42
  11   5  -4   33.57    3.72
  11  -5  -4   29.58    7.34
  11  -5  -4   37.90    2.78
 -11  -5   4   40.99   12.45
  11   5  -3    8.99    3.55
  11  -5  -3    8.56    3.53
 -11  -5   3    7.30    4.13
  11  -5  -3    6.76    2.86
  11   5  -2   29.82    7.59
 -11  -5   2   30.53   11.79
  11  -5  -2   29.27   10.06
  11  -5  -2   21.87    9.05
 -11   5   1   72.62    5.29
  11   5  -1   70.00    4.18
 -11  -5   1   74.26   14.22
  11  -5  -1   78.51    4.95
 -11   5   0   19.71   10.72
  11   5   0   18.08    4.83
 -11  -5   0   16.11   10.31
  11  -5   0   24.40    7.04
 -11   5  -1  127.66    6.88
  11   5   1  109.60    9.03
 -11  -5  -1  119.00   15.49
  11  -5   1  126.69    5.51
 -11   5  -2   22.19    8.59
  11   5   2   23.09    6.78
 -11  -5  -2   29.53    9.88
  11  -5   2   18.53    4.25
 -11   5  -3   31.80   13.30
  11   5   3   24.97   11.09
 -11  -5  -3   35.24   11.23
  11  -5   3   32.49   10.53
 -11   5  -4   51.68    3.82
  11   5   4   52.38    6.46
 -11  -5  -4   67.57   11.89
  11  -5   4   52.05    3.41
 -11   5  -5  110.30    4.88
  11   5   5  105.08    4.64
 -11  -5  -5  117.27    5.80
  11  -5   5  101.63    5.40
  11   5   6   29.24    7.97
 -11   5  -6   30.26   11.63
 -11  -5  -6   36.60   16.96
  11  -5   6   29.37    5.83
  11   5   7   -0.49    1.71
 -11   5  -7   -0.18    3.07
 -11  -5  -7   -2.03    3.92
  11  -5   7   -0.08    2.51
 -11   5  -8    4.42    1.57
 -11  -5  -8    6.43    4.01
  11  -5   8    3.52    2.22
 -11   5  -9   11.55    6.07
 -11  -5  -9   13.87    5.98
  11  -5   9   12.55    4.67
 -11   5 -10   14.72    5.78
 -11  -5 -10   12.01    7.04
  11  -5  10    6.83    3.22
 -11   5 -11   -1.49    2.51
 -11  -5 -11    5.47    5.04
  11  -5  11    1.20    3.26
 -11   5 -12    2.84    2.17
 -11  -5 -12    6.89    3.39
  11  -5  12    4.90    2.80
 -11   5 -13    1.76    1.83
 -11  -5 -13   -0.16    4.09
  11  -5  13    3.81    1.70
 -11  -5 -14  148.84    9.95
  11  -5  14  116.40    8.32
 -11  -5 -15   11.36    3.82
  11  -5  15   -0.26    2.61
  11  -5  16   -4.75    2.51
  11  -5  17    3.34    3.25
  11  -7 -18   -0.23    2.40
  11  -7 -17    3.31    2.21
  11  -7 -17    1.79    2.86
  11   7 -16    5.06    4.27
  11  -7 -16    7.48    2.74
  11  -7 -16    7.63    7.10
  11   7 -15    8.45    8.30
  11  -7 -15    4.26    2.75
  11  -7 -15    7.51    4.42
 -11  -7  15    4.87    3.27
  11   7 -14   23.10   12.22
  11  -7 -14   14.48    9.61
  11  -7 -14   20.46   13.21
 -11  -7  14   19.45   11.87
  11   7 -13    2.73    2.55
  11  -7 -13    4.24    3.02
  11  -7 -13   -3.95    3.40
 -11  -7  13    2.98    2.41
  11   7 -12    5.74    1.76
  11  -7 -12    1.72    3.50
  11  -7 -12    9.90    4.33
 -11  -7  12    8.30    4.54
  11   7 -11   46.89   12.68
  11  -7 -11   29.74   14.89
  11  -7 -11   54.11   12.85
 -11  -7  11   44.51   13.28
  11   7 -10   15.05    8.99
  11  -7 -10   20.81    3.82
  11  -7 -10   15.52    8.92
 -11  -7  10   11.94    3.99
  11   7  -9    6.58    3.07
  11  -7  -9    4.32    2.84
  11  -7  -9    7.21    5.67
 -11  -7   9    7.63    6.89
  11   7  -8    1.20    3.24
  11  -7  -8    3.56    2.84
  11  -7  -8    1.26    1.81
 -11  -7   8   -1.29    3.70
  11   7  -7    6.12    3.44
  11  -7  -7    1.74    1.31
  11  -7  -7    5.88    3.10
 -11  -7   7    6.98    3.77
  11   7  -6   76.86   18.58
  11  -7  -6   66.06    4.62
  11  -7  -6   84.62   10.57
 -11  -7   6   86.98    4.73
  11   7  -5   -0.75    4.22
  11  -7  -5   -5.35    3.39
  11  -7  -5    1.36    3.38
 -11  -7   5    1.90    2.04
  11   7  -4   34.91   13.67
  11  -7  -4   29.72   11.01
  11  -7  -4   50.30    9.25
 -11  -7   4   55.55    4.26
  11   7  -3   49.62   11.95
  11  -7  -3   36.47   19.22
  11  -7  -3   62.88    6.53
 -11  -7   3   58.76    4.40
  11   7  -2    3.11    2.47
  11  -7  -2   10.50    4.40
 -11  -7   2    3.39    3.55
  11  -7  -2    3.72    2.89
  11   7  -1   -1.39    3.30
 -11  -7   1    3.46    3.47
  11  -7  -1    0.81    1.84
  11  -7  -1    0.91    3.53
  11   7   0    1.67    2.14
 -11  -7   0   11.93    4.93
  11  -7   0    1.54    2.26
  11  -7   0    1.20    2.18
  11   7   1    5.74    2.11
 -11  -7  -1    5.24    2.94
  11  -7   1    5.94    1.82
  11  -7   1    4.38    3.77
 -11   7  -2    1.87    2.67
  11   7   2    2.52    2.38
 -11  -7  -2    2.49    2.26
  11  -7   2    0.55    1.38
 -11   7  -3    6.25    4.24
  11   7   3    3.38    1.51
 -11  -7  -3    9.29    6.92
  11  -7   3    4.21    2.74
 -11   7  -4   15.08   12.20
  11   7   4   21.93    8.80
 -11  -7  -4   29.73   15.31
  11  -7   4   14.25   10.38
  11   7   5    9.45    4.87
 -11   7  -5   12.93    5.37
 -11  -7  -5   11.57    5.39
  11  -7   5   12.16    2.76
 -11   7  -6    3.56    3.02
 -11  -7  -6    1.08    2.59
  11  -7   6    2.06    1.82
 -11   7  -7    1.19    3.00
 -11  -7  -7    4.22    3.28
  11  -7   7    4.90    4.07
 -11   7  -8   -0.40    2.78
  11  -7   8    3.55    3.62
 -11   7  -9   13.86    8.56
  11  -7   9   10.31   10.57
 -11   7 -10   80.03    6.01
  11  -7  10   80.50    5.80
  11  -7  11   -1.48    2.31
  12   0 -29    0.42    2.79
  12   0 -28    6.19    3.26
  12   0 -27    2.90    3.64
  12   0 -26   -3.82    3.60
  12   0 -25    0.12    1.37
  12   0 -25   -2.84    3.41
  12   0 -24   -0.54    1.62
  12   0 -24    5.54    3.09
  12   0 -23    2.60    1.98
  12   0 -23    2.13    2.91
  12   0 -22   34.04    3.50
  12   0 -22   29.25   12.40
  12   0 -21    2.04    2.43
  12   0 -21   -3.15    3.66
  12   0 -20  454.07   13.29
  12   0 -20  454.18   13.72
  12   0 -19   -3.47    2.94
  12   0 -19    3.10    3.75
  12   0 -18  384.94    9.97
  12   0 -18  371.78   10.32
  12   0 -17    1.65    2.07
  12   0 -17    2.93    3.67
  12   0 -16   12.55    4.94
  12   0 -16   15.36    3.65
  12   0 -15    0.65    1.29
  12   0 -15    0.69    3.66
  12   0 -14  150.68    5.20
  12   0 -14  147.01    4.34
  12   0 -13   -0.05    1.33
  12   0 -13    2.16    3.33
  12   0 -12  227.91    8.94
  12   0 -12  232.73    7.33
  12   0 -11   -2.92    2.79
  12   0 -11   -2.56    3.06
 -12   0  11   -1.87    1.62
  12   0 -10 2409.54   43.01
  12   0 -10 2252.90   40.11
 -12   0  10 2488.69   43.89
  12   0  -9   -3.26    2.99
  12   0  -9    0.05    1.27
 -12   0   9    0.71    1.44
  12   0  -8   25.42    8.57
 -12   0   8   17.30    6.02
  12   0  -8   30.16    9.32
 -12   0   8   24.65    6.68
  12   0  -7   -1.48    3.00
 -12   0   7   -2.27    2.43
  12   0  -7   -1.46    1.63
 -12   0   7   -0.09    0.87
  12   0  -6   -1.32    3.17
 -12   0   6    1.72    2.31
  12   0  -6    1.09    1.00
 -12   0   6   -0.29    1.08
  12   0  -5   -3.82    3.33
 -12   0   5    0.15    1.75
 -12   0   5   -0.19    0.70
 -12   0   5   -0.48    0.82
  12   0  -4  742.98   10.33
 -12   0   4  656.87    8.61
 -12   0   4  808.89    9.42
 -12   0   4  793.82    9.05
  12   0  -3   -1.91    2.71
 -12   0   3   -1.81    1.93
 -12   0   3   -0.12    0.51
  12   0  -3    0.19    0.18
  12   0  -2   59.76    3.06
 -12   0   2   58.34    2.54
 -12   0   2   70.52    2.16
  12   0  -2   66.29    1.88
  12   0  -1   -2.83    2.42
 -12   0   1   -0.59    1.01
 -12   0   1   -1.05    1.12
  12   0  -1    0.32    0.55
  12   0   0 1734.92   30.76
 -12   0   0 2019.70   35.48
  12   0   0 2027.78   35.65
  12   0   1    0.52    0.95
 -12   0  -1    1.12    1.02
 -12   0  -1   -1.10    1.75
  12   0   1   -3.47    1.71
  12   0   2  100.65    3.03
 -12   0  -2  124.94    3.66
  12   0   2  113.52    3.60
  12   0   3   -0.94    0.79
  12   0   3   -0.58    0.82
 -12   0  -3    0.48    1.01
  12   0   3    0.59    0.85
  12   0   4  244.80    5.69
  12   0   4  245.89    5.36
 -12   0  -4  269.65    7.04
  12   0   4  268.24    6.57
  12   0   5    0.20    0.22
  12   0   5    0.27    0.31
 -12   0  -5   -1.67    2.40
 -12   0  -6    4.52    3.47
 -12   0  -7    1.53    3.23
 -12   0  -8   18.17    7.07
 -12   0  -9    2.35    2.40
 -12   0 -10   28.12    9.19
 -12   0 -11   -1.94    2.91
 -12   0 -12  235.88   10.46
 -12   0 -13   -1.12    2.77
 -12   0 -14   67.14    4.41
 -12   0 -15    2.65    2.29
 -12   0 -16   14.72    8.01
 -12   0 -17   -1.44    3.50
 -12   0 -18    5.21    3.22
 -12   0 -19   -0.24    3.52
 -12   0 -20   10.37   11.16
 -12   0 -21   -1.00    3.01
  12   2 -28    2.17    4.37
  12  -2 -28    3.27    1.87
  12   2 -27    2.98    1.57
  12  -2 -27   -1.85    4.10
  12   2 -26  101.69    9.38
  12   2 -26  108.29   10.63
  12  -2 -26  111.67   11.16
  12   2 -25  124.12    5.07
  12   2 -25  108.47    5.05
  12  -2 -25  123.72   17.23
  12   2 -24   19.47    9.66
  12   2 -24   21.70    8.91
  12  -2 -24   19.49    8.44
  12  -2 -24   19.38   10.14
  12   2 -23    4.40    2.74
  12   2 -23    1.64    2.95
  12  -2 -23    3.85    2.14
  12  -2 -23    8.92    3.88
  12   2 -22   38.99    9.10
  12   2 -22   43.85   14.32
  12  -2 -22   47.01    5.56
  12  -2 -22   56.79    8.20
  12   2 -21  199.55    7.11
  12   2 -21  168.04    6.46
  12  -2 -21  183.90    6.00
  12  -2 -21  184.69    6.70
  12   2 -20   10.22    5.76
  12   2 -20   10.17    4.19
  12  -2 -20    7.23    3.73
  12  -2 -20   10.39    2.79
  12   2 -19  122.08    5.92
  12   2 -19  110.36    6.61
  12  -2 -19   98.66    3.61
  12  -2 -19  111.58    4.41
  12   2 -18    2.41    3.17
  12   2 -18    3.13    2.84
  12  -2 -18    0.78    1.42
  12  -2 -18    4.81    2.79
  12   2 -17  307.06   12.83
  12   2 -17  275.78   13.19
  12  -2 -17  270.11    7.98
  12  -2 -17  297.29    9.10
  12   2 -16   62.55    4.57
  12   2 -16   54.01    3.73
  12  -2 -16   51.88    4.05
  12  -2 -16   55.49    3.81
  12   2 -15  204.03    6.75
  12   2 -15  183.67    6.40
  12  -2 -15  169.70    6.38
  12  -2 -15  196.92    7.23
  12   2 -14    0.57    1.34
  12   2 -14   -2.88    3.42
  12  -2 -14    4.91    3.12
  12  -2 -14    1.72    2.63
  12   2 -13   31.10    8.54
  12   2 -13   36.12   14.09
  12  -2 -13   24.79    8.71
  12  -2 -13   34.68    9.62
  12   2 -12  103.81    5.58
  12  -2 -12   85.63    4.75
  12  -2 -12   92.56    4.74
  12   2 -11    1.52    1.43
  12  -2 -11    1.88    2.40
  12  -2 -11   -0.71    3.01
 -12  -2  11    1.16    2.04
  12   2 -10  116.71    4.71
 -12   2  10  115.42    4.01
  12  -2 -10  117.04    9.88
  12  -2 -10   90.64    5.92
 -12  -2  10   95.22    4.74
  12   2  -9  111.35    5.36
 -12   2   9  110.72    5.04
  12  -2  -9  121.60    8.49
  12  -2  -9   80.97    3.77
 -12  -2   9   86.15    4.69
  12   2  -8  173.77    7.80
 -12   2   8  162.25    6.12
  12  -2  -8  170.99    9.67
  12  -2  -8  128.80    5.44
 -12  -2   8  138.66    8.35
  12   2  -7  175.94    6.27
 -12   2   7  170.52    4.66
  12  -2  -7  177.17    5.40
  12  -2  -7  126.43    4.80
 -12  -2   7  157.44    5.52
  12   2  -6  520.80   11.84
 -12   2   6  628.39   14.18
  12  -2  -6  622.26   13.49
 -12  -2   6  616.44   13.92
  12  -2  -6  519.54   12.27
  12   2  -5  226.60    7.27
  12   2  -5  184.28    5.22
 -12   2   5  211.12    6.54
 -12  -2   5  201.35    5.60
  12  -2  -5  225.72    5.59
  12  -2  -5  167.60    5.93
  12   2  -4  321.41    8.56
  12   2  -4  259.31    6.65
 -12   2   4  286.65    7.71
 -12  -2   4  310.35    8.33
  12  -2  -4  321.10    8.38
  12  -2  -4  206.44    6.59
  12   2  -3  888.65   19.46
  12   2  -3  750.71   16.36
 -12   2   3  711.32   15.27
 -12  -2   3  853.66   18.58
  12  -2  -3  863.63   18.15
 -12  -2   3  802.05   20.69
  12  -2  -3  657.91   15.01
  12   2  -2   18.72    3.02
  12   2  -2   25.20    2.87
 -12  -2   2   27.61    1.93
  12  -2  -2   27.27    1.91
 -12  -2   2   32.72    3.84
  12  -2  -2   27.92    2.92
  12  -2  -2   16.90   12.38
  12   2  -1 1279.47   26.99
  12   2  -1 1171.85   24.74
  12  -2  -1  960.97   20.93
  12  -2  -1 1183.34   24.61
 -12  -2   1 1344.58   28.41
 -12  -2   1 1305.47   27.27
  12  -2  -1 1204.13   25.10
  12   2   0    5.65    2.59
 -12  -2   0    4.24    1.93
  12  -2   0   -1.03    3.04
  12  -2   0    5.71    1.82
 -12  -2   0    6.23    3.18
  12  -2   0    4.78    2.67
  12   2   1   94.77    8.44
 -12  -2  -1   99.05    3.23
  12  -2   1   64.14    3.42
  12  -2   1   98.18    3.22
 -12  -2  -1  104.58    4.55
  12  -2   1   84.60    3.62
  12   2   2   82.33    8.38
 -12  -2  -2   77.64    3.23
  12  -2   2   48.06    3.02
  12  -2   2   76.05    4.04
 -12  -2  -2   92.69    5.12
  12  -2   2   62.89    3.69
  12   2   3  143.25    4.62
 -12   2  -3  163.11    5.26
  12  -2   3  111.73    4.22
 -12  -2  -3  160.72    4.36
  12  -2   3  158.18    4.14
 -12  -2  -3  167.70    5.79
  12   2   4   21.52    3.92
 -12   2  -4   22.32    3.73
  12  -2   4   20.03    6.28
 -12  -2  -4   19.63    1.95
 -12  -2  -4   25.51    8.26
  12   2   5  204.94    6.43
 -12   2  -5  240.61    7.95
 -12  -2  -5  229.08    6.84
 -12  -2  -5  254.52    8.75
 -12   2  -6   57.46    7.08
 -12  -2  -6   40.57    1.51
 -12  -2  -6   52.24    1.06
 -12  -2  -6   61.73    3.29
  12  -2   6   40.94    2.31
 -12   2  -7  156.54    5.99
 -12  -2  -7  156.31    5.40
  12  -2   7  112.27    5.98
 -12   2  -8   18.08    5.05
 -12  -2  -8   23.34    7.13
  12  -2   8   11.91    3.85
 -12   2  -9   30.35    9.30
 -12  -2  -9   28.70    9.76
 -12   2 -10   56.07    3.04
  12  -2  10   44.26    6.09
 -12  -2 -10   61.05    3.59
 -12   2 -11   15.22    4.73
  12  -2  11    7.04    2.53
 -12  -2 -11   13.70    5.77
 -12   2 -12   30.94   10.42
 -12  -2 -12   34.24   12.51
 -12   2 -13   56.49    4.43
 -12  -2 -13   64.34   10.78
 -12   2 -14    9.46    3.83
 -12  -2 -14   11.43    5.33
 -12   2 -15   48.61    4.24
 -12  -2 -15   60.75    5.41
 -12   2 -16   -1.04    3.14
 -12  -2 -16    2.55    2.01
 -12   2 -17    6.79    2.90
 -12  -2 -17    4.10    3.17
 -12   2 -18   54.58   13.73
 -12  -2 -18   53.38    7.11
 -12   2 -19  139.18    9.45
 -12  -2 -19  160.79   11.09
 -12   2 -20    8.45    5.98
  12   4 -26   -0.39    2.48
  12  -4 -26    2.21    1.37
  12   4 -25    2.95    2.81
  12  -4 -25    4.59    3.28
 -12  -4  25    1.53    2.99
  12   4 -24    8.23    4.77
  12  -4 -24    5.80    3.71
 -12  -4  24    4.04    4.09
  12   4 -23   12.63    5.78
  12  -4 -23    9.45    4.85
  12  -4 -23   12.89    8.31
 -12  -4  23    6.88    4.53
  12   4 -22   -0.19    3.26
  12  -4 -22    0.81    1.83
  12  -4 -22   -0.19    2.04
 -12  -4  22    0.52    2.34
  12   4 -21   24.86    3.98
  12  -4 -21   16.56    7.53
  12  -4 -21   13.35    9.71
 -12  -4  21   20.55    8.49
  12   4 -20   64.11   14.73
  12  -4 -20   59.17    4.23
  12  -4 -20   62.85    4.57
 -12  -4  20   45.69   15.58
  12   4 -19   69.43    6.35
  12  -4 -19   69.89    5.06
  12  -4 -19   77.29   10.04
 -12  -4  19   66.51    9.04
  12   4 -18  126.41    4.98
  12  -4 -18  103.30    4.01
  12  -4 -18  144.57    5.84
 -12  -4  18  116.60    7.17
  12   4 -17    4.16    5.19
  12  -4 -17    7.51    2.94
  12  -4 -17    9.97    5.61
 -12  -4  17    8.14    4.33
  12   4 -16  128.84    8.30
  12  -4 -16  137.22    8.17
  12  -4 -16  143.50    6.81
 -12  -4  16  114.56   16.68
  12   4 -15  103.66   10.58
  12  -4 -15   95.90    5.32
  12  -4 -15  109.66    6.51
 -12  -4  15   93.58    4.80
  12   4 -14  253.38   10.66
  12  -4 -14  236.10    8.35
  12  -4 -14  284.64    9.49
 -12  -4  14  243.31   11.57
  12   4 -13   28.11    8.18
  12  -4 -13   18.65    7.27
  12  -4 -13   27.51    9.61
 -12  -4  13   22.43    7.37
  12   4 -12  127.88    9.90
  12  -4 -12   99.29    4.10
  12  -4 -12  123.04    5.89
 -12  -4  12  103.73    4.83
  12   4 -11   89.59   12.36
  12  -4 -11   72.65    4.96
  12  -4 -11   89.92    4.97
 -12  -4  11   72.32    8.35
  12   4 -10  527.38   13.32
  12  -4 -10  398.24   10.62
  12  -4 -10  559.50   13.34
 -12  -4  10  480.23   12.32
  12   4  -9   24.83   13.93
  12  -4  -9   21.36    8.56
  12  -4  -9   33.82   11.12
 -12  -4   9   21.48   11.71
  12   4  -8  372.04   10.74
  12  -4  -8  288.34    9.12
  12  -4  -8  404.70   11.14
 -12  -4   8  347.00    9.61
  12   4  -7    3.82    1.60
  12  -4  -7    4.90    3.46
  12  -4  -7    2.58    1.50
 -12  -4   7    3.57    2.27
  12   4  -6    3.34    2.77
  12  -4  -6    0.72    1.91
  12  -4  -6    1.20    1.43
 -12  -4   6    3.20    2.32
  12   4  -5    6.38    3.55
  12  -4  -5    8.98    3.39
  12  -4  -5    9.35    4.09
 -12  -4   5    2.29    3.03
  12   4  -4   18.75    6.40
  12  -4  -4   18.50    4.20
  12  -4  -4   22.68    4.70
 -12  -4   4   21.89    6.28
  12   4  -3   75.13    5.19
  12  -4  -3   54.15    3.52
 -12  -4   3   73.08    6.50
  12  -4  -3   71.30    3.72
  12   4  -2   54.80    7.28
  12  -4  -2   41.28    3.54
 -12  -4   2   63.59    3.48
  12  -4  -2   52.67    3.38
  12   4  -1   -2.90    2.72
 -12  -4   1    3.36    2.68
  12  -4  -1    0.98    1.50
  12  -4  -1   -1.61    2.94
  12   4   0  163.39    6.36
 -12  -4   0  182.86    6.35
  12  -4   0  172.62    5.74
 -12   4  -1  176.46   11.17
  12   4   1  150.83    8.19
 -12  -4  -1  175.06    5.57
  12  -4   1  161.08    6.79
 -12   4  -2    1.83    2.29
  12   4   2    2.22    1.39
 -12  -4  -2   -3.28    3.31
  12  -4   2    5.28    3.12
 -12   4  -3    8.45    3.46
  12   4   3    5.96    2.64
 -12  -4  -3   13.05    4.20
  12  -4   3    9.11    4.47
 -12   4  -4  229.85    8.74
  12   4   4  229.68   10.61
 -12  -4  -4  281.85    9.71
  12  -4   4  222.70    7.67
 -12   4  -5   29.96    8.62
  12   4   5   28.77    4.17
 -12  -4  -5   36.55    5.00
  12  -4   5   33.09    6.68
 -12   4  -6    2.68    2.39
  12   4   6    0.35    0.62
 -12  -4  -6    9.32    4.90
  12  -4   6    2.57    1.03
  12   4   7  160.62    6.73
 -12   4  -7  168.44    7.86
 -12  -4  -7  192.46    8.79
  12  -4   7  147.06    7.03
 -12   4  -8   11.29    2.78
 -12  -4  -8    2.74    1.71
 -12  -4  -8   13.35    5.97
  12  -4   8    8.99    4.46
 -12   4  -9    3.15    1.73
 -12  -4  -9    2.34    2.00
  12  -4   9   -1.77    3.14
 -12   4 -10   -0.80    1.51
 -12  -4 -10    0.86    2.12
  12  -4  10    0.14    2.07
 -12   4 -11    5.98    2.90
 -12  -4 -11    5.57    3.73
  12  -4  11    5.67    2.85
 -12   4 -12   13.58    4.87
 -12  -4 -12   14.88    6.93
  12  -4  12    8.75    4.08
 -12  -4 -13   10.86    3.59
  12  -4  13   10.23    4.65
 -12  -4 -14   -0.23    3.44
  12  -4  14    1.07    2.34
 -12  -4 -15    6.76    4.23
  12  -4  15    2.57    1.41
 -12  -4 -16    7.82    4.91
  12  -4  16    6.46    4.63
 -12  -4 -17   -0.22    3.56
  12  -4  17    0.40    1.55
  12  -4  18    3.07    2.74
  12   6 -21   10.34    8.14
  12  -6 -21   31.12    5.59
  12   6 -20   17.30    8.38
  12  -6 -20   20.55    3.70
  12  -6 -20   14.34   10.34
 -12  -6  20   13.96    7.78
  12   6 -19    3.09    2.51
  12  -6 -19    2.99    2.65
  12  -6 -19    2.88    2.25
 -12  -6  19   -2.09    3.54
  12   6 -18   13.47    4.64
  12  -6 -18   12.64    5.26
  12  -6 -18   12.86    8.95
 -12  -6  18   13.05    5.65
  12   6 -17    3.24    3.73
  12  -6 -17    2.07    1.85
  12  -6 -17    2.99    3.69
 -12  -6  17    1.15    3.61
  12   6 -16   12.21    7.17
  12  -6 -16    9.20    6.25
  12  -6 -16   17.09    8.34
 -12  -6  16    9.63    5.67
  12   6 -15   23.70   13.86
  12  -6 -15   24.22   11.24
  12  -6 -15   33.94    5.83
 -12  -6  15   19.52   12.14
  12   6 -14   73.99   10.78
  12  -6 -14   56.14    5.63
  12  -6 -14   74.50    4.65
 -12  -6  14   79.98   13.14
  12   6 -13   17.63    7.84
  12  -6 -13   18.86    3.62
  12  -6 -13   24.45   10.25
 -12  -6  13   18.71   10.17
  12   6 -12    3.31    3.15
  12  -6 -12    4.14    2.38
  12  -6 -12    6.30    3.32
 -12  -6  12    5.56    3.02
  12   6 -11    8.82    5.81
  12  -6 -11    3.79    2.31
  12  -6 -11    8.72    4.01
 -12  -6  11    3.01    2.56
  12   6 -10   -3.39    4.38
  12  -6 -10   -0.32    3.70
  12  -6 -10   -1.95    3.50
 -12  -6  10   -1.23    4.13
  12   6  -9   12.76    4.27
  12  -6  -9   13.76    5.29
  12  -6  -9   11.40    4.11
 -12  -6   9   12.92    9.89
  12   6  -8   -2.64    4.03
  12  -6  -8    1.78    2.23
  12  -6  -8    1.37    3.36
 -12  -6   8    2.97    4.07
  12   6  -7   -0.37    3.75
  12  -6  -7   -0.75    3.85
  12  -6  -7    4.54    3.08
 -12  -6   7    7.93    6.29
  12   6  -6    2.32    2.30
  12  -6  -6   -0.03    3.71
  12  -6  -6    2.06    2.29
 -12  -6   6    3.55    3.03
  12   6  -5   98.19    9.00
  12  -6  -5   84.88    5.09
  12  -6  -5  112.06   11.74
 -12  -6   5  115.36    5.58
  12   6  -4   -0.29    1.40
  12  -6  -4    3.89    2.23
  12  -6  -4    3.41    2.21
 -12  -6   4    2.85    2.46
  12   6  -3   -2.26    3.41
  12  -6  -3   -1.02    4.22
 -12  -6   3    2.45    2.32
  12  -6  -3    1.40    2.20
  12   6  -2    6.37    4.71
 -12  -6   2   13.34    6.63
  12  -6  -2   11.65    4.16
  12   6  -1    3.91    3.90
 -12  -6   1   -0.50    4.17
  12  -6  -1   -1.95    3.21
  12  -6  -1    3.14    1.11
  12   6   0    1.81    1.56
 -12  -6   0    0.54    3.20
  12  -6   0    0.96    1.60
  12  -6   0   -0.31    3.03
 -12   6  -1   17.26    4.96
  12   6   1    6.30    3.22
 -12  -6  -1   11.07    7.75
  12  -6   1    6.23    3.24
 -12   6  -2    3.47    3.22
  12   6   2    0.82    1.62
 -12  -6  -2    6.08    3.89
  12  -6   2    0.84    2.43
 -12   6  -3   35.95    5.94
  12   6   3   25.83   11.76
 -12  -6  -3   34.83   14.79
  12  -6   3   32.47    7.84
 -12   6  -4   21.50   10.04
  12   6   4   22.80    7.22
 -12  -6  -4   24.63   10.33
  12  -6   4   14.85    8.25
 -12   6  -5   14.37    7.97
  12   6   5   15.20    5.55
 -12  -6  -5   21.15   10.19
  12  -6   5   13.06    7.58
 -12   6  -6   -1.66    3.58
  12   6   6   -0.21    1.84
 -12  -6  -6   -1.81    3.72
  12  -6   6   -1.08    2.85
 -12   6  -7   22.51    8.85
 -12  -6  -7   26.45   17.53
  12  -6   7   21.44   11.57
 -12   6  -8   12.24    4.09
 -12  -6  -8   17.83    9.53
  12  -6   8    5.88    3.50
 -12   6  -9    3.63    1.92
 -12  -6  -9    5.64    4.87
  12  -6   9    2.09    2.29
 -12   6 -10    3.82    2.18
 -12  -6 -10    6.06    4.92
  12  -6  10    4.53    3.84
 -12   6 -11    1.58    2.74
 -12  -6 -11   -0.01    2.41
  12  -6  11    0.85    0.93
 -12   6 -12    1.73    2.19
  12  -6  12   -0.41    1.39
  12  -6  13    1.74    1.13
  12  -6  14    4.26    2.57
  12  -8 -11    5.54    3.74
  12  -8 -10   -2.55    2.77
  12  -8  -9   16.45    9.47
  12  -8  -8    3.62    2.34
  12  -8  -7    2.85    2.61
  12  -8  -6   57.19    5.42
  12   8  -5    4.86    3.08
  12  -8  -5    0.79    3.45
  12   8  -4    3.05    2.47
  12  -8  -4    3.42    1.53
  12   8  -3    2.36    2.14
  12  -8  -3   -1.77    2.47
  12   8  -2    8.00    5.36
  12  -8  -2    6.49    6.42
  12   8  -1    3.56    2.34
  12  -8  -1    4.52    2.98
  12   8   0    2.43    2.83
  12   8   1   25.15   14.57
  12  -8   1   44.06    7.18
  12   8   2   24.15   16.95
  12  -8   2   50.90    4.42
  12   8   3   40.19    8.22
  12  -8   3   48.19    4.27
  12  -8   4   -2.47    2.28
  13   1 -29    9.17    8.79
  13  -1 -29    7.62    8.62
  13   1 -28   27.26   10.52
  13  -1 -28   16.77   12.53
  13   1 -27   -0.55    3.16
  13  -1 -27    8.80    4.36
  13   1 -26  101.26    9.72
  13   1 -26   94.21    8.95
  13  -1 -26   88.71   15.34
  13   1 -25   49.51    7.95
  13   1 -25   54.68    7.15
  13  -1 -25   38.42    6.95
  13  -1 -25   44.67   19.57
  13   1 -24   32.18   13.21
  13   1 -24   34.59   13.68
  13  -1 -24   46.02    3.67
  13  -1 -24   50.68    6.31
  13   1 -23   14.45    4.45
  13   1 -23   18.70    6.57
  13  -1 -23   18.92    7.21
  13  -1 -23   17.54    7.89
  13   1 -22  297.39   13.23
  13   1 -22  256.48    9.51
  13  -1 -22  284.67    8.12
  13  -1 -22  274.22    9.21
  13   1 -21   44.80    7.51
  13   1 -21   43.70   12.48
  13  -1 -21   46.75    5.83
  13  -1 -21   46.95    6.18
  13   1 -20    0.52    1.58
  13   1 -20    2.08    2.82
  13  -1 -20    3.02    1.64
  13  -1 -20   -0.11    3.87
  13   1 -19   57.68   10.75
  13   1 -19   56.47    4.19
  13  -1 -19   48.21    5.30
  13  -1 -19   56.98    6.60
  13   1 -18   87.96    4.66
  13   1 -18   91.95    9.12
  13  -1 -18   71.45    5.38
  13  -1 -18   80.91    4.12
  13   1 -17   43.90   11.44
  13   1 -17   47.02    5.70
  13  -1 -17   41.09    4.10
  13  -1 -17   41.09   12.31
  13   1 -16   53.32    9.85
  13   1 -16   51.70    5.83
  13  -1 -16   52.64    3.91
  13  -1 -16   46.31    4.52
  13   1 -15   39.10    2.85
  13   1 -15   33.57    4.72
  13  -1 -15   33.54    4.48
  13  -1 -15   34.95   13.02
  13   1 -14  416.81    9.98
  13   1 -14  396.06   10.07
  13  -1 -14  378.62    9.39
  13  -1 -14  412.66   10.20
  13   1 -13   34.23   11.16
  13   1 -13   31.07    3.50
  13  -1 -13   27.86    2.93
  13  -1 -13   33.47    3.22
  13   1 -12  203.32    6.39
  13   1 -12  176.91    5.71
  13  -1 -12  166.28    3.79
  13  -1 -12  205.85    6.75
  13   1 -11  233.91    6.99
  13   1 -11  229.21    6.45
 -13   1  11  244.70    7.64
  13  -1 -11  205.33    5.99
  13  -1 -11  242.60    6.92
  13   1 -10  375.67   10.46
 -13   1  10  383.54    8.68
  13   1 -10  342.90   11.48
 -13  -1  10  372.09    8.79
  13  -1 -10  375.89   12.32
  13  -1 -10  312.26    7.94
  13   1  -9  237.02    6.36
 -13   1   9  249.34    5.37
  13  -1  -9  247.75    5.73
 -13  -1   9  241.65    5.46
  13   1  -8  649.73   13.02
 -13   1   8  675.27   12.97
  13  -1  -8  541.17   11.23
  13  -1  -8  664.32   12.34
 -13  -1   8  642.95   12.53
 -13  -1   8  562.76   11.10
  13   1  -7  318.93    8.94
 -13   1   7  335.96    6.63
  13  -1  -7  280.16    7.21
  13  -1  -7  331.94    6.46
 -13  -1   7  311.87    6.39
 -13  -1   7  281.27    6.42
  13   1  -6   86.67    5.85
 -13   1   6   60.21    2.58
 -13   1   6   86.02    2.95
 -13  -1   6   80.89    3.36
 -13  -1   6   88.76    3.38
  13  -1  -6   88.75    2.43
  13  -1  -6   65.45    3.19
 -13  -1   6   84.54    3.80
  13   1  -5  636.19   12.69
 -13   1   5  502.96   10.21
 -13   1   5  644.54   11.40
  13   1  -5  519.40    9.88
  13  -1  -5  672.02   11.86
 -13  -1   5  610.74   12.56
  13  -1  -5  521.58   10.76
 -13  -1   5  635.43   11.99
  13   1  -4  770.51   16.18
 -13   1   4  553.41   10.85
  13   1  -4  665.45   12.76
  13  -1  -4  634.14   12.62
  13  -1  -4  748.74   13.04
 -13  -1   4  710.35   13.46
 -13  -1   4  779.56   14.37
  13  -1  -4  760.25   13.24
  13   1  -3    5.51    3.96
 -13   1   3   -0.48    1.76
  13   1  -3    2.47    1.52
  13  -1  -3    3.47    2.78
  13  -1  -3    2.11    0.59
 -13  -1   3    2.61    1.70
  13  -1  -3    1.61    0.69
 -13  -1   3    2.02    2.14
  13   1  -2   74.79    3.92
 -13   1   2   52.08    2.38
  13   1  -2   64.82    4.14
 -13  -1   2   63.93    5.66
  13  -1  -2   68.61    1.27
 -13  -1   2   72.70    8.00
  13  -1  -2   58.31    3.38
  13  -1  -2   63.08    3.41
  13   1  -1  269.15    6.16
  13   1  -1  254.09    6.55
 -13   1   1  179.01    4.25
  13  -1  -1  258.52    5.13
 -13  -1   1  254.58    5.72
 -13  -1   1  233.21    5.01
  13  -1  -1  208.89    5.70
 -13   1   0  156.98    4.18
  13   1   0  164.31    5.68
  13   1   0  161.12    6.11
 -13  -1   0  140.89    6.10
  13  -1   0  143.84    4.18
  13  -1   0  169.32    4.51
 -13  -1   0  177.78    8.92
  13  -1   0  121.73    4.50
 -13   1  -1   21.25    1.92
  13   1   1   22.47    2.83
  13   1   1   22.05    2.74
 -13  -1  -1   19.70    1.98
  13  -1   1   18.46    4.76
  13  -1   1   20.31    2.70
 -13  -1  -1   27.49    2.69
  13  -1   1   21.51    7.92
 -13   1  -2  337.85    7.75
  13   1   2  332.33    8.09
  13   1   2  334.88    7.98
  13  -1   2  248.98    6.09
  13  -1   2  297.93    6.96
  13  -1   2  348.04    7.84
 -13  -1  -2  281.85    6.25
 -13   1  -4  104.17    5.59
  13   1   4  101.64    3.57
  13  -1   4   76.12    3.32
 -13  -1  -4   77.94    2.77
  13  -1   4   95.76    5.13
 -13  -1  -4  106.56    7.78
  13  -1   4  102.79    4.14
 -13   1  -5  100.36    3.46
  13  -1   5   80.13    2.10
  13  -1   5  102.91    2.75
 -13  -1  -5  123.60    4.48
 -13   1  -6    1.84    1.51
  13  -1   6    1.25    0.81
  13  -1   6    0.53    0.51
 -13  -1  -6    3.56    2.84
 -13   1  -7    0.84    1.20
  13  -1   7    0.45    0.36
  13  -1   7    0.56    0.79
 -13  -1  -7   -0.25    2.64
 -13   1  -8   17.87    7.12
  13  -1   8    9.68    3.23
  13  -1   8    7.60    2.47
 -13  -1  -8   12.57    4.64
 -13   1  -9   11.17    4.85
  13  -1   9    8.74    1.77
 -13  -1  -9   11.56    4.95
 -13   1 -10  375.23   11.67
  13  -1  10  282.11    7.38
 -13  -1 -10  388.08   11.97
 -13   1 -11   45.11    2.95
 -13  -1 -11   47.35    9.16
 -13   1 -12    1.37    2.24
 -13  -1 -12    3.92    3.04
 -13   1 -13    3.71    3.08
 -13  -1 -13    3.03    2.22
 -13   1 -14    5.11    2.83
 -13  -1 -14    3.72    2.56
 -13   1 -15    3.24    1.98
 -13  -1 -15    0.24    3.62
 -13   1 -16   82.08    8.46
 -13  -1 -16   85.81    6.05
 -13   1 -17    1.69    1.54
 -13  -1 -17    4.13    2.29
 -13   1 -18   47.92   10.38
 -13  -1 -18   34.78   16.22
 -13   1 -19   -0.52    3.09
 -13  -1 -19    1.53    4.25
 -13   1 -20   46.64    6.07
 -13  -1 -20   55.88   11.00
  13   3 -27    7.62    6.47
  13   3 -27    5.41    3.73
  13  -3 -27    6.42    3.17
  13   3 -26    1.52    2.15
  13   3 -26    5.39    4.13
  13  -3 -26    3.94    2.45
  13   3 -25   38.10    8.54
  13   3 -25   45.75   10.58
  13  -3 -25   47.00   11.42
  13   3 -24    2.49    2.20
  13   3 -24    3.77    2.85
  13  -3 -24   -0.84    2.11
  13  -3 -24    2.37    3.81
  13   3 -23   12.37    7.19
  13   3 -23   17.42    5.95
  13  -3 -23   18.22    8.59
  13  -3 -23   19.87   10.86
  13   3 -22    5.97    4.26
  13   3 -22    7.12    2.78
  13  -3 -22    2.71    3.91
  13  -3 -22    4.75    4.52
  13   3 -21    3.51    1.87
  13   3 -21    5.54    2.73
  13  -3 -21    1.68    2.07
  13  -3 -21    2.25    2.36
  13   3 -20    1.76    2.75
  13   3 -20   -4.77    4.16
  13  -3 -20    4.78    3.98
  13  -3 -20    4.95    2.49
  13   3 -19   27.65   11.92
  13  -3 -19   21.72    7.71
  13  -3 -19   24.04    7.51
  13   3 -18    3.57    3.06
  13  -3 -18    1.57    2.64
  13  -3 -18   -2.32    2.86
 -13  -3  18   -0.57    4.04
  13   3 -17  116.67    8.13
  13  -3 -17   97.50    5.08
  13  -3 -17  115.87    8.31
 -13  -3  17   83.58    7.54
  13   3 -16    1.08    2.30
  13  -3 -16   -2.53    2.86
  13  -3 -16    0.33    1.76
 -13  -3  16   -1.73    3.57
  13   3 -15   50.79    7.70
  13  -3 -15   52.85    3.51
  13  -3 -15   60.08    3.64
 -13  -3  15   56.24    9.37
  13   3 -14  205.05    6.68
  13  -3 -14  161.24    8.52
  13  -3 -14  198.40    8.44
 -13  -3  14  164.37   10.78
  13   3 -13   62.03    8.33
  13  -3 -13   56.33    4.22
  13  -3 -13   71.64    3.33
 -13  -3  13   67.47   11.90
  13   3 -12  215.28   10.23
  13  -3 -12  180.66    6.07
  13  -3 -12  242.95    9.00
 -13  -3  12  192.77    6.27
  13   3 -11  562.29   17.03
  13  -3 -11  447.33   14.05
  13  -3 -11  603.80   17.76
 -13  -3  11  510.72   15.64
  13   3 -10   14.45    5.89
  13  -3 -10    9.54    6.22
  13  -3 -10   10.68    5.38
 -13  -3  10   11.77    5.54
  13   3  -9    2.88    1.42
  13  -3  -9   -0.28    3.00
  13  -3  -9   -1.50    2.62
 -13  -3   9    2.37    2.63
  13   3  -8   62.11    4.11
  13  -3  -8   54.99    5.04
  13  -3  -8   73.74    5.36
 -13  -3   8   60.89    3.86
  13   3  -7  795.27   19.35
  13  -3  -7  830.44   17.29
 -13  -3   7  723.71   15.73
  13   3  -6   84.97    7.08
 -13   3   6   71.48    3.42
  13  -3  -6   60.31   16.05
 -13  -3   6   76.59    4.71
  13  -3  -6   91.17    4.79
  13   3  -5   14.92    5.61
 -13   3   5    6.75    1.79
  13  -3  -5    7.94    3.52
 -13  -3   5   10.85    5.72
  13  -3  -5   16.11    5.17
  13   3  -4  422.53   11.35
 -13   3   4  359.49   10.20
  13  -3  -4  311.02   14.59
 -13  -3   4  436.30   10.36
  13  -3  -4  435.71   11.58
  13   3  -3    6.31    2.99
 -13   3   3    4.29    2.02
  13  -3  -3    4.71    3.62
 -13  -3   3    8.71    5.72
  13  -3  -3    3.51    1.81
  13   3  -2   11.32    4.46
  13  -3  -2    9.18    5.79
  13  -3  -2    7.39    3.22
 -13  -3   2    6.48    3.95
  13  -3  -2   10.55    6.09
  13   3  -1   20.97    4.39
  13  -3  -1   11.45    5.63
  13  -3  -1   12.02    4.10
 -13  -3   1   19.95    7.18
  13  -3  -1   16.86    5.62
  13   3   0   84.10    4.04
  13  -3   0   67.54    5.18
 -13  -3   0   93.09    4.06
  13  -3   0   77.34    2.98
  13   3   1  144.18    5.80
  13  -3   1  107.68    5.78
 -13  -3  -1  155.85    6.46
  13  -3   1  127.60    4.88
  13   3   2  200.52    5.84
 -13  -3  -2  229.35    7.31
  13  -3   2  171.03    5.12
  13   3   3  217.22    6.05
 -13  -3  -3  228.60    6.09
 -13  -3  -3  254.56    8.13
  13  -3   3  199.22    5.87
  13  -3   3  161.26    5.73
  13   3   4  286.71    7.35
 -13  -3  -4  316.03    8.05
 -13  -3  -4  350.41   12.37
  13  -3   4  267.92    7.33
  13  -3   4  205.71    9.27
  13   3   5  224.94    8.30
 -13  -3  -5  257.97    6.18
 -13  -3  -5  266.74    8.89
  13  -3   5  217.83    6.17
  13  -3   5  172.87    8.34
  13   3   6  355.12   10.45
 -13  -3  -6  441.58   14.21
  13  -3   6  342.10   10.79
 -13  -3  -7  155.20    4.92
 -13  -3  -7  217.36   10.95
  13  -3   7  166.49    6.12
 -13  -3  -8   39.47   11.76
  13  -3   8   31.97    3.22
 -13  -3  -9   16.37    6.10
 -13   3 -10    3.71    2.70
 -13  -3 -10   -1.06    3.11
  13  -3  10   -0.69    1.13
 -13   3 -11   41.19    2.90
 -13  -3 -11   44.43   17.78
  13  -3  11   23.61    5.76
 -13   3 -12    2.98    3.46
 -13  -3 -12    1.38    2.04
 -13   3 -13    3.22    2.16
 -13  -3 -13    1.55    2.01
 -13   3 -14    6.34    3.71
 -13  -3 -14    4.11    1.69
 -13   3 -15   -1.67    2.99
 -13  -3 -15    5.20    2.78
 -13   3 -16   32.43   15.15
 -13  -3 -16   47.95    4.61
 -13   3 -17    3.23    2.61
 -13  -3 -17    3.62    3.33
 -13   3 -18   10.17    6.14
 -13  -3 -18   11.80    8.69
 -13   3 -19    2.40    2.13
  13   5 -25   86.93    6.33
  13  -5 -24   21.24   11.23
  13   5 -23    7.66    7.62
 -13  -5  23   13.08    9.35
  13   5 -22   12.89    4.24
  13  -5 -22   21.68    3.34
  13  -5 -22   10.21    5.51
 -13  -5  22    8.39    5.04
  13   5 -21    3.05    2.84
  13  -5 -21   -2.93    2.43
  13  -5 -21   -1.79    3.38
 -13  -5  21    4.02    2.31
  13   5 -20   56.40   10.67
  13  -5 -20   49.85    4.54
  13  -5 -20   59.67    5.15
 -13  -5  20   46.11    4.31
  13   5 -19    1.97    2.94
  13  -5 -19    2.98    2.71
  13  -5 -19    1.60    2.46
 -13  -5  19    2.95    3.28
  13   5 -18    4.37    3.69
  13  -5 -18    3.50    2.85
  13  -5 -18    3.89    2.23
 -13  -5  18    5.60    5.96
  13   5 -17   31.42   13.80
  13  -5 -17   27.32   12.03
  13  -5 -17   32.31   14.17
 -13  -5  17   22.21    9.61
  13   5 -16   10.86    4.93
  13  -5 -16   11.35    5.23
  13  -5 -16    5.57    2.85
 -13  -5  16    5.30    4.51
  13   5 -15   -2.22    3.90
  13  -5 -15    1.02    1.81
  13  -5 -15    1.10    3.12
 -13  -5  15    1.33    2.60
  13   5 -14   20.09    7.36
  13  -5 -14   13.71    5.60
  13  -5 -14   14.88    9.63
 -13  -5  14   13.67    7.94
  13   5 -13   11.82    4.94
  13  -5 -13   12.03    3.83
  13  -5 -13   10.90    5.07
 -13  -5  13    6.14    2.84
  13   5 -12    5.33    3.62
  13  -5 -12    2.18    3.73
  13  -5 -12   -0.70    2.88
 -13  -5  12    3.08    2.47
  13   5 -11  163.96   14.95
  13  -5 -11  133.12    8.59
  13  -5 -11  148.20   12.04
 -13  -5  11  145.48    8.71
  13   5 -10   43.68   10.95
  13  -5 -10   30.47   12.18
  13  -5 -10   48.38    4.84
 -13  -5  10   38.27   14.15
  13   5  -9    2.29    2.53
  13  -5  -9    1.42    3.70
  13  -5  -9    1.81    1.51
 -13  -5   9    0.83    2.75
  13   5  -8   16.13    5.89
  13  -5  -8   11.82    6.55
  13  -5  -8   21.20    5.63
 -13  -5   8   19.81   10.75
  13   5  -7   55.23    4.41
  13  -5  -7   43.56    4.13
  13  -5  -7   59.89    5.41
 -13  -5   7   56.65    4.25
  13   5  -6    1.74    2.06
  13  -5  -6    1.83    2.75
  13  -5  -6    2.52    1.69
 -13  -5   6    4.19    4.97
  13   5  -5    6.44    4.25
  13  -5  -5   13.70    4.70
  13  -5  -5   16.95    4.35
 -13  -5   5   15.80    4.51
  13   5  -4  113.70    7.13
  13  -5  -4   98.18    5.99
  13  -5  -4  122.90    9.43
 -13  -5   4  130.76    5.91
  13   5  -3   -2.72    2.76
  13  -5  -3    0.45    2.02
 -13  -5   3   -2.11    3.70
  13  -5  -3    3.25    1.79
  13   5  -2  152.43    6.52
  13  -5  -2  114.30   14.03
 -13  -5   2  162.28    8.30
  13  -5  -2  158.54    6.09
  13   5  -1  120.92    5.37
 -13  -5   1  143.75    9.45
  13  -5  -1  129.86   12.14
  13  -5  -1   89.75    5.28
  13   5   0   35.45    2.93
 -13  -5   0   40.26    6.46
  13  -5   0   35.26    2.92
  13  -5   0   23.78    8.00
  13   5   1    2.92    1.64
 -13  -5  -1    3.88    5.12
  13  -5   1    1.69    1.55
  13  -5   1    1.39    1.73
 -13   5  -2   16.24    7.73
  13   5   2   13.13    5.59
 -13  -5  -2   16.54    4.27
  13  -5   2    9.08    6.08
 -13   5  -3   18.57    8.99
  13   5   3   16.05    6.86
 -13  -5  -3   26.44   11.00
  13  -5   3   19.91    8.88
 -13   5  -4    5.43    3.67
  13   5   4    4.55    2.02
 -13  -5  -4    5.07    2.07
  13  -5   4    5.90    2.86
 -13   5  -5   18.04    4.50
  13   5   5   14.31    3.30
 -13  -5  -5   23.80   11.31
 -13   5  -6   10.21    5.74
  13   5   6    6.69    1.89
 -13  -5  -6    6.04    3.32
  13  -5   6    3.31    1.90
 -13   5  -7   40.33   15.28
 -13  -5  -7   58.53   13.81
  13  -5   7   41.72    7.97
 -13   5  -8  238.92    6.76
 -13  -5  -8  280.50    8.02
  13  -5   8  237.92    6.38
 -13   5  -9   27.31    9.44
 -13  -5  -9   28.39   15.11
  13  -5   9   15.54   11.67
 -13   5 -10   59.05   10.91
 -13  -5 -10   79.37    4.86
  13  -5  10   57.84    5.90
 -13   5 -11   15.21    8.15
 -13  -5 -11   26.84   11.67
  13  -5  11   13.88    9.32
 -13  -5 -12    4.76    6.47
  13  -5  12    1.56    1.45
 -13  -5 -13    1.26    2.11
  13  -5  13   -0.38    1.91
 -13  -5 -14    2.17    3.55
  13  -5  14   -0.40    2.28
  13  -5  15   -1.30    2.20
  13  -5  16    1.48    2.54
  13  -7 -19    6.46    6.04
  13  -7 -18    3.51    2.65
  13  -7 -18    0.85    2.24
  13  -7 -17   -0.53    2.78
  13  -7 -17    1.61    2.31
  13   7 -16    3.44    1.85
  13  -7 -16    2.09    2.22
  13  -7 -16    2.33    2.10
  13   7 -15    4.83    4.84
  13  -7 -15    4.00    3.03
  13  -7 -15    7.60    5.01
 -13  -7  15    5.24    2.84
  13   7 -14    8.14    7.37
  13  -7 -14    6.48    2.72
  13  -7 -14    9.48    5.16
 -13  -7  14    5.33    6.07
  13   7 -13    1.67    1.15
  13  -7 -13    3.23    3.53
  13  -7 -13    1.54    3.05
 -13  -7  13    4.47    2.70
  13   7 -12   67.64   15.26
  13  -7 -12   63.56    5.73
  13  -7 -12   88.42    5.42
 -13  -7  12   80.34    5.02
  13   7 -11   16.43    9.62
  13  -7 -11   19.06    4.15
  13  -7 -11   17.20   11.05
 -13  -7  11   24.23    4.02
  13   7 -10    3.86    3.38
  13  -7 -10    6.62    3.15
  13  -7 -10    4.50    5.25
 -13  -7  10    6.29    3.86
  13   7  -9    1.26    1.61
  13  -7  -9    3.60    2.48
  13  -7  -9    2.12    1.54
 -13  -7   9    4.73    2.46
  13   7  -8    4.63    4.32
  13  -7  -8    4.17    3.79
  13  -7  -8    2.38    2.72
 -13  -7   8    3.95    3.84
  13   7  -7    1.73    1.73
  13  -7  -7    0.33    1.79
  13  -7  -7    2.24    1.19
 -13  -7   7    2.72    2.86
  13   7  -6    3.09    3.67
  13  -7  -6    2.23    2.52
  13  -7  -6    1.13    1.07
 -13  -7   6    0.29    1.81
  13   7  -5   12.41    7.18
  13  -7  -5    9.64    8.68
  13  -7  -5   25.52    4.24
 -13  -7   5   14.21    9.80
  13   7  -4    3.24    3.05
  13  -7  -4    0.51    2.24
  13  -7  -4    0.33    2.60
 -13  -7   4    1.38    1.44
  13   7  -3    5.46    4.12
  13  -7  -3   13.64    5.14
 -13  -7   3    6.57    5.50
  13  -7  -3   11.27    4.60
  13   7  -2   15.71    3.56
  13  -7  -2   15.74    8.47
 -13  -7   2   20.40   12.63
  13  -7  -2   21.15    9.86
  13   7  -1   -0.94    2.18
  13  -7  -1   -0.14    3.43
 -13  -7   1   -4.12    4.00
  13  -7  -1    2.83    1.78
  13   7   0    3.54    1.98
  13  -7   0    1.87    1.83
 -13  -7   0    3.25    1.68
  13  -7   0   -0.13    2.89
  13   7   1    3.23    2.62
  13  -7   1   -5.50    3.71
 -13  -7  -1    5.79    3.37
  13  -7   1    2.05    1.09
  13   7   2   48.31    6.11
 -13  -7  -2   59.65   11.40
  13  -7   2   51.98    6.61
  13  -7   2   45.07    5.93
  13   7   3    5.43    2.96
 -13  -7  -3    7.57    4.73
  13  -7   3    4.29    1.93
  13  -7   3    7.37    4.69
  13   7   4    1.62    1.10
 -13  -7  -4   -0.92    2.61
  13  -7   4    2.97    4.11
  13  -7   4    0.77    1.83
 -13  -7  -5   18.83    7.14
  13  -7   5   24.63    3.98
  13  -7   5    8.41    6.64
 -13  -7  -6   26.62    6.37
  13  -7   6    7.97    8.75
  13  -7   6    7.90    2.88
  13  -7   7    1.11    1.54
  13  -7   7    0.16    1.49
  13  -7   8    0.88    2.30
  13  -7   8    2.72    0.97
  13  -7   9    5.02    4.89
  13  -7   9    4.32    1.56
  14   0 -29   -0.47    3.29
  14   0 -28   -1.09    3.82
  14   0 -27   -0.20    3.63
  14   0 -26    1.22    1.29
  14   0 -26   -1.18    4.14
  14   0 -25    2.11    2.17
  14   0 -25   -3.04    3.48
  14   0 -24  144.35    5.57
  14   0 -24  136.22    5.71
  14   0 -23    4.06    2.36
  14   0 -23   -6.55    3.31
  14   0 -22  218.34    9.57
  14   0 -22  207.37   10.84
  14   0 -21   -1.05    2.54
  14   0 -21   -2.47    3.78
  14   0 -20  117.21    4.81
  14   0 -20  105.71    4.45
  14   0 -19    1.20    1.12
  14   0 -19    0.58    2.29
  14   0 -18    2.73    2.20
  14   0 -18    3.38    3.59
  14   0 -17   -1.60    2.78
  14   0 -17    0.42    1.64
  14   0 -16  427.11   13.35
  14   0 -16  409.78   12.67
  14   0 -15    0.74    2.44
  14   0 -15    1.72    1.14
  14   0 -14   18.95    4.53
  14   0 -14   10.61    5.81
  14   0 -13   -1.74    2.81
  14   0 -13    2.11    2.45
  14   0 -12 1180.93   25.43
  14   0 -12 1204.92   25.77
 -14   0  12 1219.01   25.77
  14   0 -11    0.87    2.32
  14   0 -11    1.01    1.93
 -14   0  11   -0.10    1.03
  14   0 -10  204.15    6.63
  14   0 -10  221.86    5.99
 -14   0  10  226.05    7.45
  14   0  -9   -0.15    1.98
  14   0  -9   -0.05    1.21
 -14   0   9    0.97    0.96
  14   0  -8   11.07    5.52
  14   0  -8   10.07    3.94
 -14   0   8   15.52    3.48
  14   0  -7   -3.78    3.09
 -14   0   7   -2.21    2.70
  14   0  -7    0.48    0.79
 -14   0   7   -0.22    1.13
  14   0  -6  188.71    7.00
 -14   0   6  165.73    4.59
 -14   0   6  217.67    4.29
 -14   0   6  180.55    3.62
  14   0  -5    2.04    1.83
 -14   0   5   -0.86    2.17
 -14   0   5    0.63    0.37
 -14   0   5   -0.02    0.40
  14   0  -4   60.66    5.70
 -14   0   4   53.19    2.40
 -14   0   4   61.02    1.11
 -14   0   4   67.52    1.39
  14   0  -3   -0.57    2.99
 -14   0   3   -0.37    1.65
 -14   0   3   -0.07    0.48
  14   0  -3   -0.17    0.51
  14   0  -2   47.69    9.12
 -14   0   2   43.95    2.00
 -14   0   2   57.09    3.04
  14   0  -2   52.31    3.04
  14   0  -1   -0.16    1.20
 -14   0   1    0.18    0.83
 -14   0   1    0.97    0.97
  14   0  -1    0.51    0.89
  14   0   0   55.25    2.92
 -14   0   0   47.47    2.10
 -14   0   0   64.25    2.57
  14   0   0   65.51    2.62
  14   0   1   -1.00    1.41
 -14   0  -1   -0.70    1.17
 -14   0  -1    0.58    1.11
  14   0   1    0.67    0.83
  14   0   2  489.48   10.55
 -14   0  -2  561.48   12.42
  14   0   2  514.09   11.70
 -14   0  -2  378.65    9.47
  14   0   3   -0.36    0.83
  14   0   3    0.60    0.64
 -14   0  -3   -0.12    1.06
  14   0   3    0.18    0.65
  14   0   4   65.23    2.57
  14   0   4   67.27    3.19
 -14   0  -4   76.23    3.98
  14   0   5    0.09    0.33
  14   0   5    0.22    0.31
 -14   0  -5    0.35    1.36
 -14   0  -6  148.56    3.67
 -14   0  -7    2.39    2.58
 -14   0  -8    8.09    3.44
 -14   0  -9    2.11    2.19
 -14   0 -10  153.31    6.28
 -14   0 -11   -0.19    2.52
 -14   0 -12  209.50    9.82
 -14   0 -13    1.06    1.95
 -14   0 -14   21.22   11.30
 -14   0 -15    2.20    1.68
 -14   0 -16    5.00    3.48
 -14   0 -17    1.19    3.00
 -14   0 -18   14.71   10.92
 -14   0 -19    1.22    1.91
 -14   0 -20  300.43   14.97
  14   2 -28   20.98   13.03
  14  -2 -28   20.09   15.03
  14   2 -27    2.52    3.24
  14   2 -27    2.91    2.10
  14  -2 -27    1.50    2.59
  14   2 -26    2.18    2.11
  14   2 -26    2.43    3.33
  14  -2 -26    7.10    3.76
  14   2 -25   -1.51    2.77
  14   2 -25    2.95    2.62
  14  -2 -25   -0.88    2.26
  14  -2 -25    3.40    2.08
  14   2 -24   76.33    4.76
  14   2 -24   78.62    4.70
  14  -2 -24   63.40    8.30
  14  -2 -24   84.66    5.66
  14   2 -23   62.87    4.64
  14   2 -23   51.89   16.75
  14  -2 -23   59.14    7.06
  14  -2 -23   65.70    4.53
  14   2 -22  185.49    5.88
  14   2 -22  167.46    6.74
  14  -2 -22  178.03    4.91
  14  -2 -22  165.79   13.24
  14   2 -21   -2.93    2.74
  14   2 -21   -1.34    3.90
  14  -2 -21    0.38    1.38
  14  -2 -21    1.61    1.57
  14   2 -20    1.97    1.72
  14   2 -20    1.36    2.76
  14  -2 -20    3.68    2.49
  14  -2 -20    2.13    1.98
  14   2 -19    3.89    2.50
  14   2 -19    4.80    1.89
  14  -2 -19    2.22    2.15
  14  -2 -19    1.41    2.54
  14   2 -18   70.41    3.68
  14   2 -18   61.44    5.13
  14  -2 -18   60.07   10.12
  14  -2 -18   72.08    5.04
  14   2 -17   29.61    9.04
  14   2 -17   31.39    8.72
  14  -2 -17   21.06    8.11
  14  -2 -17   22.38    5.94
  14   2 -16  486.17   12.97
  14   2 -16  412.58   11.67
  14  -2 -16  393.65   11.05
  14  -2 -16  478.82   12.56
  14   2 -15   -2.33    2.74
  14   2 -15    2.33    1.75
  14  -2 -15    0.89    1.85
  14  -2 -15   -0.01    3.00
  14   2 -14   27.32    8.17
  14   2 -14   24.13    4.16
  14  -2 -14   22.57    6.37
  14  -2 -14   28.21    8.49
  14   2 -13    2.81    2.23
  14  -2 -13   -0.03    2.55
  14  -2 -13    1.23    2.20
 -14  -2  13    0.85    1.40
  14   2 -12    5.69    4.62
  14  -2 -12    3.63    2.58
  14  -2 -12    3.77    2.00
 -14  -2  12    5.44    3.74
  14   2 -11    1.83    2.09
  14  -2 -11   -1.52    2.84
  14  -2 -11    2.67    2.95
 -14  -2  11    4.00    2.69
  14   2 -10   29.64   10.62
 -14   2  10   25.30    3.90
  14  -2 -10   28.64   11.21
  14  -2 -10   23.51    4.29
 -14  -2  10   30.76    8.40
  14   2  -9   14.40    4.53
 -14   2   9   20.98    5.48
  14  -2  -9   20.12    7.43
  14  -2  -9   17.18    4.10
 -14  -2   9   21.17    5.81
  14   2  -8  352.24    9.46
 -14   2   8  347.31    9.17
  14  -2  -8  337.71    8.41
  14  -2  -8  271.69    8.04
 -14  -2   8  302.60    7.94
  14   2  -7   81.06    4.94
 -14   2   7   74.56    2.55
  14  -2  -7   78.09    4.33
  14  -2  -7   55.05    3.52
 -14  -2   7   72.35    6.33
  14   2  -6  428.96   11.49
  14   2  -6  342.25    8.20
 -14   2   6  401.26   10.35
 -14  -2   6  418.96   13.77
  14  -2  -6  466.60   10.31
  14  -2  -6  317.12    8.55
 -14   2   5 1425.97   29.91
  14   2  -5 1373.96   28.75
  14  -2  -5 1275.07   27.56
  14  -2  -5 1671.06   34.66
  14   2  -4  420.42   10.48
 -14   2   4  351.35    7.78
  14   2  -4  348.01    8.29
 -14  -2   4  413.63    9.93
  14  -2  -4  420.18   10.10
  14  -2  -4  305.47    7.97
  14   2  -3   -0.40    3.12
  14   2  -3    0.56    0.84
 -14  -2   3    1.17    1.42
  14  -2  -3    1.13    0.93
 -14  -2   3   -0.25    2.30
  14  -2  -3    0.20    0.68
  14  -2  -3   -0.99    3.32
  14   2  -2   15.55    8.63
  14   2  -2   13.91    4.49
 -14  -2   2   11.55    4.17
  14  -2  -2   12.60    3.73
 -14  -2   2   16.37    3.99
  14  -2  -2   15.08    4.51
  14  -2  -2   11.77    4.75
  14   2  -1  324.47    7.91
 -14  -2   1  361.62    8.02
  14  -2  -1  243.60    7.24
  14  -2  -1  317.08    7.85
 -14  -2   1  344.71    8.18
  14  -2  -1  295.65    7.28
  14   2   0  216.75    5.83
 -14  -2   0  198.04    6.53
  14  -2   0  138.05    5.02
  14  -2   0  205.81    4.90
 -14  -2   0  213.21    6.92
  14  -2   0  179.52    4.55
  14   2   1    5.98    4.43
 -14  -2  -1    5.07    1.01
  14  -2   1    4.66    4.61
  14  -2   1    5.47    2.02
 -14  -2  -1    3.58    2.66
  14  -2   1    4.90    2.70
  14   2   2  759.51   16.70
 -14  -2  -2  751.85   15.17
  14  -2   2  567.42   12.25
  14  -2   2  750.45   15.20
 -14  -2  -2  809.51   19.90
  14  -2   2  645.81   13.59
  14   2   3  171.76    5.78
 -14   2  -3  177.43    8.30
  14  -2   3  124.43    6.44
 -14  -2  -3  159.80    4.88
 -14  -2  -3  188.36    6.99
  14   2   4   10.62    3.65
 -14   2  -4   14.15    5.66
  14  -2   4   10.03    1.90
 -14  -2  -4    8.74    1.81
 -14  -2  -4   13.89    4.10
  14   2   5   68.86    2.45
 -14   2  -5   82.11    4.25
  14  -2   5   56.93    4.68
 -14  -2  -5   68.09    1.26
 -14  -2  -5   90.07    4.30
 -14   2  -6   16.64    5.54
  14  -2   6   11.43    3.10
 -14  -2  -6   23.89    9.49
 -14   2  -7   87.80   10.25
  14  -2   7   63.77    3.75
 -14  -2  -7   85.86   11.87
 -14   2  -8   85.50    4.05
  14  -2   8   67.01    3.52
 -14  -2  -8   98.57    5.00
 -14   2  -9   -0.03    1.20
  14  -2   9   -0.18    1.13
 -14  -2  -9    1.95    2.05
 -14   2 -10   -2.46    2.46
  14  -2  10    0.15    0.44
 -14  -2 -10    1.41    1.40
 -14   2 -11   -0.50    2.47
 -14  -2 -11    1.34    2.05
 -14   2 -12   16.77    5.00
 -14  -2 -12   12.39    6.24
 -14   2 -13   17.24    6.82
 -14  -2 -13   14.93    7.59
 -14   2 -14   57.19   10.41
 -14  -2 -14   51.82    4.12
 -14   2 -15   64.99    4.02
 -14  -2 -15   77.59    5.41
 -14   2 -16   26.44    7.53
 -14  -2 -16   11.61    9.43
 -14   2 -17   18.45    4.34
 -14  -2 -17   12.12    9.58
 -14   2 -18   15.58   12.62
 -14  -2 -18   26.95    5.42
 -14   2 -19   79.97    5.88
 -14  -2 -19   61.70    4.98
 -14   2 -20    1.94    2.22
  14   4 -27   85.86    5.99
  14   4 -26   -2.58    2.86
  14  -4 -26   -3.00    3.30
 -14  -4  26    2.71    4.31
  14   4 -25    1.63    1.96
  14  -4 -25   -1.08    3.53
 -14  -4  25    3.56    3.63
  14   4 -24   -0.17    2.69
  14  -4 -24    1.95    1.46
  14  -4 -24    1.05    2.36
 -14  -4  24   -0.40    2.67
  14   4 -23   28.40   15.09
  14  -4 -23   20.26    8.51
  14  -4 -23   26.03   13.67
 -14  -4  23   26.58   12.74
  14   4 -22    7.14    3.87
  14  -4 -22    6.60    5.60
  14  -4 -22   14.51    5.78
 -14  -4  22   12.19    4.60
  14   4 -21   -0.30    2.09
  14  -4 -21    1.09    1.48
  14  -4 -21    0.95    2.37
 -14  -4  21    3.21    4.71
  14   4 -20   95.44    6.56
  14  -4 -20   79.69    4.40
  14  -4 -20   94.12   14.43
 -14  -4  20   72.70   15.36
  14   4 -19    4.73    3.59
  14  -4 -19    4.07    2.55
  14  -4 -19    5.44    2.81
 -14  -4  19    4.00    2.81
  14   4 -18   -0.40    3.96
  14  -4 -18    2.05    2.96
  14  -4 -18    2.80    3.37
 -14  -4  18    3.70    2.84
  14   4 -17    4.27    3.75
  14  -4 -17    4.32    2.97
  14  -4 -17   -2.95    2.98
 -14  -4  17    4.89    3.64
  14   4 -16  100.37    7.52
  14  -4 -16   85.59    5.93
  14  -4 -16   97.60   10.57
 -14  -4  16   84.87    6.87
  14   4 -15    7.57    6.45
  14  -4 -15    9.42    3.17
  14  -4 -15   11.66    3.17
 -14  -4  15    6.33    2.96
  14   4 -14    1.13    2.17
  14  -4 -14    3.78    3.26
  14  -4 -14    3.51    1.67
 -14  -4  14   -0.21    2.32
  14   4 -13   90.53   13.90
  14  -4 -13   73.75    6.06
  14  -4 -13   97.88    6.54
 -14  -4  13   76.30    5.42
  14   4 -12    9.42    6.36
  14  -4 -12    6.36    4.20
  14  -4 -12   11.02    3.26
 -14  -4  12    8.55    4.35
  14   4 -11    6.22    2.50
  14  -4 -11    0.01    3.63
  14  -4 -11    1.04    2.38
 -14  -4  11    1.97    2.61
  14   4 -10   88.89    8.03
  14  -4 -10   69.51    5.31
  14  -4 -10   96.42    3.96
 -14  -4  10   84.76    4.05
  14   4  -9  539.06   16.68
  14  -4  -9  431.59   11.64
  14  -4  -9  570.86   13.09
 -14  -4   9  536.26   13.25
  14   4  -8  417.00   10.64
  14  -4  -8  297.39    8.53
  14  -4  -8  409.73   10.04
 -14  -4   8  391.72   12.56
  14   4  -7  373.07   16.94
  14  -4  -7  373.99   16.67
  14   4  -6   29.45   11.56
  14  -4  -6   20.06    5.61
  14  -4  -6   24.81    4.95
 -14  -4   6   26.08    4.20
  14   4  -5  108.11    9.70
  14  -4  -5   68.73    3.67
  14  -4  -5   92.39    7.48
 -14  -4   5   94.70    7.40
  14   4  -4   10.21    2.92
  14  -4  -4    5.44    2.79
  14  -4  -4    9.44    2.54
 -14  -4   4    6.83    2.27
  14   4  -3   24.51    9.32
  14  -4  -3   16.15    5.91
 -14  -4   3   29.17    6.45
  14  -4  -3   21.24    6.46
  14   4  -2   13.15    4.33
  14  -4  -2   11.26    5.46
 -14  -4   2   14.80    3.71
  14  -4  -2   12.01    3.01
  14   4  -1   29.73    2.71
  14  -4  -1   29.13    7.58
 -14  -4   1   40.05   12.70
  14  -4  -1   33.16    3.31
  14   4   0   -1.18    2.18
  14  -4   0    1.61    1.73
 -14  -4   0    2.39    1.87
  14  -4   0    1.09    1.03
  14   4   1  106.76    3.58
  14  -4   1   83.45    6.68
 -14  -4  -1  122.45    5.14
  14  -4   1  100.14    5.61
  14   4   2    6.99    2.19
 -14  -4  -2    4.56    3.43
  14  -4   2    6.34    1.85
  14  -4   2    4.49    1.89
  14   4   3   10.21    3.66
 -14  -4  -3   13.68    4.92
  14  -4   3    8.99    2.90
  14  -4   3   10.76    3.82
  14   4   4   45.27    5.74
 -14  -4  -4   54.32    4.89
  14  -4   4   42.16    4.65
  14  -4   4   29.01    9.79
  14   4   5  120.67    5.45
 -14  -4  -5  150.77    8.16
  14  -4   5  126.65    6.06
  14  -4   5   99.05    5.22
  14   4   6    1.72    1.35
 -14  -4  -6   -1.29    2.68
  14  -4   6    0.67    1.81
  14  -4   6   -0.37    2.11
 -14  -4  -7    7.23    2.69
  14  -4   7    4.23    2.52
  14  -4   7    4.13    2.31
 -14  -4  -8   29.90   12.64
  14  -4   8   24.48   10.24
  14  -4   8   13.89    6.08
 -14  -4  -9  126.13    6.87
  14  -4   9   94.54    6.35
  14  -4   9   75.94    7.37
 -14  -4 -10   37.00   18.16
  14  -4  10   37.51    3.81
  14  -4  10   24.93    4.36
 -14  -4 -11   78.89    4.99
  14  -4  11   66.25    4.45
  14  -4  11   38.45    6.96
 -14  -4 -12    0.84    2.05
  14  -4  12    4.28    1.67
 -14  -4 -13   21.57   10.96
  14  -4  13   14.12    5.71
 -14  -4 -14    0.80    2.53
  14  -4  14    0.39    1.52
 -14  -4 -15   19.24   13.72
  14  -4  15   20.25   11.34
 -14  -4 -16    6.98    5.53
  14  -4  16    5.84    3.41
  14  -4  17   14.41    3.91
  14  -6 -22    8.38    3.54
  14   6 -21    5.89    4.05
  14  -6 -21    4.62    2.64
  14  -6 -21    5.65    3.19
  14   6 -20   14.36   11.29
  14  -6 -20   18.83    3.03
  14  -6 -20   15.90   11.50
 -14  -6  20   12.04    8.56
  14   6 -19   -0.31    3.52
  14  -6 -19    1.89    3.23
  14  -6 -19    4.41    3.56
 -14  -6  19    3.85    2.53
  14   6 -18    3.75    3.22
  14  -6 -18    5.52    3.19
  14  -6 -18    3.15    2.61
 -14  -6  18    2.36    1.78
  14   6 -17   16.03   10.58
  14  -6 -17    9.24    7.72
  14  -6 -17   16.12    8.91
 -14  -6  17   14.22    7.48
  14   6 -16   13.93    7.65
  14  -6 -16    7.05    6.41
  14  -6 -16   13.98    6.57
 -14  -6  16    8.34    4.87
  14   6 -15    9.43    3.79
  14  -6 -15   11.46    4.01
  14  -6 -15   12.16    3.61
 -14  -6  15    5.37    3.02
  14   6 -14    5.60    4.58
  14  -6 -14    6.15    3.54
  14  -6 -14   12.81    4.36
 -14  -6  14    8.16    4.64
  14   6 -13   33.35   17.19
  14  -6 -13   31.55    9.57
  14  -6 -13   43.83    8.06
 -14  -6  13   29.03   15.78
  14   6 -12   32.94   18.50
  14  -6 -12   23.56    4.37
  14  -6 -12   27.12   11.61
 -14  -6  12   33.86   14.56
  14   6 -11   -0.38    2.78
  14  -6 -11    4.03    3.76
  14  -6 -11    5.03    2.58
 -14  -6  11    2.92    2.89
  14   6 -10    9.07    4.51
  14  -6 -10    4.02    3.61
  14  -6 -10    8.85    4.26
 -14  -6  10    5.64    5.01
  14   6  -9   -0.90    3.57
  14  -6  -9   -1.56    3.79
  14  -6  -9    0.98    1.54
 -14  -6   9    8.08    5.27
  14   6  -8    3.78    2.92
  14  -6  -8    4.91    2.93
  14  -6  -8    5.63    2.65
 -14  -6   8   -0.36    3.82
  14   6  -7   36.14   12.99
  14  -6  -7   24.15   11.34
  14  -6  -7   41.76    4.20
 -14  -6   7   28.92   13.63
  14   6  -6  124.43    5.60
  14  -6  -6   79.71    5.74
  14  -6  -6  126.67    5.68
 -14  -6   6  124.86    7.13
  14   6  -5   34.81    9.74
  14  -6  -5   31.46   14.86
  14  -6  -5   36.28    3.14
 -14  -6   5   40.27   16.12
  14   6  -4   72.25    5.81
  14  -6  -4   54.46    4.98
  14  -6  -4   77.92    4.51
 -14  -6   4   74.17    5.27
  14   6  -3   45.32   13.99
  14  -6  -3   42.91   12.55
 -14  -6   3   56.18   19.22
  14  -6  -3   48.98    5.02
  14   6  -2    3.16    2.38
  14  -6  -2    0.49    2.75
 -14  -6   2    9.16    5.35
  14  -6  -2    1.36    2.06
  14   6  -1   13.83    5.06
  14  -6  -1   11.29    4.50
 -14  -6   1   15.53    8.82
  14  -6  -1   13.02    5.24
  14   6   0    1.46    1.38
  14  -6   0    2.16    2.63
 -14  -6   0    5.81    4.62
  14  -6   0   -2.61    2.44
  14   6   1    9.45    5.36
 -14  -6  -1   20.62    7.78
  14  -6   1    8.54    3.04
  14   6   2   19.42    5.52
 -14  -6  -2   17.15    8.54
  14  -6   2   17.87    4.39
  14  -6   2   20.41    5.03
  14   6   3    1.46    0.77
 -14  -6  -3   -0.44    2.66
  14  -6   3    0.98    1.95
  14  -6   3    2.02    2.97
  14   6   4   -0.16    1.25
 -14  -6  -4    1.64    3.27
  14  -6   4    2.62    2.09
  14  -6   4    3.67    3.06
 -14  -6  -5    6.68    4.53
  14  -6   5    3.85    2.19
  14  -6   5    3.20    2.10
 -14  -6  -6   30.09   12.34
  14  -6   6   14.81   11.39
  14  -6   6   11.46    9.05
 -14  -6  -7   34.50   14.01
  14  -6   7   31.29    8.17
  14  -6   7   15.82    8.38
 -14  -6  -8   -1.63    4.08
  14  -6   8    3.22    2.55
  14  -6   8    0.61    1.19
 -14  -6  -9   17.11    6.20
  14  -6   9    6.51    5.00
  14  -6   9    4.18    1.51
 -14  -6 -10    0.85    2.21
  14  -6  10    2.03    1.85
  14  -6  10    0.84    0.96
  14  -6  11    2.95    1.40
  14  -8 -11    1.16    1.66
  14  -8 -10    4.06    2.89
  14  -8  -9   19.46   11.52
  14  -8  -8    5.42    7.15
  14  -8  -7   30.76    8.52
  14  -8  -6   32.12   10.84
  14   8  -5    2.91    2.50
  14  -8  -5    0.91    2.26
  14   8  -4    9.64    9.20
  14  -8  -4   35.40    8.58
  14   8  -3   -2.97    2.63
  14  -8  -3    0.81    1.64
  14   8  -2    3.23    3.73
  14  -8  -2    2.80    2.22
  14   8  -1    1.65    0.98
  14  -8  -1    1.16    2.43
  14   8   0   -2.15    2.17
  14  -8   0    1.34    1.95
  14   8   1    3.78    1.66
  14  -8   1    2.24    2.00
  14  -8   2    5.46    2.09
  15   1 -29   18.60   17.30
  15  -1 -29   16.08   10.85
  15   1 -28   13.56   11.02
  15  -1 -28   19.44    8.83
  15   1 -27    8.40    5.29
  15   1 -27   13.01    8.67
  15  -1 -27   13.61    9.24
  15   1 -26   46.35    7.20
  15   1 -26   51.82    5.12
  15  -1 -26   43.37    3.15
  15  -1 -26   56.99    6.40
  15   1 -25   31.47   12.23
  15   1 -25   27.58   11.61
  15  -1 -25   29.39   12.55
  15  -1 -25   33.79   16.99
  15   1 -24   34.61    3.94
  15   1 -24   35.54   10.79
  15  -1 -24   33.53   15.31
  15  -1 -24   48.04    4.38
  15   1 -23  141.21    4.87
  15   1 -23  119.28    9.56
  15  -1 -23  135.67    4.69
  15  -1 -23  133.76    6.34
  15   1 -22   98.12    4.87
  15   1 -22   98.71    5.45
  15  -1 -22   87.11    9.87
  15  -1 -22   87.84   10.90
  15   1 -21  146.36    7.22
  15   1 -21  136.15    6.96
  15  -1 -21  141.20    6.95
  15  -1 -21  145.30    7.87
  15   1 -20  167.70   10.39
  15   1 -20  185.28   15.91
  15  -1 -20  175.62    7.00
  15  -1 -20  185.64   12.68
  15   1 -19  685.07   28.97
  15   1 -19  640.56   24.99
  15  -1 -19  640.95   19.41
  15  -1 -19  675.03   20.47
  15   1 -18   19.58    7.21
  15   1 -18   15.94    3.80
  15  -1 -18   12.88    5.45
  15  -1 -18   15.05    7.20
  15   1 -17    3.30    2.35
  15   1 -17    7.87    4.61
  15  -1 -17    3.63    2.07
  15  -1 -17    2.81    2.68
  15   1 -16   77.41    8.63
  15   1 -16   72.92   10.34
  15  -1 -16   64.47    3.43
  15  -1 -16   74.24    5.64
  15   1 -15   21.82    6.37
  15   1 -15   17.62   10.42
  15  -1 -15   14.31    7.88
  15  -1 -15   29.50    8.50
  15   1 -14   71.64    4.26
  15   1 -14   66.61    4.34
  15  -1 -14   69.99    5.16
  15  -1 -14   74.85    9.98
  15   1 -13    5.61    3.43
  15   1 -13    8.34    5.62
  15  -1 -13    4.21    2.86
  15  -1 -13    5.80    5.24
  15   1 -12   82.92    7.17
 -15   1  12   93.99    4.15
  15   1 -12   80.15    4.66
  15  -1 -12   66.26    4.96
  15   1 -11   31.00   12.06
 -15   1  11   17.07    2.12
  15   1 -11   29.14   13.36
 -15  -1  11   26.61    5.65
  15  -1 -11   26.79    3.39
  15  -1 -11   29.47    7.26
  15   1 -10  167.42    6.31
  15  -1 -10  152.47   10.19
 -15  -1  10  162.60    4.83
  15  -1 -10  172.46    5.07
 -15  -1  10  129.67    4.77
  15   1  -9  405.80   10.25
  15  -1  -9  336.45    8.49
 -15  -1   9  385.36    8.75
  15  -1  -9  402.76    8.92
 -15  -1   9  341.68    8.17
  15   1  -8   65.12    4.57
 -15   1   8   78.68    3.88
  15  -1  -8   53.98    3.42
  15  -1  -8   64.18    2.68
 -15  -1   8   67.43    2.91
 -15  -1   8   66.41    3.50
  15  -1  -7  923.07   23.77
  15  -1  -7 1159.24   23.75
  15   1  -6  233.48    6.84
  15  -1  -6  186.32    6.04
 -15  -1   6  218.03    4.77
  15  -1  -6  227.54    4.38
 -15  -1   6  253.35    5.58
  15   1  -5  138.19    7.02
  15   1  -5  109.07    3.19
 -15  -1   5  128.11    3.70
 -15  -1   5  134.13    3.68
  15  -1  -5  112.37    4.21
  15   1  -4   46.16    6.63
  15   1  -4   40.21    2.14
 -15  -1   4   41.29    2.43
 -15  -1   4   49.70    2.69
  15  -1  -4   31.00    4.80
  15   1  -3  837.65   18.20
  15   1  -3  750.32   15.91
 -15   1   3  619.46   13.67
 -15  -1   3  888.24   18.73
  15  -1  -3  798.44   16.19
  15  -1  -3  669.57   15.16
  15   1  -2  121.17    8.58
 -15   1   2   83.74    3.18
  15   1  -2   98.86    3.20
 -15  -1   2   98.32    3.95
  15  -1  -2  119.63    3.42
 -15  -1   2  124.17    3.91
  15  -1  -2   90.87    4.82
  15  -1  -2   97.62    3.20
  15   1  -1  321.96    7.82
 -15   1   1  225.09    5.68
  15   1  -1  293.95    6.91
 -15  -1   1  349.30    8.26
  15  -1  -1  335.23    7.87
  15  -1  -1  253.08    6.99
 -15   1   0    0.40    0.76
  15   1   0    0.59    0.68
  15   1   0    0.30    1.04
 -15  -1   0   -0.03    0.89
  15  -1   0   -0.44    0.98
  15  -1   0    0.39    0.51
 -15  -1   0    1.14    1.64
  15  -1   0    1.07    2.12
  15   1   1  223.37    5.80
  15   1   1  220.22    5.33
  15  -1   1  198.99    5.62
  15  -1   1  176.89    5.92
  15  -1   1  230.98    6.18
 -15  -1  -1  250.75    6.20
 -15  -1  -1  189.04    4.63
 -15   1  -2  200.45    5.44
  15   1   2  192.75    4.69
  15  -1   2  156.69    4.28
 -15  -1  -2  158.75    3.79
  15  -1   2  170.79    5.00
 -15  -1  -2  209.01    7.78
  15  -1   2  197.48    6.04
 -15   1  -3   27.70    4.35
  15   1   3   26.89    2.14
  15  -1   3   22.38    3.68
 -15  -1  -3   20.71    1.15
  15  -1   3   24.49    3.33
  15  -1   3   28.93    2.19
 -15  -1  -3   24.02    2.13
  15   1   4    2.37    0.84
 -15   1  -4    1.35    2.15
  15  -1   4    1.29    1.21
  15  -1   4    3.24    1.28
 -15  -1  -4    3.65    1.81
 -15   1  -5  352.55    9.01
  15  -1   5  288.64    7.03
  15  -1   5  345.56    8.44
 -15  -1  -5  404.59   10.62
 -15   1  -6   89.83    3.55
  15  -1   6   64.98    1.97
  15  -1   6   78.68    1.84
 -15  -1  -6   89.07    4.30
 -15   1  -7   33.01    2.61
  15  -1   7   28.10    2.79
  15  -1   7   33.69    3.54
 -15  -1  -7   40.08   11.46
 -15   1  -8    4.66    3.91
  15  -1   8    5.91    1.05
 -15  -1  -8    6.29    3.70
 -15   1  -9   63.95    7.09
 -15  -1  -9   69.84    4.23
 -15   1 -10    8.96    3.08
 -15  -1 -10    7.98    3.14
 -15   1 -11    1.26    2.57
 -15  -1 -11    3.67    3.10
 -15   1 -12   -0.78    2.33
 -15  -1 -12    1.69    1.97
 -15   1 -13    0.85    1.25
 -15  -1 -13    1.97    2.59
 -15   1 -14   -2.85    2.85
 -15  -1 -14    2.33    2.94
 -15   1 -15   15.02    7.57
 -15  -1 -15   12.21    6.64
 -15   1 -16   26.33   13.06
 -15  -1 -16   26.52   15.59
 -15   1 -17    4.82    2.93
 -15  -1 -17    4.66    2.94
 -15   1 -18   10.96    8.39
 -15  -1 -18   18.74    9.18
 -15   1 -19   37.34    8.58
 -15  -1 -19   29.16   10.43
  15   3 -28    5.75    6.62
  15  -3 -28   13.96    6.39
  15   3 -27   -0.45    2.53
  15   3 -27    1.04    1.99
  15  -3 -27   -0.62    3.57
  15   3 -26    3.68    2.79
  15   3 -26    7.20    3.89
  15  -3 -26    3.32    3.06
  15   3 -25   -0.02    3.05
  15   3 -25   -1.96    3.57
  15  -3 -25    1.28    0.67
  15  -3 -25   -0.73    3.59
  15   3 -24   12.00    7.01
  15   3 -24    8.04    3.32
  15  -3 -24    9.84    3.90
  15  -3 -24    9.73    5.87
  15   3 -23    2.95    2.69
  15   3 -23   -0.09    3.31
  15  -3 -23    1.51    2.23
  15  -3 -23   -3.00    3.77
  15   3 -22    0.33    2.46
  15   3 -22    1.04    2.06
  15  -3 -22    1.19    1.59
  15  -3 -22    3.62    4.08
  15   3 -21    5.59    4.23
  15  -3 -21    4.45    3.11
  15  -3 -21    2.49    5.63
 -15  -3  21    1.85    3.03
  15   3 -20   11.00    7.11
  15  -3 -20   10.58    4.23
  15  -3 -20   14.22    6.05
 -15  -3  20   10.58    3.82
  15   3 -19   -1.37    3.53
  15  -3 -19    0.74    2.31
  15  -3 -19   -1.91    3.15
 -15  -3  19   -0.77    2.72
  15   3 -18   27.43   11.84
  15  -3 -18   25.85    3.85
  15  -3 -18   17.53   10.23
 -15  -3  18   20.97    7.18
  15   3 -17   84.14    4.47
  15  -3 -17   69.74    4.64
  15  -3 -17   85.62    3.74
 -15  -3  17   70.48    5.13
  15   3 -16  134.10    6.24
  15  -3 -16  102.05    4.84
  15  -3 -16  131.42    4.05
 -15  -3  16  106.06    4.23
  15   3 -15    3.59    2.32
  15  -3 -15    0.55    3.17
  15  -3 -15    4.50    2.45
 -15  -3  15    2.73    3.33
  15   3 -14  393.20   12.28
  15  -3 -14  317.80    9.09
  15  -3 -14  384.88   12.48
 -15  -3  14  329.59    8.83
  15   3 -13   17.34    7.28
  15  -3 -13    9.13    4.68
  15  -3 -13   21.58    5.44
 -15  -3  13   12.06    4.80
  15   3 -12    6.13    3.62
  15  -3 -12    2.39    3.13
  15  -3 -12    7.30    3.09
 -15  -3  12    6.52    2.79
  15   3 -11   51.27    8.32
  15  -3 -11   48.33   13.33
  15  -3 -11   66.33    8.67
 -15  -3  11   54.10    4.88
  15   3 -10   40.11   13.48
  15  -3 -10   25.71    3.74
  15  -3 -10   41.50    2.74
 -15  -3  10   41.57    4.11
  15   3  -9  259.62    8.82
  15  -3  -9  222.28    8.38
  15  -3  -9  292.27   10.97
 -15  -3   9  247.16   13.89
  15   3  -8  238.98    9.01
  15  -3  -8  176.09    7.22
  15  -3  -8  226.34    7.55
 -15  -3   8  188.40   10.38
  15   3  -7    4.60    1.76
 -15   3   7    1.99    1.34
  15  -3  -7    1.98    3.18
 -15  -3   7    5.60    2.17
  15  -3  -7    3.92    2.88
  15   3  -6  285.59   10.19
 -15   3   6  246.43    7.83
  15  -3  -6  205.77    7.86
 -15  -3   6  257.45    8.44
  15  -3  -6  279.51    8.88
  15   3  -5  294.04   10.99
 -15   3   5  245.63    7.47
  15  -3  -5  234.33    8.60
 -15  -3   5  310.31   10.31
  15  -3  -5  299.88    9.29
  15   3  -4  102.68    4.51
 -15   3   4   81.83    2.65
  15  -3  -4   82.12    5.46
 -15  -3   4   99.94    9.28
  15  -3  -4  104.11    9.20
  15   3  -3   96.17    3.56
  15  -3  -3   84.72    4.13
  15  -3  -3   89.95    2.35
 -15  -3   3  103.38    3.51
  15  -3  -3  104.70    3.05
  15   3  -2   12.69    4.17
  15  -3  -2    8.82    3.43
  15  -3  -2    3.68    1.14
 -15  -3   2   10.41    4.99
  15  -3  -2   11.75    4.54
  15   3  -1   -1.75    2.28
  15  -3  -1    0.85    2.38
  15  -3  -1    0.61    0.79
 -15  -3   1   -0.20    2.65
  15  -3  -1    0.06    1.27
  15   3   0  144.33    8.71
  15  -3   0  111.96    8.90
 -15  -3   0  179.63    8.48
  15  -3   0  153.43    3.31
  15   3   1   22.31    7.83
  15  -3   1   11.81    6.45
 -15  -3  -1   27.05    7.89
  15  -3   1   18.69    5.96
  15   3   2    3.95    2.58
  15  -3   2    5.81    2.68
 -15  -3  -2    7.20    4.38
  15  -3   2    3.82    2.75
  15   3   3   -0.38    1.36
 -15  -3  -3    1.49    0.86
  15  -3   3    3.28    1.87
 -15  -3  -3    5.78    3.87
  15  -3   3    0.81    0.67
  15   3   4   49.07    2.04
  15  -3   4   35.92    4.29
 -15  -3  -4   47.05   14.70
  15  -3   4   35.27    2.65
  15   3   5  107.15    2.46
  15  -3   5   97.77    3.22
 -15  -3  -5  133.88    5.55
  15  -3   5  101.03    5.45
  15   3   6  391.67   10.92
  15  -3   6  308.12    9.24
 -15  -3  -6  458.09   18.17
  15  -3   6  381.49   11.19
  15  -3   7    5.40    2.90
 -15  -3  -7    8.45    3.03
  15  -3   7    7.45    3.15
  15  -3   8   11.46    3.73
 -15  -3  -8   15.40    6.25
  15  -3   8    8.63    3.72
  15  -3   9  125.17    4.19
 -15  -3  -9  182.06    6.32
  15  -3   9  131.21    5.26
 -15   3 -10  180.75    5.52
  15  -3  10  123.48    3.31
 -15  -3 -10  204.12    6.72
 -15   3 -11    2.59    1.67
 -15  -3 -11    9.70    3.52
 -15   3 -12   -0.69    2.70
 -15  -3 -12    2.11    2.18
 -15   3 -13  108.27    5.20
 -15  -3 -13  121.39    7.02
 -15   3 -14   -1.32    2.56
 -15  -3 -14    0.97    3.43
 -15   3 -15    0.34    1.68
 -15  -3 -15    3.69    4.32
 -15   3 -16    2.45    1.90
 -15  -3 -16    6.68    3.56
 -15   3 -17    9.72    4.15
 -15  -3 -17    9.35    5.62
 -15   3 -18   14.96   14.55
  15   5 -25   52.12    6.38
  15  -5 -25   53.61    5.04
  15   5 -24  101.04   10.56
  15  -5 -24  119.92    7.49
  15   5 -23   -2.58    3.32
  15  -5 -23   -2.55    2.23
  15  -5 -23    1.65    1.64
 -15  -5  23   -0.39    2.82
  15   5 -22  188.37    6.99
  15  -5 -22  163.10    5.91
  15  -5 -22  202.03    7.06
 -15  -5  22  165.06    8.03
  15   5 -21   10.63    5.05
  15  -5 -21    6.49    2.67
  15  -5 -21    2.72    3.23
 -15  -5  21   -0.78    4.14
  15   5 -20   13.62    3.48
  15  -5 -20    3.06    2.76
  15  -5 -20    6.02    4.42
 -15  -5  20    6.04    3.16
  15   5 -19    3.08    3.30
  15  -5 -19    5.11    3.03
  15  -5 -19    2.50    1.56
 -15  -5  19    3.34    3.43
  15   5 -18   10.83    4.80
  15  -5 -18    0.22    2.88
  15  -5 -18    4.52    2.96
 -15  -5  18    0.48    3.69
  15   5 -17    8.91    3.76
  15  -5 -17    4.77    2.71
  15  -5 -17   19.22    8.46
 -15  -5  17   10.45    7.67
  15   5 -16   28.50    8.44
  15  -5 -16   15.38   10.89
  15  -5 -16   16.32    8.37
 -15  -5  16   18.77    5.36
  15   5 -15    3.05    5.59
  15  -5 -15    4.05    2.65
  15  -5 -15    5.48    3.37
  15   5 -14    5.37    3.42
  15  -5 -14    0.30    3.60
  15  -5 -14    3.57    3.90
 -15  -5  14   -4.46    4.06
  15   5 -13    6.23    4.07
  15  -5 -13    3.88    4.07
  15  -5 -13    3.48    3.25
 -15  -5  13    4.04    3.67
  15   5 -12   32.33    4.20
  15  -5 -12   23.47   11.48
  15  -5 -12   36.42    4.47
 -15  -5  12   31.77   17.53
  15   5 -11  183.97   10.43
  15  -5 -11  154.57    7.75
  15  -5 -11  203.25   17.29
 -15  -5  11  201.04   17.20
  15   5 -10    2.55    2.24
  15  -5 -10   -0.90    4.19
  15  -5 -10    1.86    2.69
 -15  -5  10    0.47    2.41
  15   5  -9  110.95   14.24
  15  -5  -9   87.03   11.92
  15  -5  -9  114.25    8.42
 -15  -5   9  100.73    7.26
  15   5  -8    0.07    2.18
  15  -5  -8    4.18    3.76
  15  -5  -8    2.24    1.70
 -15  -5   8    6.13    3.40
  15   5  -7   38.65   10.53
  15  -5  -7   25.98   13.47
  15  -5  -7   44.06    3.92
 -15  -5   7   31.70   15.91
  15   5  -6   97.94   13.33
  15  -5  -6   86.01   15.42
  15  -5  -6   98.78    5.39
 -15  -5   6  124.40    7.92
  15   5  -5  133.44   13.61
  15  -5  -5  126.68    7.32
  15  -5  -5  153.71    8.52
 -15  -5   5  155.08    8.20
  15   5  -4    0.48    1.51
  15  -5  -4    1.40    3.65
  15  -5  -4   -0.19    2.03
 -15  -5   4   -1.53    3.48
  15   5  -3    7.64    3.71
  15  -5  -3    7.69    3.57
 -15  -5   3   10.05    5.27
  15  -5  -3    8.11    4.96
  15   5  -2    3.84    2.07
  15  -5  -2    3.35    4.12
 -15  -5   2    0.71    1.50
  15  -5  -2    1.75    1.98
  15   5  -1    2.75    2.23
  15  -5  -1   -2.85    3.65
 -15  -5   1    2.49    2.52
  15  -5  -1    2.89    2.61
  15   5   0    0.81    2.55
  15  -5   0    2.03    2.11
 -15  -5   0   -0.81    3.78
  15  -5   0    4.49    3.89
  15   5   1    3.28    2.20
  15  -5   1    1.78    1.70
 -15  -5  -1    0.10    3.74
  15  -5   1    3.43    2.21
  15   5   2    3.79    2.94
  15  -5   2    5.36    2.75
 -15  -5  -2    5.52    3.81
  15  -5   2    2.31    0.96
  15   5   3   29.11    9.63
  15  -5   3   23.77   10.01
 -15  -5  -3   42.94   11.36
  15  -5   3   38.06    5.87
  15   5   4    4.44    1.61
 -15  -5  -4    5.54    3.11
  15  -5   4    4.68    2.16
  15  -5   4    0.49    3.63
  15   5   5   25.38    8.63
 -15  -5  -5   27.46   12.91
  15  -5   5   25.97   10.59
  15  -5   5   22.85    4.29
 -15  -5  -6   39.83    9.25
  15  -5   6   37.57    9.40
  15  -5   6   31.29    3.71
 -15  -5  -7    1.07    1.93
  15  -5   7   -1.75    2.48
  15  -5   7    2.08    2.39
 -15  -5  -8  161.01    7.78
  15  -5   8  132.94    5.52
  15  -5   8   89.20    4.34
 -15  -5  -9    1.19    2.28
  15  -5   9    1.42    1.84
  15  -5  10    1.30    0.96
 -15  -5 -10    5.65    3.72
  15  -5  10    0.69    1.93
 -15  -5 -11   -1.42    3.80
  15  -5  11    2.47    2.16
 -15  -5 -12    0.79    2.22
  15  -5  12    1.90    1.14
 -15  -5 -13   14.24    7.41
  15  -5  13    6.25    6.61
  15  -5  14   -1.41    2.02
  15  -7 -19   35.76    5.88
  15  -7 -18    5.54    2.85
  15  -7 -18   12.76    7.41
  15  -7 -17    3.63    3.01
  15  -7 -17   -0.30    3.13
  15  -7 -16   -0.17    1.64
  15  -7 -16    1.52    2.68
  15   7 -15    1.77    2.45
  15  -7 -15    2.33    2.53
  15  -7 -15    4.14    2.65
 -15  -7  15    1.90    2.15
  15   7 -14   13.78   10.44
  15  -7 -14   24.96    3.78
  15  -7 -14   19.24   11.79
 -15  -7  14   18.63   13.45
  15   7 -13    0.02    3.07
  15  -7 -13    3.22    1.87
  15  -7 -13    1.47    1.76
 -15  -7  13    2.56    2.71
  15   7 -12    3.41    2.37
  15  -7 -12   -3.25    3.79
  15  -7 -12    2.60    3.37
 -15  -7  12   -3.11    4.23
  15   7 -11    3.58    4.06
  15  -7 -11    3.63    3.13
  15  -7 -11    2.98    2.33
 -15  -7  11    6.25    5.62
  15   7 -10    1.53    5.00
  15  -7 -10    2.12    4.21
  15  -7 -10    3.25    2.74
 -15  -7  10    3.12    3.11
  15   7  -9   33.37   16.75
  15  -7  -9   42.20    7.96
  15  -7  -9   46.29   11.05
 -15  -7   9   30.66   17.41
  15   7  -8   12.24    6.08
  15  -7  -8    3.22    4.89
  15  -7  -8   10.53    9.53
 -15  -7   8   10.30    6.49
  15   7  -7    0.66    2.16
  15  -7  -7   -2.68    3.95
  15  -7  -7    1.47    1.85
 -15  -7   7    4.86    3.16
  15   7  -6    2.81    2.36
  15  -7  -6    2.76    4.04
  15  -7  -6    2.25    4.29
 -15  -7   6    0.58    2.81
  15   7  -5    1.65    2.40
  15  -7  -5    1.89    2.55
  15  -7  -5    4.08    2.68
 -15  -7   5    3.33    3.41
  15   7  -4    5.50    2.24
  15  -7  -4    4.17    3.09
  15  -7  -4    7.00    2.79
 -15  -7   4    8.74    4.35
  15   7  -3    3.76    2.31
  15  -7  -3    2.51    2.48
 -15  -7   3    1.43    2.08
  15  -7  -3    2.83    1.79
  15   7  -2    4.16    2.67
  15  -7  -2    4.60    3.18
 -15  -7   2    6.42    5.23
  15  -7  -2    7.66    5.25
  15   7  -1    2.17    2.22
  15  -7  -1    4.61    3.63
 -15  -7   1    4.56    4.98
  15  -7  -1    1.67    1.79
  15   7   0    3.29    2.16
  15  -7   0    4.57    3.81
 -15  -7   0    6.08    5.39
  15  -7   0    3.41    3.79
  15   7   1    8.91    7.12
  15  -7   1    6.11    3.03
 -15  -7  -1   10.78   10.11
  15  -7   1   11.50    6.80
  15   7   2   14.03    7.66
  15  -7   2   17.00   13.21
 -15  -7  -2   22.13   14.93
  15  -7   2   16.37   11.41
  15  -7   3    6.19    3.59
 -15  -7  -3    2.21    3.28
  15  -7   3    3.31    2.57
  15  -7   4    3.46    2.14
 -15  -7  -4    4.79    5.24
  15  -7   4    3.23    3.75
  15  -7   5    6.86    4.90
 -15  -7  -5    6.84    5.59
  15  -7   5   10.73    2.52
  15  -7   6    7.26    5.64
  15  -7   6    6.18    6.23
  15  -7   7    0.62    2.63
  15  -7   8    2.27    2.51
  16   0 -30  262.21   13.58
  16   0 -29    2.14    1.89
  16   0 -28    1.27    1.20
  16   0 -28    4.37    3.18
  16   0 -27    1.15    2.34
  16   0 -27    3.96    3.09
  16   0 -26  280.72    9.31
  16   0 -26  237.71    9.22
  16   0 -25    1.73    2.31
  16   0 -25   -1.19    3.91
  16   0 -24  319.59    6.88
  16   0 -24  278.54    8.87
  16   0 -23    2.25    1.86
  16   0 -23   -3.09    3.21
  16   0 -22  263.12   15.43
  16   0 -22  275.62   13.56
  16   0 -21    1.49    2.23
  16   0 -21    4.18    2.86
  16   0 -20  311.44   15.56
  16   0 -20  328.89   11.29
  16   0 -19    1.77    2.43
  16   0 -19   -2.00    3.16
  16   0 -18  258.05    7.84
  16   0 -18  250.21   10.65
  16   0 -17    2.94    3.68
  16   0 -17   -2.07    3.22
  16   0 -16  271.01    8.98
  16   0 -16  273.22   10.04
  16   0 -15   -4.55    2.92
  16   0 -15    0.66    1.07
  16   0 -14  112.28    9.83
  16   0 -14  111.91    7.10
  16   0 -13   -0.75    2.85
  16   0 -13   -0.84    2.69
  16   0 -12   89.80    4.71
  16   0 -12   86.41    4.99
 -16   0  12   74.27    3.56
  16   0 -11    3.91    2.43
  16   0 -11   -0.39    2.29
 -16   0  11   -1.16    1.43
  16   0 -10 2110.55   44.13
  16   0 -10 2102.52   43.22
 -16   0  10 2486.03   50.86
  16   0  -9   -0.33    1.90
  16   0  -9   -0.77    1.44
 -16   0   9    0.54    0.79
  16   0  -8    9.06    3.90
 -16   0   8    4.96    2.35
 -16   0   8    4.08    1.27
  16   0  -7   -1.01    3.20
 -16   0   7   -0.72    0.70
 -16   0   7   -0.31    0.65
  16   0  -5   -1.12    3.03
 -16   0   5   -0.92    2.00
 -16   0   5   -0.03    0.20
 -16   0   5    0.00    0.24
  16   0  -4    5.12    3.09
 -16   0   4    1.62    1.79
 -16   0   4    6.29    1.08
  16   0  -3   -1.34    2.95
 -16   0   3    0.66    0.84
 -16   0   3    0.32    0.44
  16   0  -3   -0.07    0.26
  16   0  -2  207.62    5.55
 -16   0   2  176.39    4.71
 -16   0   2  254.54    5.62
  16   0  -2  219.02    4.94
  16   0  -1    0.99    1.11
 -16   0   1    0.63    1.32
 -16   0   1    0.17    0.53
  16   0  -1    0.02    0.69
  16   0   0   55.33    3.16
 -16   0   0   39.86    3.97
  16   0   0   62.19    2.44
  16   0   1   -0.65    1.62
 -16   0  -1    0.38    0.94
 -16   0  -1   -0.25    1.30
  16   0   1    0.70    0.85
  16   0   2  678.50   13.71
 -16   0  -2  802.96   16.19
  16   0   2  744.99   15.08
  16   0   3   -0.03    0.45
  16   0   3    0.96    0.96
 -16   0  -3   -0.03    1.52
  16   0   3    0.97    1.23
  16   0   4  146.05    4.37
  16   0   4  158.86    4.75
 -16   0  -4  142.98    6.13
  16   0   5   -0.08    0.34
  16   0   5    0.05    0.19
 -16   0  -5    1.27    1.26
 -16   0  -6   28.19    8.34
 -16   0  -7   -1.47    2.65
 -16   0  -8  272.32    9.45
 -16   0  -9    2.98    1.76
 -16   0 -10   15.07    4.54
 -16   0 -11   -0.71    2.31
 -16   0 -12   41.37    7.34
 -16   0 -13    2.29    2.21
 -16   0 -14   -0.75    2.93
 -16   0 -15    1.81    3.17
 -16   0 -16    7.05    4.13
 -16   0 -17    1.88    1.54
 -16   0 -18    2.35    1.72
 -16   0 -19    0.51    2.12
  16   2 -29    0.08    1.32
  16  -2 -29   -0.20    3.41
  16   2 -28    0.70    1.30
  16   2 -28   -0.56    2.22
  16  -2 -28    0.93    2.13
  16   2 -27    3.20    3.60
  16   2 -27    5.08    4.14
  16  -2 -27    4.25    3.52
  16   2 -26    2.15    2.19
  16   2 -26    0.14    2.51
  16  -2 -26   -1.94    2.20
  16  -2 -26    0.20    1.79
  16   2 -25    3.20    2.86
  16   2 -25    5.72    4.78
  16  -2 -25    2.93    2.19
  16  -2 -25    3.35    3.12
  16   2 -24  121.38    5.56
  16   2 -24  106.96   14.29
  16  -2 -24  139.19    5.37
  16  -2 -24  126.65    6.52
  16   2 -23   43.67   12.73
  16   2 -23   37.59    9.50
  16  -2 -23   44.25    5.23
  16  -2 -23   43.18   15.92
  16   2 -22    9.50    4.49
  16   2 -22   11.96    3.94
  16  -2 -22    9.57    3.97
  16  -2 -22    7.49    3.87
  16   2 -21  325.32    9.67
  16   2 -21  286.60   10.45
  16  -2 -21  277.21    8.47
  16  -2 -21  289.92    8.75
  16   2 -20   87.49    4.88
  16   2 -20   74.53    8.63
  16  -2 -20   68.15    3.53
  16  -2 -20   88.21    8.66
  16   2 -19    3.91    2.63
  16   2 -19    3.97    3.06
  16  -2 -19    3.31    2.39
  16  -2 -19    2.91    2.20
  16   2 -18   -1.03    2.95
  16   2 -18    5.34    2.92
  16  -2 -18    6.18    4.86
  16  -2 -18    4.83    1.72
  16   2 -17  259.54   13.37
  16   2 -17  260.44   11.34
  16  -2 -17  233.46    7.44
  16  -2 -17  299.11   13.83
  16   2 -16  266.80    8.35
  16   2 -16  275.43    8.60
  16  -2 -16  239.09    7.80
  16  -2 -16  275.66    7.60
  16   2 -15   65.62    6.28
  16   2 -15   63.02    4.33
  16  -2 -15   53.45    4.43
  16  -2 -15   67.38    7.88
  16   2 -14  222.19   11.10
  16  -2 -14  192.47    9.33
  16  -2 -14  227.29    7.92
 -16  -2  14  178.87    7.11
  16   2 -13  212.37    8.13
  16  -2 -13  177.20    8.87
  16  -2 -13  204.49    7.86
 -16  -2  13  169.33    6.58
  16   2 -12   55.83    3.52
  16  -2 -12   73.32    4.52
  16  -2 -12   82.20    4.74
 -16  -2  12   72.07    6.27
  16   2 -11   78.89    6.11
 -16   2  11   72.23    4.85
  16  -2 -11   80.03    5.32
  16  -2 -11   60.83    3.99
 -16  -2  11   60.20    4.32
  16   2 -10  323.93    8.23
 -16   2  10  336.98    8.11
  16  -2 -10  359.05    8.30
  16  -2 -10  265.14    7.81
 -16  -2  10  286.97   12.43
  16   2  -9  375.91    9.65
 -16   2   9  380.73    8.21
  16  -2  -9  379.00    8.41
  16  -2  -9  300.45    8.18
 -16  -2   9  297.22    7.75
  16   2  -8   -0.52    3.61
 -16   2   8    1.62    1.28
  16  -2  -8    0.06    0.75
  16  -2  -8   -0.41    3.04
 -16  -2   8    1.05    1.89
  16   2  -7  411.37   14.79
 -16   2   7  382.99    8.07
  16  -2  -7  402.58    8.50
  16  -2  -7  309.83    7.78
  16  -2  -6 1069.21    9.11
  16  -2  -6 1427.35    5.93
  16   2  -5  180.30    9.40
  16   2  -5  143.85    4.60
 -16   2   5  136.85    3.43
  16  -2  -5  125.81    7.68
  16  -2  -5  167.38    4.08
  16   2  -4  165.85    6.33
  16   2  -4  134.27    3.93
  16  -2  -4  153.09    3.70
  16  -2  -4  161.32    3.80
 -16  -2   4  166.63    6.09
  16  -2  -4  129.70    5.82
  16   2  -3   98.98    5.46
  16  -2  -3   67.92    5.21
  16  -2  -3   79.53    3.75
 -16  -2   3   94.26    4.69
  16  -2  -3   84.20    3.34
  16   2  -2   18.78    6.85
  16  -2  -2   10.69    6.83
  16  -2  -2   17.08    3.24
 -16  -2   2   19.57    6.59
  16  -2  -2    8.65    3.35
  16   2  -1    2.65    1.58
 -16  -2   1    1.42    1.10
  16  -2  -1    3.65    2.90
  16  -2  -1    1.93    0.75
 -16  -2   1    4.76    2.28
  16  -2  -1    2.21    1.03
  16   2   0   53.97    4.69
 -16  -2   0   49.88    2.67
  16  -2   0   42.01    3.03
  16  -2   0   52.86    3.26
 -16  -2   0   59.23    5.07
  16  -2   0   45.60    2.26
  16   2   1   22.85    5.74
 -16  -2  -1   24.84    1.98
  16  -2   1   22.81    8.26
  16  -2   1   23.32    2.79
 -16  -2  -1   35.85    5.03
  16  -2   1   21.62    4.03
  16   2   2   10.07    4.12
 -16  -2  -2   10.25    2.68
  16  -2   2   11.40    2.97
  16  -2   2   10.92    4.64
 -16  -2  -2   14.05    7.90
  16  -2   2   11.99    4.18
  16   2   3  124.73    4.56
 -16   2  -3  132.51    4.83
  16  -2   3   97.48    3.01
 -16  -2  -3  113.04    3.23
 -16  -2  -3  143.53    5.10
  16   2   4   63.43    3.17
 -16   2  -4   75.08    5.24
  16  -2   4   50.37    2.24
 -16  -2  -4   63.34    1.37
 -16  -2  -4   70.95    5.06
  16   2   5   53.73    1.44
 -16   2  -5   64.22    3.91
  16  -2   5   40.19    1.95
 -16  -2  -5   64.03    3.20
 -16   2  -6  144.58    4.28
  16  -2   6   99.94    4.68
 -16  -2  -6  151.50   12.96
 -16   2  -7   14.79    4.58
  16  -2   7   12.51    2.52
 -16  -2  -7   18.80    4.83
 -16   2  -8  222.53    9.41
  16  -2   8  163.09    6.61
 -16  -2  -8  220.50    9.61
 -16   2  -9   52.58    7.19
 -16  -2  -9   64.63    3.45
 -16   2 -10    9.58    3.67
 -16  -2 -10    6.29    3.81
 -16   2 -11   13.02    4.23
 -16  -2 -11    8.38    3.65
 -16   2 -12   23.40    7.99
 -16  -2 -12   16.83   10.02
 -16   2 -13    2.84    1.90
 -16  -2 -13    1.77    1.62
 -16   2 -14  103.77    5.11
 -16  -2 -14  110.81    6.04
 -16   2 -15   14.73    6.51
 -16  -2 -15   18.20    9.99
 -16   2 -16   18.10    6.84
 -16  -2 -16    9.80    9.50
 -16   2 -17    4.51    2.79
 -16  -2 -17    3.32    2.60
 -16   2 -18   36.76   13.53
 -16  -2 -18   45.05    7.27
  16   4 -28    8.90    3.06
  16   4 -27   13.76    8.56
  16  -4 -27   10.22    6.24
  16   4 -26    3.95    2.76
  16  -4 -26    0.90    2.63
 -16  -4  26    3.64    2.43
  16   4 -25    3.80    2.79
  16  -4 -25    0.45    1.61
  16  -4 -25    1.40    2.00
 -16  -4  25    1.05    2.36
  16   4 -24   11.70    6.47
  16  -4 -24    6.20    5.34
  16  -4 -24   15.49    8.98
 -16  -4  24    9.19    5.11
  16   4 -23    4.23    3.68
  16  -4 -23   11.76    5.23
  16  -4 -23    6.26    5.20
 -16  -4  23    7.90    3.87
  16   4 -22   19.50   13.01
  16  -4 -22   20.23   12.95
  16  -4 -22   39.27    6.09
 -16  -4  22   34.23   12.93
  16   4 -21    2.59    1.60
  16  -4 -21    1.57    3.23
  16  -4 -21   -2.93    2.79
 -16  -4  21   -2.30    4.09
  16   4 -20  117.47    7.75
  16  -4 -20   88.03    4.65
  16  -4 -20  122.89   18.30
 -16  -4  20   92.46   16.05
  16   4 -19    4.62    4.67
  16  -4 -19    1.95    2.66
  16  -4 -19    3.82    3.93
 -16  -4  19   -0.67    3.90
  16   4 -18    5.00    3.34
  16  -4 -18    4.86    3.09
  16  -4 -18    4.20    2.38
 -16  -4  18    3.59    4.64
  16   4 -17   15.39    4.41
  16  -4 -17    7.01    3.09
  16  -4 -17   11.33    5.17
 -16  -4  17    4.77    4.37
  16   4 -16    6.69    4.00
  16  -4 -16    9.23    4.69
  16  -4 -16   10.48    4.98
 -16  -4  16    4.92    3.47
  16   4 -15   27.58    5.91
  16  -4 -15   19.26    5.08
  16  -4 -15   24.88    8.38
 -16  -4  15   20.68    8.58
  16   4 -14    2.78    1.81
  16  -4 -14   -0.67    3.22
  16  -4 -14    3.49    2.55
 -16  -4  14    5.55    2.97
  16   4 -13   52.04   14.76
  16  -4 -13   43.32   17.97
  16  -4 -13   56.62    7.91
 -16  -4  13   52.34    5.12
  16   4 -12  111.46    8.39
  16  -4 -12   87.28    6.35
  16  -4 -12  115.58    4.12
 -16  -4  12   88.11   13.71
  16   4 -11    1.76    2.42
  16  -4 -11   -1.29    3.55
  16  -4 -11   -0.81    1.90
 -16  -4  11   -2.35    3.19
  16   4 -10  492.97   15.94
  16  -4 -10  349.20   11.72
  16  -4 -10  521.14   16.39
 -16  -4  10  430.41   15.69
  16   4  -9   42.38   15.24
  16  -4  -9   33.77    3.93
  16  -4  -9   47.52    2.98
 -16  -4   9   44.97    3.43
  16   4  -8    8.47    4.50
  16  -4  -8    6.71    4.03
  16  -4  -8   15.85    2.54
 -16  -4   8   20.47    5.09
  16   4  -7  450.17   11.55
  16  -4  -7  345.07    9.41
  16  -4  -7  492.98   11.45
  16   4  -6   14.52    4.57
  16  -4  -6   12.37    7.36
  16  -4  -6   13.04    3.99
 -16  -4   6    9.52    4.04
  16   4  -5    7.24    2.42
  16  -4  -5    4.10    2.84
  16  -4  -5    3.21    2.71
 -16  -4   5    3.33    2.31
  16   4  -4   15.13    4.30
  16  -4  -4   10.04    6.82
 -16  -4   4   16.52    4.71
  16  -4  -4   11.51    3.35
  16   4  -3  411.17   12.13
  16  -4  -3  322.06    9.66
 -16  -4   3  440.01   11.36
  16  -4  -3  438.82   10.18
  16   4  -2  212.11   11.72
  16  -4  -2  158.65    6.55
 -16  -4   2  246.07    9.08
  16  -4  -2  220.14    8.01
  16   4  -1    7.30    3.03
  16  -4  -1    6.19    3.60
 -16  -4   1    9.98    3.24
  16  -4  -1    4.98    2.71
  16   4   0  109.05    3.51
  16  -4   0   77.52    4.29
 -16  -4   0  113.40    6.05
  16  -4   0  102.83    3.06
  16   4   1   46.72    4.62
  16  -4   1   36.50    7.99
 -16  -4  -1   54.37    4.19
  16  -4   1   42.67    3.60
  16   4   2   25.86    8.42
  16  -4   2   23.08    8.73
 -16  -4  -2   30.67    7.95
  16  -4   2   25.11    2.88
  16   4   3   92.94    6.75
  16  -4   3   67.77    6.10
 -16  -4  -3  108.49    6.95
  16  -4   3   77.33    8.06
  16   4   4   11.43    4.21
  16  -4   4   14.24    4.15
 -16  -4  -4   15.71    5.30
  16  -4   4    9.79    2.39
  16   4   5    2.71    0.86
  16  -4   5    1.82    1.25
 -16  -4  -5   -0.28    3.11
  16  -4   5    0.78    1.95
  16  -4   6    1.47    1.83
 -16  -4  -6    3.62    2.74
  16  -4   6   -1.03    1.60
  16  -4   7    0.38    1.20
 -16  -4  -7   -0.57    3.46
  16  -4   7    0.64    0.92
  16  -4   8   50.94    5.76
 -16  -4  -8   65.94    6.42
  16  -4   8   49.14    8.86
  16  -4   9    1.45    1.48
 -16  -4  -9    5.49    3.07
  16  -4   9    1.92    1.76
 -16  -4 -10   -1.26    3.47
  16  -4  10    1.53    1.23
 -16  -4 -11  122.31    5.92
  16  -4  11   99.79    4.12
 -16  -4 -12   25.30   11.32
  16  -4  12   23.22    4.36
 -16  -4 -13    3.63    3.15
  16  -4  13    5.30    2.52
 -16  -4 -14   -0.69    2.44
  16  -4  14    0.32    1.24
 -16  -4 -15   -3.18    3.02
  16  -4  15    1.28    1.80
  16  -6 -22    7.87    6.46
  16  -6 -22    6.66    5.93
  16   6 -21    5.52    5.92
  16  -6 -21   11.95    3.03
  16  -6 -21    6.14    3.33
 -16  -6  21    4.79    3.97
  16   6 -20    3.71    5.38
  16  -6 -20   12.40    3.03
  16  -6 -20    4.36    3.40
 -16  -6  20    3.09    2.54
  16   6 -19    0.80    2.25
  16  -6 -19    3.07    3.52
  16  -6 -19    2.21    1.69
 -16  -6  19    1.55    2.40
  16   6 -18    1.51    3.46
  16  -6 -18   -3.42    3.41
  16  -6 -18    2.73    1.33
 -16  -6  18    0.24    2.28
  16   6 -17    5.64    2.60
  16  -6 -17    6.07    3.78
  16  -6 -17    4.97    3.62
 -16  -6  17   -2.94    4.10
  16   6 -16   42.08    7.79
  16  -6 -16   28.61   12.84
  16  -6 -16   45.53    5.17
 -16  -6  16   23.73   14.79
  16   6 -15   14.24   10.71
  16  -6 -15   20.53    8.18
 -16  -6  15   16.75    7.30
  16   6 -14    1.19    2.95
  16  -6 -14    1.97    2.41
  16  -6 -14    1.25    2.03
 -16  -6  14    3.18    2.48
  16   6 -13   56.66    5.37
  16  -6 -13   51.62   14.34
  16  -6 -13   56.41    4.17
 -16  -6  13   57.41   12.14
  16   6 -12   27.57   12.23
  16  -6 -12   22.96    9.28
  16  -6 -12   33.39    3.37
 -16  -6  12   30.26   16.58
  16   6 -11    6.17    4.31
  16  -6 -11   12.67    4.24
  16  -6 -11    8.51    4.21
 -16  -6  11   10.77    5.08
  16   6 -10   25.99   12.41
  16  -6 -10   33.59    4.57
  16  -6 -10   31.22   14.36
 -16  -6  10   42.75    5.83
  16   6  -9   -3.33    3.29
  16  -6  -9    0.39    2.97
  16  -6  -9    3.97    1.47
 -16  -6   9    1.19    2.19
  16   6  -8    4.45    3.19
  16  -6  -8    2.31    5.17
  16  -6  -8    1.21    1.33
 -16  -6   8    6.12    3.80
  16   6  -7   86.50    5.90
  16  -6  -7   64.73   24.65
  16  -6  -7   85.02   10.34
 -16  -6   7   93.17    5.61
  16   6  -6    9.42    4.59
  16  -6  -6    2.69    3.98
  16  -6  -6    8.12    3.43
 -16  -6   6    5.97    3.70
  16   6  -5    4.74    4.77
  16  -6  -5    7.52    2.95
  16  -6  -5    3.87    2.53
 -16  -6   5    5.39    4.58
  16   6  -4   74.20    8.31
  16  -6  -4   60.38    5.21
 -16  -6   4   79.83    7.88
  16  -6  -4   73.20    7.94
  16   6  -3    5.75    2.39
  16  -6  -3    6.30    3.55
 -16  -6   3    3.62    2.90
  16  -6  -3    5.19    2.77
  16   6  -2   23.90    7.94
  16  -6  -2   24.74    7.73
 -16  -6   2   32.37   13.60
  16  -6  -2   26.39   11.95
  16   6  -1   25.03   10.69
  16  -6  -1   20.73   10.63
 -16  -6   1   24.30   13.60
  16  -6  -1   30.38    5.47
  16   6   0    4.41    2.18
  16  -6   0    5.82    4.75
 -16  -6   0    6.34    4.81
  16  -6   0    7.37    3.90
  16   6   1    6.60    4.02
  16  -6   1    5.34    3.90
 -16  -6  -1    8.25    6.17
  16  -6   1    5.88    2.84
  16   6   2   20.95    9.30
  16  -6   2   21.36    9.76
 -16  -6  -2   20.62   10.91
  16  -6   2   27.54    6.24
  16   6   3   20.36    7.34
  16  -6   3   11.94   11.71
 -16  -6  -3   21.68   12.91
  16  -6   3   16.10   10.55
  16  -6   4    7.35    3.82
 -16  -6  -4    4.01    3.47
  16  -6   4    6.02    4.92
  16  -6   5   38.99    7.33
 -16  -6  -5   48.43   15.81
  16  -6   5   49.90   10.07
  16  -6   6   -1.10    2.44
 -16  -6  -6    2.75    2.06
  16  -6   6    1.39    2.01
  16  -6   7   19.18   10.62
 -16  -6  -7   36.87   16.25
  16  -6   7   36.53   10.25
  16  -6   8   10.58    8.06
 -16  -6  -8   23.62    3.97
  16  -6   8   12.23    7.86
  16  -6   9    0.66    2.03
 -16  -6  -9   -0.10    3.38
  16  -8 -11    0.01    1.55
  16  -8  -9   45.41    7.23
  16  -8  -8    7.20    5.30
  16  -8  -7    3.34    3.11
  16  -8  -6   65.64    5.38
  16   8  -4    2.98    2.72
  16   8  -2    0.26    2.26
  16   8  -1   -0.90    1.99
  17   1 -30    3.00    1.97
  17  -1 -30    1.18    2.15
  17   1 -29    9.13    4.75
  17  -1 -29    5.94    5.68
  17   1 -28   27.20   13.60
  17   1 -28   48.94    4.62
  17  -1 -28   29.50    2.47
  17  -1 -28   50.89    4.08
  17   1 -27   40.56   11.03
  17   1 -27   32.09   12.83
  17  -1 -27   40.27    3.80
  17  -1 -27   24.96   14.49
  17   1 -26   30.55   17.39
  17   1 -26   32.29   18.07
  17  -1 -26   46.86    4.23
  17  -1 -26   48.02    6.88
  17   1 -25   16.69    5.71
  17   1 -25    5.58    4.47
  17  -1 -25    8.52    4.32
  17  -1 -25    7.30    4.35
  17   1 -24   54.40    6.39
  17   1 -24   45.13   17.04
  17  -1 -24   50.31    8.09
  17  -1 -24   57.49    9.91
  17   1 -23   89.53   10.79
  17   1 -23   88.88   14.58
  17  -1 -23   82.54    4.84
  17  -1 -23   85.48    9.68
  17   1 -22   25.09   10.62
  17   1 -22   23.77    8.26
  17  -1 -22   30.99    5.08
  17  -1 -22   19.50    9.83
  17   1 -21   68.85    8.83
  17   1 -21   73.15    3.84
  17  -1 -21   67.18    4.25
  17  -1 -21   68.46   10.55
  17   1 -20   58.01    8.57
  17   1 -20   46.50    4.41
  17  -1 -20   47.67    3.36
  17  -1 -20   47.04    3.07
  17   1 -19    1.09    2.30
  17   1 -19    2.15    2.24
  17  -1 -19   -0.08    1.30
  17  -1 -19   -0.86    2.61
  17   1 -18   17.77    4.55
  17   1 -18    9.56    6.06
  17  -1 -18   12.30    3.34
  17  -1 -18   14.87    4.47
  17   1 -17  165.99    9.63
  17   1 -17  165.88    9.29
  17  -1 -17  158.79   11.70
  17  -1 -17  169.79    8.71
  17   1 -16    3.20    3.05
  17   1 -16    2.87    3.69
  17  -1 -16    2.99    2.71
  17  -1 -16    4.18    1.64
  17   1 -15    0.69    1.57
  17   1 -15    1.71    1.77
  17  -1 -15   -2.61    2.94
  17  -1 -15    0.61    1.76
  17   1 -14   55.35    7.52
  17   1 -14   45.16    3.94
  17  -1 -14   41.42    3.26
  17  -1 -14   43.99    3.50
  17   1 -13  219.31    7.81
  17   1 -13  205.48    9.67
 -17   1  13  213.22    5.51
  17  -1 -13  190.85   13.83
  17  -1 -13  207.72    5.82
  17   1 -12   48.54    6.32
  17   1 -12   60.43    7.34
 -17   1  12   59.80    4.72
  17  -1 -12   61.01    8.87
  17  -1 -12   57.37    6.86
  17   1 -11  163.03    5.52
 -17   1  11  172.67    4.35
  17  -1 -11  150.40    5.65
  17  -1 -11  164.68    7.17
 -17  -1  11  168.45    4.77
 -17  -1  11  139.17    5.34
  17   1 -10  468.97   11.27
 -17   1  10  533.21   11.61
  17  -1 -10  503.53   11.04
 -17  -1  10  516.59   11.43
 -17  -1  10  425.88    9.81
  17   1  -9   51.75   12.11
 -17   1   9   50.63    2.58
  17  -1  -9   41.78   11.21
  17  -1  -9   51.41    2.48
 -17  -1   9   49.07    3.51
 -17  -1   9   40.58    2.73
  17   1  -8  234.22   12.54
 -17   1   8  234.78    5.16
  17  -1  -8  185.61    5.67
  17  -1  -8  222.89    4.99
 -17  -1   8  225.53    5.55
 -17  -1   8  205.03    7.04
  17   1  -7  177.28    6.64
 -17   1   7  173.37    1.08
 -17  -1   7  173.25    4.78
  17  -1  -7  160.95    3.71
 -17  -1   7  169.08    4.68
  17  -1  -7  137.81    4.91
  17   1  -6    1.53    1.81
  17   1  -6    3.66    2.12
 -17  -1   6    4.62    2.70
  17  -1  -6    3.05    3.98
  17   1  -5   72.23    4.86
  17   1  -5   58.66    2.62
 -17  -1   5   70.57    5.38
  17  -1  -5   74.73   13.67
  17   1  -4   90.95   13.20
  17   1  -4   71.85    2.70
 -17  -1   4   70.47    2.87
 -17  -1   4   92.92    3.53
  17  -1  -4   68.53    3.77
  17   1  -3   54.17    4.10
  17   1  -3   62.70    2.49
 -17  -1   3   55.27    2.62
 -17  -1   3   73.13    3.93
  17  -1  -3   54.17    3.42
  17   1  -2    2.21    1.89
  17   1  -2    2.33    1.41
  17  -1  -2    2.80    3.03
  17  -1  -2    1.13    0.85
 -17  -1   2    4.46    1.75
 -17  -1   2    2.32    1.46
  17  -1  -2    2.04    0.75
  17   1  -1   14.39    4.67
 -17   1   1   12.13    3.36
  17   1  -1    9.54    2.98
 -17   1   1    5.47    2.33
 -17  -1   1   15.64    3.67
 -17  -1   1    9.23    1.45
  17  -1  -1    9.07    3.73
  17  -1  -1   13.51    2.11
 -17   1   0  248.67    6.22
  17   1   0  249.61    6.22
  17   1   0  245.78    5.84
 -17  -1   0  212.64    5.06
  17  -1   0  216.87    6.10
  17  -1   0  252.12    5.47
 -17  -1   0  250.91    6.64
  17  -1   0  192.66    5.47
 -17   1  -1  224.72    7.19
  17   1   1  222.09    7.76
  17   1   1  217.56    6.94
  17  -1   1  176.04    5.83
  17  -1   1  206.19    6.50
 -17  -1  -1  191.11    9.21
  17  -1   1  223.09    6.65
 -17  -1  -1  184.00    6.08
 -17   1  -2   57.02    3.12
  17   1   2   59.87    3.13
  17  -1   2   48.73    2.51
 -17  -1  -2   47.07    1.49
  17  -1   2   48.45    4.59
  17  -1   2   53.65    1.89
 -17   1  -3    6.44    3.87
  17   1   3    5.75    2.08
  17  -1   3    3.49    1.16
 -17  -1  -3    4.50    1.48
  17  -1   3    3.69    1.46
 -17  -1  -3    9.69    2.74
  17  -1   3    4.84    1.77
  17   1   4   95.38    1.15
  17   1   4  101.92    1.19
 -17   1  -4   93.30    4.24
  17  -1   4   97.34    2.33
  17  -1   4   90.25    2.24
 -17  -1  -4  111.20    3.88
 -17   1  -5  434.48   11.21
  17  -1   5  349.76    7.76
  17  -1   5  360.69    9.02
 -17  -1  -5  446.67   10.95
 -17   1  -6   21.70   10.13
  17  -1   6   18.82    1.49
 -17  -1  -6   31.06    8.54
 -17   1  -7  140.10    9.27
  17  -1   7  118.57    1.98
 -17  -1  -7  156.64    4.97
 -17   1  -8    8.36    2.80
 -17  -1  -8    7.09    3.15
 -17   1  -9    1.37    1.62
 -17  -1  -9   -0.99    2.32
 -17   1 -10  154.90    5.19
 -17  -1 -10  179.10    5.97
 -17   1 -11  158.84    9.20
 -17  -1 -11  153.41    7.94
 -17   1 -12    3.51    1.96
 -17  -1 -12    4.70    2.51
 -17   1 -13    4.32    2.15
 -17  -1 -13    2.60    1.71
 -17   1 -14   13.91    7.40
 -17  -1 -14   13.20    9.86
 -17   1 -15    2.97    2.44
 -17  -1 -15    4.04    2.40
 -17   1 -16    1.46    1.86
 -17  -1 -16    5.21    3.10
 -17   1 -17    3.27    2.77
 -17  -1 -17    3.46    3.03
 -17   1 -18  196.96   10.65
 -17  -1 -18  172.09    9.46
  17   3 -29    8.71    9.29
  17   3 -28    9.48    5.80
  17   3 -28    5.29    4.97
  17  -3 -28    4.38    3.87
  17   3 -27    1.38    2.82
  17   3 -27   -1.23    3.90
  17  -3 -27   -0.64    3.27
  17   3 -26   11.29    6.28
  17   3 -26   14.30   11.37
  17  -3 -26   13.48    7.24
  17  -3 -26   12.54    7.49
  17   3 -25    5.75    5.98
  17   3 -25   20.33    7.05
  17  -3 -25   16.57    3.57
  17  -3 -25   10.05    3.12
  17   3 -24   -2.15    3.33
  17  -3 -24    2.96    2.94
  17  -3 -24   -0.31    3.04
  17   3 -23    4.09    2.09
  17  -3 -23    0.80    2.27
  17  -3 -23    0.84    2.13
 -17  -3  23    5.18    3.18
  17   3 -22    8.06    5.06
  17  -3 -22   14.86    7.45
  17  -3 -22   15.69    6.30
 -17  -3  22   20.68    5.41
  17   3 -21    5.00    4.06
  17  -3 -21    5.55    4.16
  17  -3 -21    7.65    4.67
 -17  -3  21    3.78    4.53
  17   3 -20    2.87    5.05
  17  -3 -20    0.42    1.13
  17  -3 -20    2.63    1.30
 -17  -3  20    0.47    2.15
  17   3 -19   20.67   10.43
  17  -3 -19   18.45    7.54
  17  -3 -19   23.48   11.90
 -17  -3  19   19.85    4.67
  17   3 -18  671.62   26.01
  17  -3 -18  603.29    9.50
  17  -3 -18  673.42   27.30
 -17  -3  18  547.14   21.34
  17   3 -17   32.46   15.10
  17  -3 -17   36.31    4.47
  17  -3 -17   40.95    3.75
 -17  -3  17   34.13   10.68
  17   3 -16    4.05    3.53
  17  -3 -16    8.99    3.23
  17  -3 -16    3.89    2.13
 -17  -3  16    4.76    1.61
  17   3 -15   94.41    7.17
  17  -3 -15   73.50    5.08
  17  -3 -15   97.05    5.94
 -17  -3  15   75.14    5.30
  17   3 -14  478.63   15.38
  17  -3 -14  348.21    9.73
  17  -3 -14  460.58   11.80
 -17  -3  14  373.08    9.53
  17   3 -13  242.79    7.24
  17  -3 -13  200.31    7.02
  17  -3 -13  244.25    6.57
 -17  -3  13  214.82    7.55
  17   3 -12   77.83    4.64
  17  -3 -12   70.73    4.87
  17  -3 -12   81.72    3.66
 -17  -3  12   81.92    4.73
  17   3 -11  679.06   20.19
  17  -3 -11  523.87   13.43
  17  -3 -11  685.83   17.03
 -17  -3  11  644.41   16.10
  17   3 -10  199.72    6.93
  17  -3 -10  163.83    5.93
  17  -3 -10  206.89    5.96
 -17  -3  10  172.74    8.05
  17   3  -9    8.85    6.20
 -17   3   9   10.97    2.86
  17  -3  -9   18.14    2.97
  17  -3  -9   14.43    3.41
 -17  -3   9   11.00    4.35
  17   3  -8  151.38    8.27
 -17   3   8  134.01    4.62
  17  -3  -8  109.60    5.04
 -17  -3   8  137.67    5.34
  17  -3  -8  165.55    9.25
  17   3  -7   -2.48    3.47
 -17   3   7    0.49    0.74
  17  -3  -7    1.93    1.92
 -17  -3   7   -1.20    2.82
  17  -3  -7   -0.11    1.03
  17   3  -6  675.92   20.08
 -17   3   6  571.82   16.57
  17  -3  -6  540.13    7.80
 -17  -3   6  681.90    7.65
  17  -3  -6  694.60   19.73
  17   3  -5   95.47    4.58
 -17   3   5   80.86    2.76
  17  -3  -5   61.82    3.70
 -17  -3   5  100.24    4.10
  17  -3  -5   93.74    3.04
  17   3  -4  164.00    8.00
  17  -3  -4  133.48    8.97
  17  -3  -4  144.11    5.60
  17  -3  -4  156.67    6.42
 -17  -3   4  155.91    6.43
  17   3  -3   13.35    3.03
  17  -3  -3    7.99    4.85
  17  -3  -3    8.88    2.09
 -17  -3   3   14.75    4.41
  17  -3  -3   10.36    4.69
  17   3  -2    0.72    1.22
  17  -3  -2    1.14    2.52
  17  -3  -2    0.81    1.09
 -17  -3   2    0.96    2.79
  17  -3  -2    1.54    1.68
  17   3  -1   27.13    7.25
  17  -3  -1   25.49    3.70
  17  -3  -1   21.18    2.84
 -17  -3   1   32.50    9.29
  17  -3  -1   26.41    2.36
  17   3   0  221.65    6.29
  17  -3   0  173.35    6.26
 -17  -3   0  253.29    7.58
  17  -3   0  211.85    5.49
  17   3   1   27.03    2.68
  17  -3   1   21.58    8.04
 -17  -3  -1   33.43   11.25
  17  -3   1   20.19    5.69
  17   3   2  245.28    6.17
  17  -3   2  199.68    6.18
 -17  -3  -2  260.75    7.64
  17  -3   2  217.86    5.62
  17   3   3  234.85    7.42
  17  -3   3  183.11    7.72
 -17  -3  -3  267.63   13.48
  17  -3   3  210.28    6.88
  17   3   4   42.81    2.15
  17  -3   4   29.47    3.39
 -17  -3  -4   39.76   11.07
  17  -3   4   33.62    4.55
  17   3   5   43.42    1.65
  17  -3   5   41.45    5.23
 -17  -3  -5   57.34    4.11
  17  -3   5   40.09    3.99
  17  -3   6   88.50    4.63
 -17  -3  -6  131.12    9.55
  17  -3   6   94.18    8.20
  17  -3   7  132.51    4.35
 -17  -3  -7  202.56    7.26
  17  -3   7  139.77    4.94
  17  -3   8   10.33    4.88
 -17  -3  -8   18.75    9.46
  17  -3   8   16.10    6.29
 -17  -3  -9    3.08    2.12
  17  -3   9   -1.17    1.61
 -17  -3 -10   24.40   10.00
  17  -3  10   12.42    7.31
 -17   3 -11   -1.14    2.67
 -17  -3 -11    4.72    2.79
 -17   3 -12    3.41    2.74
 -17  -3 -12    1.31    2.46
 -17   3 -13    1.68    1.98
 -17  -3 -13   -0.89    3.07
 -17   3 -14   24.87    6.12
 -17   3 -15    0.41    1.40
 -17  -3 -15   -3.53    3.17
 -17   3 -16   -0.28    2.21
 -17  -3 -16    0.11    2.24
  17   5 -25    0.79    2.10
  17  -5 -25   -0.66    1.84
  17   5 -24   74.30   16.15
  17  -5 -24   69.83    4.90
  17  -5 -24   90.44    6.90
 -17  -5  24   87.01    6.68
  17   5 -23   23.07   12.28
  17  -5 -23   19.02   12.57
  17  -5 -23   41.24    8.02
 -17  -5  23   17.16    9.93
  17   5 -22    2.83    4.31
  17  -5 -22   -2.77    3.00
  17  -5 -22   -0.09    1.81
 -17  -5  22   -3.22    4.37
  17   5 -21   39.80   16.92
  17  -5 -21   40.63    4.72
  17  -5 -21   37.89   11.41
 -17  -5  21   29.79   13.92
  17   5 -20   22.58   12.04
  17  -5 -20   29.84    4.54
  17  -5 -20   21.80   12.03
 -17  -5  20   20.76    7.28
  17   5 -19    6.46    2.96
  17  -5 -19   11.27    3.33
  17  -5 -19    4.00    4.06
 -17  -5  19    5.24    4.97
  17   5 -18   23.69    9.75
  17  -5 -18   23.67    4.91
  17  -5 -18   20.90   14.26
 -17  -5  18   17.94    9.21
  17   5 -17    5.68    4.23
  17  -5 -17    6.78    3.44
  17  -5 -17   14.85    7.79
 -17  -5  17   14.90    7.98
  17   5 -16   34.03    7.11
  17  -5 -16   20.70    3.96
  17  -5 -16   20.97   11.14
 -17  -5  16   22.94   10.16
  17   5 -15   -0.24    3.26
  17  -5 -15    0.73    3.84
  17  -5 -15    2.55    1.24
 -17  -5  15   -1.12    3.71
  17   5 -14    6.64    4.19
  17  -5 -14    1.54    3.17
  17  -5 -14    6.86    3.15
 -17  -5  14    5.50    2.56
  17   5 -13   18.17    6.08
  17  -5 -13    6.79    5.09
  17  -5 -13   21.44   10.25
 -17  -5  13   18.61    7.93
  17   5 -12    4.01    3.56
  17  -5 -12    6.03    3.95
  17  -5 -12    9.80    4.28
 -17  -5  12    4.26    5.01
  17   5 -11    6.65    3.32
  17  -5 -11    1.46    3.17
  17  -5 -11    4.52    2.80
 -17  -5  11    7.66    4.70
  17   5 -10   42.77   11.71
  17  -5 -10   36.48    5.92
  17  -5 -10   49.76    7.48
 -17  -5  10   43.68   15.14
  17   5  -9   66.43    8.92
  17  -5  -9   43.57   12.97
  17  -5  -9   55.57    6.52
 -17  -5   9   50.17   15.48
  17   5  -8   -1.74    3.54
  17  -5  -8    2.90    3.65
  17  -5  -8    1.89    2.46
 -17  -5   8    1.05    2.37
  17   5  -7  100.87    7.65
  17  -5  -7   81.49    8.14
  17  -5  -7   92.57    7.61
 -17  -5   7   82.22    5.52
  17   5  -6    8.02    3.25
  17  -5  -6    0.24    2.85
  17  -5  -6    2.52    1.48
 -17  -5   6    5.18    2.96
  17   5  -5   20.37    7.89
  17  -5  -5   14.53    4.79
  17  -5  -5   10.47    7.19
 -17  -5   5   19.99    6.56
  17   5  -4    6.04    4.70
  17  -5  -4    7.57    4.37
  17  -5  -4   11.80    4.74
 -17  -5   4   12.61    6.27
  17   5  -3    0.52    1.28
  17  -5  -3    0.69    2.23
 -17  -5   3   -0.04    2.36
  17  -5  -3   -0.67    2.47
  17   5  -2    2.62    2.86
  17  -5  -2    4.14    2.80
 -17  -5   2    3.31    2.49
  17  -5  -2    2.90    2.15
  17   5  -1   16.13    6.92
  17  -5  -1   15.13    3.20
 -17  -5   1   10.01    5.08
  17  -5  -1   13.12    5.00
  17   5   0  199.63    5.06
  17  -5   0  157.70    5.94
 -17  -5   0  241.15    7.32
  17  -5   0  196.35    6.07
  17   5   1   19.78    8.23
  17  -5   1   10.48    5.10
 -17  -5  -1   29.58    4.02
  17  -5   1   22.29    2.76
  17   5   2   59.94    5.75
  17  -5   2   52.02   10.06
 -17  -5  -2   66.86    9.44
  17  -5   2   62.87    8.17
  17   5   3   28.78    3.52
  17  -5   3   25.71   11.52
 -17  -5  -3   41.83    7.20
  17  -5   3   32.17    5.72
  17  -5   4   25.06   12.82
 -17  -5  -4   40.64   11.32
  17  -5   4   20.78    9.74
  17  -5   5    4.65    2.64
 -17  -5  -5    6.37    4.88
  17  -5   5    6.24    3.98
  17  -5   6    7.72    5.53
 -17  -5  -6    9.72    4.53
  17  -5   6    4.14    1.25
  17  -5   7    4.83    3.18
 -17  -5  -7    8.08    3.67
  17  -5   7    4.67    1.76
  17  -5   8    4.91    2.11
 -17  -5  -8    8.82    6.27
  17  -5   8    4.35    3.88
  17  -5   9   10.21    7.40
 -17  -5  -9   17.51   11.46
  17  -5   9   12.95    8.50
 -17  -5 -10  123.49    6.31
  17  -5  10   82.77    7.69
 -17  -5 -11    3.95    3.44
 -17  -5 -12    2.86    2.15
  17  -7 -19    1.90    1.37
  17  -7 -18    7.30    3.16
  17  -7 -18    4.92    4.59
  17  -7 -17   47.49    9.91
  17  -7 -17   56.04    7.07
  17  -7 -16    2.09    2.47
  17  -7 -16   -2.06    2.80
  17   7 -15    7.07    3.79
  17  -7 -15    6.86    6.16
  17  -7 -15    3.38    2.33
 -17  -7  15    9.39    6.13
  17   7 -14    2.33    2.04
  17  -7 -14    0.94    2.98
  17  -7 -14    3.47    2.53
 -17  -7  14   -0.92    3.44
  17   7 -13    7.51    4.74
  17  -7 -13    3.00    2.46
  17  -7 -13    5.03    2.14
 -17  -7  13    3.70    3.72
  17   7 -12   18.60   13.66
  17  -7 -12   25.47   11.76
  17  -7 -12   34.57    5.67
 -17  -7  12   19.28   11.89
  17   7 -11    4.82    4.38
  17  -7 -11   10.49    4.17
  17  -7 -11    2.70    4.08
 -17  -7  11    5.82    7.17
  17   7 -10    1.28    2.75
  17  -7 -10    1.43    2.65
  17  -7 -10    1.28    1.71
 -17  -7  10   -3.25    3.98
  17   7  -9   15.75    9.75
  17  -7  -9   14.65    5.52
  17  -7  -9   10.12    7.15
 -17  -7   9   14.80    7.05
  17   7  -8  157.14    6.68
  17  -7  -8  132.22    5.99
  17  -7  -8  185.10    7.46
 -17  -7   8  174.62    7.70
  17   7  -7   16.24    9.32
  17  -7  -7   25.40    6.67
  17  -7  -7   26.35    3.64
 -17  -7   7   20.65    8.68
  17   7  -6    8.82    5.55
  17  -7  -6    7.04    3.83
  17  -7  -6    4.02    2.33
 -17  -7   6    7.49    5.77
  17   7  -5    2.71    1.79
  17  -7  -5    6.08    3.36
  17  -7  -5    3.38    2.18
 -17  -7   5    3.33    2.79
  17   7  -4    2.96    2.28
  17  -7  -4    4.44    2.52
  17  -7  -4    4.68    3.53
 -17  -7   4    3.39    3.02
  17   7  -3  105.54    5.44
  17  -7  -3   89.45    9.37
 -17  -7   3  111.66    6.83
  17  -7  -3  120.26    5.13
  17   7  -2   14.68    9.00
  17  -7  -2    7.39    8.31
 -17  -7   2   11.50   10.31
  17  -7  -2    9.68    4.22
  17   7  -1   39.83    9.81
  17  -7  -1   17.66   12.07
 -17  -7   1   49.04    5.66
  17  -7  -1   30.99    8.00
  17   7   0   33.44    4.28
  17  -7   0   12.96    8.40
 -17  -7   0   26.24   13.08
  17  -7   0   25.81    8.40
  17   7   1   10.76    9.24
  17  -7   1   10.24    6.66
 -17  -7  -1   24.85    6.79
  17  -7   2    5.43    2.10
 -17  -7  -2    3.81    4.95
  17  -7   3    2.44    2.66
 -17  -7  -3    4.87    4.37
  17  -7   4    1.79    2.31
  17  -7   5    5.10    4.49
  17  -7   6    1.76    2.17
  18   0 -29    0.32    1.17
  18   0 -29    0.58    1.46
  18   0 -28   19.70    6.94
  18   0 -28   17.66    7.83
  18   0 -27    1.41    2.91
  18   0 -27    4.72    2.92
  18   0 -26    1.18    2.78
  18   0 -26    2.23    3.38
  18   0 -25   -3.78    3.15
  18   0 -25    0.85    1.92
  18   0 -24  157.62    5.49
  18   0 -24  149.35   14.11
  18   0 -23    0.45    1.70
  18   0 -23    1.21    1.96
  18   0 -22  312.91   12.91
  18   0 -22  292.59   12.37
  18   0 -21   -1.88    2.79
  18   0 -21    1.78    1.56
  18   0 -20   13.72    6.86
  18   0 -20   11.19    5.48
  18   0 -19   -5.30    3.12
  18   0 -19   -0.07    1.23
  18   0 -18   21.32    6.42
  18   0 -18   22.15    9.30
  18   0 -17    0.75    1.91
  18   0 -17    1.73    0.93
  18   0 -16  271.11    8.59
  18   0 -16  274.44    8.08
  18   0 -15    2.05    2.32
  18   0 -15    1.34    1.35
  18   0 -14    4.42    2.15
  18   0 -14    3.92    1.86
  18   0 -13    1.99    1.02
  18   0 -13   -0.72    2.29
 -18   0  13    0.80    1.32
  18   0 -12   60.39    4.96
  18   0 -12   57.03    7.82
 -18   0  12   60.85    4.70
  18   0 -11    1.48    1.20
  18   0 -11    1.37    1.09
 -18   0  11   -0.44    1.29
  18   0 -10  125.76    5.54
  18   0 -10  132.23    4.15
 -18   0  10  143.55    4.18
  18   0  -9   -2.55    3.42
 -18   0   9   -0.71    1.05
 -18   0   9    0.58    0.77
  18   0  -8  124.62    8.19
 -18   0   8  154.26    3.88
 -18   0   8  130.73    4.06
  18   0  -7    3.02    3.41
 -18   0   7   -0.08    0.34
 -18   0   7   -0.03    0.29
  18   0  -6  457.07   11.23
 -18   0   6  533.72   10.90
  18   0  -5    1.53    0.99
  18   0  -4  469.52   11.29
 -18   0   4  508.72   10.45
  18   0  -4  387.29    8.11
  18   0  -3   -0.83    2.86
 -18   0   3   -0.05    1.15
 -18   0   3   -0.14    0.57
  18   0  -3   -0.67    0.63
  18   0  -2  220.80    6.20
 -18   0   2  177.02    4.72
 -18   0   2  240.67    5.54
  18   0  -2  223.25    4.98
  18   0  -1   -2.38    2.31
 -18   0   1    0.41    0.87
 -18   0   1   -0.16    0.95
  18   0  -1    0.10    0.90
  18   0   0  384.84    8.78
 -18   0   0  306.59    7.48
 -18   0   0  419.61    8.77
  18   0   0  403.66    8.43
  18   0   1    0.13    1.05
 -18   0  -1    0.88    0.72
 -18   0  -1    0.83    0.75
  18   0   1   -0.03    1.26
  18   0   2  282.02    9.12
  18   0   2  302.82    8.93
 -18   0  -2  332.13    9.83
  18   0   2  314.86    9.33
  18   0   3   -0.37    0.69
  18   0   3    0.56    0.58
 -18   0  -3   -1.68    1.54
  18   0   4  135.11    1.93
  18   0   4  145.63    1.93
 -18   0  -4  155.72    7.24
  18   0   5    0.08    0.25
  18   0   5   -0.01    0.15
 -18   0  -5    0.52    1.05
 -18   0  -6   47.68    6.91
 -18   0  -7    0.86    1.65
 -18   0  -8  113.72    5.72
 -18   0  -9    1.47    2.01
 -18   0 -10  100.17    4.08
 -18   0 -11    2.08    1.43
 -18   0 -12   55.01    4.35
 -18   0 -13    1.89    1.00
 -18   0 -14    6.73    4.35
 -18   0 -15    2.57    1.48
 -18   0 -16   76.33    6.08
 -18   0 -17    0.56    1.86
 -18   0 -18    0.15    1.12
  18  -2 -30   51.70    4.99
  18   2 -29    5.64    5.58
  18   2 -29    4.68    2.26
  18  -2 -29    5.90    3.38
  18   2 -28   -0.02    2.91
  18   2 -28    2.58    1.90
  18  -2 -28    1.91    2.22
  18   2 -27   11.34    7.41
  18   2 -27   13.35    9.21
  18  -2 -27   13.78    2.51
  18  -2 -27   14.41    8.08
  18   2 -26   12.36    8.34
  18   2 -26   10.41    8.38
  18  -2 -26   13.58    7.10
  18   2 -25    9.78    4.44
  18   2 -25    5.43    2.74
  18  -2 -25    3.89    4.53
  18  -2 -25    5.28    2.62
  18   2 -24   23.75    9.92
  18   2 -24   24.49    5.97
  18  -2 -24   21.87    9.96
  18  -2 -24   23.09    9.56
  18   2 -23   60.04    5.23
  18   2 -23   53.43   14.71
  18  -2 -23   55.78    3.77
  18  -2 -23   56.16    4.84
  18   2 -22  207.43    8.46
  18   2 -22  185.30    7.96
  18  -2 -22  179.05   11.69
  18  -2 -22  206.18   16.26
  18   2 -21  428.73   12.07
  18   2 -21  384.84   11.02
  18  -2 -21  363.49   10.34
  18  -2 -21  394.95   10.56
  18   2 -20  199.92    9.68
  18   2 -20  162.39    7.58
  18  -2 -20  169.81    8.47
  18  -2 -20  181.83   15.51
  18   2 -19   95.80    5.67
  18   2 -19   89.67    7.81
  18  -2 -19   77.08    4.69
  18  -2 -19   86.09   12.11
  18   2 -18    4.13    1.45
  18   2 -18   -0.77    3.12
  18  -2 -18    3.87    3.22
  18  -2 -18    6.14    3.18
  18   2 -17   76.39    4.23
  18   2 -17   77.59    8.90
  18  -2 -17   71.34    8.58
  18  -2 -17   80.27    5.65
  18   2 -16   42.70   11.07
  18  -2 -16   31.08    3.23
  18  -2 -16   42.81    4.04
 -18  -2  16   30.93    9.53
  18   2 -15   38.33   12.60
  18  -2 -15   24.18   10.64
  18  -2 -15   24.31    2.20
 -18  -2  15   26.55    9.61
  18   2 -14    1.05    2.13
  18  -2 -14    1.89    2.29
  18  -2 -14   -0.03    1.97
 -18  -2  14    1.88    1.26
  18   2 -13    6.22    3.25
  18  -2 -13    8.44    3.20
  18  -2 -13    4.36    2.48
 -18  -2  13    9.97    3.90
  18   2 -12  244.11    8.90
 -18   2  12  230.46    7.25
  18  -2 -12  246.83    8.15
  18  -2 -12  200.65    8.19
 -18  -2  12  205.84    7.58
  18   2 -11   10.65    7.11
 -18   2  11    9.29    2.36
  18  -2 -11   10.96    3.62
  18  -2 -11   11.59    4.48
 -18  -2  11    8.26    4.17
  18   2 -10   19.45    8.67
 -18   2  10   16.74    1.78
  18  -2 -10   22.39    2.32
  18  -2 -10   17.99    3.08
 -18  -2  10   19.67    4.83
  18   2  -9   15.95    4.23
 -18   2   9   16.30    1.22
  18  -2  -9   14.08    5.45
  18  -2  -9    9.86    4.77
 -18  -2   9   11.12    5.40
  18   2  -8  127.50    5.96
 -18   2   8  125.60    4.58
  18  -2  -8   91.17    7.39
 -18  -2   8  127.82    5.71
  18  -2  -8  133.01    5.09
  18   2  -7  139.94    7.24
 -18   2   7  127.56    2.00
  18  -2  -7  117.51    4.93
 -18  -2   7  139.21    5.33
  18  -2  -7  145.39    5.35
  18   2  -6    9.56    4.94
  18  -2  -6    6.30    3.89
  18  -2  -6    6.63    1.50
  18  -2  -6    4.75    1.90
 -18  -2   6    8.21    2.43
  18   2  -5   37.05   12.31
  18  -2  -5   15.38    3.33
  18  -2  -5   26.63    1.47
  18  -2  -5   31.46    3.13
 -18  -2   5   35.44   10.25
  18   2  -4  124.93   12.13
  18  -2  -4   94.27   10.33
  18  -2  -4  122.47    4.36
  18  -2  -4  126.10    4.58
 -18  -2   4  131.05    5.37
  18   2  -3    1.36    2.14
  18  -2  -3    1.55    2.60
  18  -2  -3    2.81    1.13
 -18  -2   3    4.92    2.60
  18  -2  -3    2.93    1.67
  18   2  -2   56.04    3.55
  18  -2  -2   43.00   11.94
  18  -2  -2   52.66    2.11
 -18  -2   2   56.91    6.23
  18  -2  -2   48.81    1.86
  18   2  -1   11.19    6.33
 -18  -2   1    7.91    1.45
  18  -2  -1    8.08    4.39
  18  -2  -1   13.10    3.54
 -18  -2   1   17.12    5.51
  18  -2  -1   12.76    4.20
  18   2   0    7.69    2.55
 -18  -2   0    5.39    1.33
  18  -2   0    4.46    3.99
  18  -2   0    2.76    1.56
 -18  -2   0    8.86    3.71
  18  -2   0    6.31    1.87
  18   2   1    1.40    0.87
 -18  -2  -1    0.73    0.95
  18  -2   1   -0.38    1.85
  18  -2   1    1.05    0.53
 -18  -2  -1    3.28    2.89
  18  -2   1    0.55    1.17
  18   2   2   24.45    4.25
 -18  -2  -2   21.06    1.25
  18  -2   2   16.48    2.73
  18  -2   2   20.03    4.12
 -18  -2  -2   28.55   12.04
  18  -2   2   20.66    2.89
  18   2   3  222.97    5.69
 -18   2  -3  192.00    6.38
  18  -2   3  168.30    4.65
 -18  -2  -3  197.43    5.01
 -18  -2  -3  244.78    7.36
  18   2   4  522.04   14.73
 -18   2  -4  567.84   17.63
  18  -2   4  426.97   12.99
 -18  -2  -4  617.86   21.02
 -18   2  -5  296.08    8.84
  18  -2   5  241.57    7.23
 -18  -2  -5  350.89   10.91
 -18   2  -6    1.57    2.79
  18  -2   6    0.13    0.82
 -18  -2  -6    0.52    1.41
 -18   2  -7   28.76    9.20
  18  -2   7   19.63    3.32
 -18  -2  -7   29.54    3.54
 -18   2  -8    1.64    1.57
 -18  -2  -8    2.18    1.90
 -18   2  -9   83.32    3.79
 -18  -2  -9   90.60    4.61
 -18   2 -10    2.10    2.21
 -18  -2 -10    2.99    3.06
 -18   2 -11   13.45    5.52
 -18  -2 -11   12.19    5.87
 -18   2 -12   -0.11    2.68
 -18  -2 -12   -1.42    2.97
 -18   2 -13    0.23    2.09
 -18  -2 -13    2.65    2.80
 -18   2 -14   60.95    9.54
 -18  -2 -14   68.83    7.12
 -18   2 -15   -1.80    2.46
 -18  -2 -15    0.77    1.66
 -18   2 -16   51.22   10.45
 -18  -2 -16   44.34    7.09
 -18  -2 -17   48.86    9.85
  18   4 -28    6.23    6.45
  18   4 -27   19.29   12.70
  18  -4 -27   10.78   10.46
  18   4 -26    1.90    2.03
  18  -4 -26    0.64    1.65
  18  -4 -26    0.26    2.14
 -18  -4  26    1.97    2.10
  18   4 -25    1.01    2.56
  18  -4 -25   -0.78    2.56
  18  -4 -25    1.58    1.62
 -18  -4  25    1.03    2.18
  18  -4 -24   11.39    6.51
  18  -4 -24    8.88    4.25
 -18  -4  24   10.29    5.71
  18   4 -23  127.34    6.19
  18  -4 -23  122.08    5.93
  18  -4 -23  145.90    6.35
 -18  -4  23  101.19    5.13
  18   4 -22    1.26    2.46
  18  -4 -22    3.60    3.05
  18  -4 -22    0.63    1.77
 -18  -4  22   -2.00    3.72
  18   4 -21    0.02    1.83
  18  -4 -21    2.93    2.22
  18  -4 -21    0.55    1.75
 -18  -4  21    2.72    2.45
  18   4 -20    2.40    2.91
  18  -4 -20    0.44    1.22
  18  -4 -20    3.63    1.28
 -18  -4  20   -0.67    3.82
  18   4 -19   37.47   16.44
  18  -4 -19   33.44    4.23
  18  -4 -19   40.15   12.31
 -18  -4  19   30.60   13.94
  18   4 -18   42.18    4.34
  18  -4 -18   25.68    5.04
  18  -4 -18   35.47    3.70
 -18  -4  18   34.43   12.05
  18   4 -17  120.32    7.37
  18  -4 -17   99.55    6.37
  18  -4 -17  111.25    9.50
 -18  -4  17   89.15   13.81
  18   4 -16  269.14    9.55
  18  -4 -16  195.29    6.86
  18  -4 -16  266.77    8.63
 -18  -4  16  231.62    8.32
  18   4 -15    6.95    6.77
  18  -4 -15    5.01    4.06
  18  -4 -15   14.47    5.04
 -18  -4  15   11.18    4.64
  18   4 -14    2.56    2.31
  18  -4 -14   -0.51    3.72
  18  -4 -14    0.84    1.67
 -18  -4  14    0.96    2.36
  18   4 -13  301.04   14.28
  18  -4 -13  252.88    9.48
  18  -4 -13  302.33    9.37
 -18  -4  13  280.91    9.73
  18   4 -12   -0.11    3.44
  18  -4 -12    2.74    2.95
  18  -4 -12    1.76    1.98
 -18  -4  12   -1.91    3.01
  18   4 -11    4.47    3.97
  18  -4 -11   -2.65    3.69
  18  -4 -11    4.19    1.63
 -18  -4  11    1.85    2.62
  18   4 -10   34.62    9.85
  18  -4 -10   23.92   12.73
  18  -4 -10   37.96    5.34
 -18  -4  10   34.16   12.86
  18   4  -9   58.51    7.07
  18  -4  -9   43.12    8.03
  18  -4  -9   50.99    4.31
 -18  -4   9   49.65    8.92
  18   4  -8  183.26    8.02
  18  -4  -8  132.89    9.38
  18  -4  -8  182.56    3.90
 -18  -4   8  185.70    7.77
  18   4  -7  599.08   18.59
  18  -4  -7  456.63   14.92
  18  -4  -7  599.52   18.90
 -18  -4   7  573.20   22.26
  18   4  -6   71.40    6.08
  18  -4  -6   53.44    6.08
  18  -4  -6   66.79    2.72
 -18  -4   6   71.61    5.27
  18   4  -5  362.23   12.25
  18  -4  -5  277.39   10.54
  18  -4  -5  363.50   11.15
 -18  -4   5  375.13   12.38
  18   4  -4  118.92    6.14
  18  -4  -4   80.19    7.68
 -18  -4   4  108.51   12.89
  18  -4  -4  103.51    2.89
  18   4  -3   20.26    5.23
  18  -4  -3   22.29    3.62
 -18  -4   3   27.73    7.26
  18  -4  -3   20.83    2.52
  18   4  -2   -0.61    1.90
  18  -4  -2    2.13    2.85
 -18  -4   2   -0.09    2.87
  18  -4  -2    0.45    0.94
  18   4  -1   23.17    7.14
  18  -4  -1   19.71    6.82
 -18  -4   1   30.68   10.86
  18  -4  -1   27.92    3.34
  18   4   0   41.51    6.33
  18  -4   0   26.97    2.91
 -18  -4   0   41.83    3.26
  18  -4   0   37.16    4.96
  18   4   1    6.46    3.73
  18  -4   1    8.68    2.59
 -18  -4  -1   10.92    3.23
  18  -4   1    9.17    4.21
  18   4   2    7.90    4.76
  18  -4   2    7.96    3.70
 -18  -4  -2    8.36    4.72
  18  -4   2    8.46    3.43
  18   4   3   96.25    3.66
  18  -4   3   82.20    8.32
 -18  -4  -3  114.34    5.62
  18  -4   3   87.73    3.57
  18  -4   4   16.52    9.04
 -18  -4  -4   32.35   10.27
  18  -4   4   20.36    6.24
  18  -4   5    6.32    2.95
 -18  -4  -5    9.64    4.38
  18  -4   5    8.64    1.77
  18  -4   6   20.27    4.47
 -18  -4  -6   29.01   14.81
  18  -4   6   17.98    8.48
  18  -4   7   10.55    3.53
 -18  -4  -7   15.38    7.98
  18  -4   7   10.19    4.77
  18  -4   8    7.71    4.32
 -18  -4  -8   17.48    6.15
  18  -4   8    7.14    3.83
 -18  -4  -9    3.45    3.88
  18  -4   9    2.73    1.29
 -18  -4 -10   24.47   11.37
  18  -4  10   11.10    6.91
 -18  -4 -11    2.14    2.29
  18  -4  11    3.00    1.74
 -18  -4 -12    1.05    2.30
 -18  -4 -13    2.34    3.24
 -18  -4 -14    2.05    3.79
  18  -6 -23    8.28    7.60
  18  -6 -22    0.91    1.86
  18  -6 -22   -1.27    3.01
  18   6 -21    2.63    1.24
  18  -6 -21    6.48    3.06
 -18  -6  21    5.43    3.82
  18   6 -20    3.71    2.26
  18  -6 -20    5.68    3.23
  18  -6 -20    1.50    1.97
 -18  -6  20    3.11    2.83
  18   6 -19   12.46    6.23
  18  -6 -19   10.75    5.64
  18  -6 -19   10.36    9.62
 -18  -6  19   10.95   10.31
  18   6 -18   82.88    5.68
  18  -6 -18   80.79    5.42
  18  -6 -18   79.06    8.93
 -18  -6  18   61.77   25.35
  18   6 -17    1.29    2.42
  18  -6 -17    4.76    3.38
  18  -6 -17    1.62    1.69
 -18  -6  17    2.52    2.95
  18   6 -16    2.30    2.90
  18  -6 -16    3.37    3.86
  18  -6 -16    5.23    3.19
 -18  -6  16    4.45    3.34
  18   6 -15    0.48    2.79
  18  -6 -15    0.26    1.64
  18  -6 -15    3.65    2.53
 -18  -6  15    2.20    2.36
  18   6 -14   60.60   11.23
  18  -6 -14   38.13   16.05
  18  -6 -14   61.91   10.38
 -18  -6  14   46.38    4.25
  18   6 -13    2.41    2.10
  18  -6 -13   -2.93    3.82
  18  -6 -13   -1.68    2.36
 -18  -6  13    4.44    3.00
  18   6 -12   -0.60    3.49
  18  -6 -12    1.74    3.97
  18  -6 -12    1.97    1.33
 -18  -6  12    2.85    1.62
  18   6 -11    2.60    3.13
  18  -6 -11   10.14    4.67
  18  -6 -11    0.52    2.04
 -18  -6  11    3.65    3.73
  18   6 -10   21.26   12.64
  18  -6 -10   11.27    4.35
  18  -6 -10   19.19    9.00
 -18  -6  10   15.47   11.80
  18   6  -9    1.57    2.95
  18  -6  -9    4.54    4.63
  18  -6  -9    1.94    0.78
 -18  -6   9    4.27    1.90
  18   6  -8   41.61   17.45
  18  -6  -8   40.50    5.16
  18  -6  -8   54.77   10.03
 -18  -6   8   43.09   15.48
  18   6  -7   -0.14    3.77
  18  -6  -7    1.12    3.81
  18  -6  -7    2.16    2.30
 -18  -6   7    5.04    2.97
  18   6  -6   35.79    4.14
  18  -6  -6   27.06    3.95
  18  -6  -6   25.88   11.63
 -18  -6   6   31.94   13.04
  18   6  -5   20.39   10.55
  18  -6  -5   14.68    9.14
  18  -6  -5   24.55    5.40
 -18  -6   5   23.30    9.80
  18   6  -4    2.89    2.01
  18  -6  -4    1.02    2.19
  18  -6  -4    1.69    1.41
 -18  -6   4   -3.68    3.72
  18   6  -3   -0.91    1.92
  18  -6  -3    0.60    1.62
 -18  -6   3   -1.49    3.88
  18  -6  -3    2.31    2.08
  18   6  -2   52.30    7.07
  18  -6  -2   32.06   12.13
 -18  -6   2   61.81    8.08
  18  -6  -2   50.98    8.66
  18   6  -1   47.02    4.28
  18  -6  -1   34.47   14.45
 -18  -6   1   40.82   21.22
  18  -6  -1   53.80    3.73
  18   6   0    9.49    5.73
  18  -6   0    4.53    4.47
 -18  -6   0   11.37    7.11
  18  -6   0    6.37    2.80
  18   6   1    4.17    3.18
  18  -6   1   -0.40    3.30
 -18  -6  -1    3.49    3.06
  18  -6   1    5.22    3.89
  18   6   2    9.36    5.89
  18  -6   2   15.78    7.47
 -18  -6  -2   13.91    8.31
  18  -6   2   10.00    5.46
  18  -6   3    5.28    3.66
 -18  -6  -3    8.19    3.39
  18  -6   3    4.65    2.65
  18  -6   4    1.00    1.54
 -18  -6  -4   -0.17    3.76
  18  -6   5   -1.65    2.47
 -18  -6  -5    2.34    3.43
  18  -6   6   43.87    3.97
 -18  -6  -6   91.99    7.11
  18  -6   7  154.05    8.60
 -18  -6  -7  235.40   12.73
  18  -6   8    1.11    1.90
 -18  -6  -8    3.10    2.25
  18   8  -2    1.60    1.06
  19   1 -30   -0.73    3.06
  19  -1 -30    2.49    1.62
  19   1 -29    1.96    2.12
  19   1 -29   -0.59    2.88
  19  -1 -29   -0.53    2.00
  19  -1 -29    3.99    2.60
  19   1 -28    1.34    1.37
  19   1 -28    1.72    2.07
  19  -1 -28    4.55    3.51
  19  -1 -28   -0.85    3.39
  19   1 -27  101.97    7.95
  19   1 -27  104.54    4.98
  19  -1 -27  100.88    6.01
  19  -1 -27  104.63    4.86
  19   1 -26  159.14    7.00
  19   1 -26  162.75    7.70
  19  -1 -26  165.03    7.02
  19  -1 -26  140.00    6.52
  19   1 -25   11.95    5.08
  19   1 -25    9.51    6.68
  19  -1 -25    7.61    4.39
  19  -1 -25   10.90    4.98
  19   1 -24   15.16    6.78
  19   1 -24    8.22    3.61
  19  -1 -24   13.67    2.88
  19  -1 -24   16.99    4.15
  19   1 -23   20.96   10.30
  19   1 -23    7.86    5.82
  19  -1 -23   12.22    7.18
  19  -1 -23   20.43    7.39
  19   1 -22    3.03    2.95
  19   1 -22   -4.05    3.15
  19  -1 -22   -0.23    3.00
  19  -1 -22    2.26    1.80
  19   1 -21  129.94   10.51
  19   1 -21  107.46    6.90
  19  -1 -21  118.48    8.62
  19  -1 -21  119.75    6.26
  19   1 -20    4.15    2.78
  19   1 -20    3.24    1.88
  19  -1 -20    0.93    2.66
  19  -1 -20    2.30    2.50
  19   1 -19   44.55   11.64
  19   1 -19   30.24    8.91
  19  -1 -19   32.76   12.31
  19  -1 -19   31.43    3.14
  19   1 -18   59.88    7.27
  19   1 -18   44.58    3.06
  19  -1 -18   51.35   15.31
  19  -1 -18   52.74    4.00
  19   1 -17   22.60    3.36
  19   1 -17   19.02    4.76
  19  -1 -17   15.73    4.55
  19  -1 -17   11.72    7.35
  19   1 -16  170.99    7.42
  19   1 -16  162.82    6.86
  19  -1 -16  156.12   11.96
  19  -1 -16  158.43    5.64
  19   1 -15   -1.23    3.31
  19   1 -15    0.98    1.31
  19  -1 -15    0.55    2.11
  19  -1 -15   -0.22    1.69
  19   1 -14  123.08    5.67
  19   1 -14  117.59    4.02
  19  -1 -14  103.58    5.26
  19  -1 -14  115.00    3.27
  19   1 -13  181.68    7.57
 -19   1  13  171.75    5.58
  19  -1 -13  181.91   10.94
  19  -1 -13  152.97    5.94
 -19  -1  13  132.13    6.20
  19   1 -12  303.92    8.50
 -19   1  12  327.40    7.15
  19  -1 -12  324.44    8.86
  19  -1 -12  297.03    8.55
 -19  -1  12  268.40    7.56
  19   1 -11  149.84   13.72
 -19   1  11  153.22    2.42
  19  -1 -11  124.99    6.41
  19  -1 -11  150.33    4.14
 -19  -1  11  150.01    4.60
 -19  -1  11  129.44    3.94
  19   1 -10  721.79   15.74
 -19   1  10  746.99   15.00
  19  -1 -10  616.82   13.83
 -19  -1  10  702.50   14.27
  19  -1 -10  710.28   14.15
  19   1  -9   30.90   11.79
 -19   1   9   26.16    2.68
  19  -1  -9   14.14    8.52
  19  -1  -9   24.69    2.77
 -19  -1   9   28.05    3.29
 -19  -1   9   10.64    4.65
  19   1  -8  157.61   12.67
  19  -1  -8  138.98    5.65
 -19  -1   8  145.09    2.45
  19   1  -7  333.51   11.70
  19  -1  -7  289.84    8.22
 -19  -1   7  324.11    6.97
 -19  -1   7  327.29    7.09
  19   1  -6   20.50    7.05
  19   1  -6   15.25    4.37
 -19  -1   6   17.27    1.93
  19  -1  -6   12.22    7.85
  19   1  -5  136.74    6.39
  19   1  -5  121.53    5.40
 -19  -1   5  150.42    2.57
  19  -1  -5  120.86    4.19
  19   1  -4  234.14    6.56
  19   1  -4  195.19    5.68
 -19  -1   4  267.35    5.98
  19  -1  -4  195.37    6.23
  19   1  -3   91.87    4.52
  19   1  -3   69.22    3.54
 -19  -1   3   87.20    5.21
  19  -1  -3   71.71    4.50
  19   1  -2  383.84    8.91
  19   1  -2  363.71    7.89
 -19  -1   2  317.99    8.30
  19  -1  -2  415.76    8.20
 -19  -1   2  421.35    8.93
  19  -1  -2  324.29    6.74
  19   1  -1   66.13    3.02
 -19   1   1   65.90    2.52
  19   1  -1   64.80    2.65
  19  -1  -1   55.72    3.18
 -19  -1   1   72.53    3.90
  19  -1  -1   67.16    1.38
 -19  -1   1   50.72    1.85
  19   1   0   95.41    3.94
 -19   1   0   98.91    2.01
  19   1   0   95.11    3.15
  19  -1   0   83.48    3.12
 -19  -1   0  113.14    2.78
  19  -1   0   96.30    1.82
 -19  -1   0   76.16    3.53
 -19   1  -1    4.17    0.82
  19   1   1    1.28    1.51
  19  -1   1    2.81    1.44
 -19  -1  -1    0.94    0.96
  19  -1   1    2.13    1.08
 -19  -1  -1    4.55    1.57
  19  -1   1    1.36    0.69
 -19   1  -2  187.60    5.16
  19   1   2  181.98    5.39
  19  -1   2  155.81    4.66
 -19  -1  -2  142.46    4.05
  19  -1   2  154.57    5.50
 -19  -1  -2  191.53    5.58
  19  -1   2  183.82    4.92
 -19   1  -3  229.59    8.14
  19   1   3  232.59    5.18
  19  -1   3  193.76    4.96
 -19  -1  -3  169.69    3.91
  19  -1   3  201.62    5.01
 -19  -1  -3  239.46    6.54
  19   1   4    4.20    1.40
  19   1   4    4.41    1.50
 -19   1  -4    8.67    2.47
  19  -1   4    2.41    1.60
  19  -1   4    5.61    1.94
 -19  -1  -4    5.92    3.55
 -19   1  -5   61.43    2.87
  19  -1   5   45.65    1.80
 -19  -1  -5   56.03   10.13
 -19   1  -6   82.04    3.66
  19  -1   6   60.18    1.59
 -19  -1  -6   81.04    3.93
 -19   1  -7    7.80    3.03
 -19  -1  -7    7.90    4.58
 -19   1  -8   22.24    6.68
 -19  -1  -8   28.95    2.68
 -19   1  -9   20.78    6.56
 -19  -1  -9   23.36    8.92
 -19   1 -10    1.91    1.92
 -19  -1 -10    3.40    2.25
 -19   1 -11    2.92    2.15
 -19  -1 -11    3.94    1.91
 -19   1 -12    4.17    2.93
 -19  -1 -12    5.71    2.62
 -19   1 -13   15.70    7.95
 -19  -1 -13   16.69    7.25
 -19   1 -14   70.57    4.11
 -19  -1 -14   71.39    3.94
 -19   1 -15   -0.99    2.36
 -19  -1 -15   -1.86    3.03
 -19   1 -16   81.13    5.63
 -19  -1 -16   90.00    6.34
 -19  -1 -17    0.18    2.25
  19   3 -30    6.27    5.18
  19   3 -29    0.44    1.64
  19  -3 -29    3.24    2.20
  19   3 -28   15.48   11.53
  19  -3 -28   11.53    8.30
 -19  -3  28   16.45   10.56
  19   3 -27    4.48    4.54
  19  -3 -27    5.98    3.81
  19  -3 -27    7.78    5.02
 -19  -3  27    5.94    4.36
  19   3 -26   16.47    7.41
  19  -3 -26   11.91    8.27
  19  -3 -26    8.89    5.74
 -19  -3  26   11.00    6.52
  19   3 -25   45.22   10.04
  19  -3 -25   38.17    3.28
  19  -3 -25   47.49    7.37
 -19  -3  25   24.16   13.24
  19   3 -24   83.25    7.35
  19  -3 -24   70.25    6.97
  19  -3 -24   86.99    4.97
 -19  -3  24   68.25   16.75
  19   3 -23   59.53    6.43
  19  -3 -23   65.86    7.06
  19  -3 -23   54.38    8.88
 -19  -3  23   55.04    4.95
  19   3 -22  129.12   11.98
  19  -3 -22  135.86    6.37
  19  -3 -22  127.06    9.58
 -19  -3  22  117.23    7.13
  19   3 -21    0.78    3.91
  19  -3 -21   -3.70    3.21
  19  -3 -21    0.70    1.40
 -19  -3  21   -1.66    3.54
  19   3 -20    9.64    5.32
  19  -3 -20    4.69    4.57
  19  -3 -20   12.45    5.12
 -19  -3  20    7.93    3.88
  19   3 -19   11.94    7.05
  19  -3 -19    5.96    3.59
  19  -3 -19   10.19    6.46
 -19  -3  19    5.86    2.40
  19   3 -18  304.05   13.35
  19  -3 -18  232.46   10.65
  19  -3 -18  265.11   11.08
 -19  -3  18  239.73   10.78
  19   3 -17   71.30    8.98
  19  -3 -17   56.26    5.40
  19  -3 -17   70.59    7.78
 -19  -3  17   56.14    9.39
  19   3 -16   10.67    3.89
  19  -3 -16    4.50    4.48
  19  -3 -16   12.01    4.32
 -19  -3  16   11.15    2.45
  19   3 -15   39.11   10.98
  19  -3 -15   24.56    4.73
  19  -3 -15   32.72    3.59
 -19  -3  15   29.01   14.26
  19   3 -14   83.15    5.29
  19  -3 -14   55.16    5.10
  19  -3 -14   83.19    3.34
 -19  -3  14   63.64    7.26
  19   3 -13    5.18    3.49
  19  -3 -13    2.94    4.12
  19  -3 -13    3.99    1.97
 -19  -3  13    2.34    2.56
  19   3 -12   67.94    4.13
  19  -3 -12   50.68    6.58
  19  -3 -12   72.54    5.62
 -19  -3  12   60.25    6.30
  19   3 -11    7.59    4.37
  19  -3 -11    1.44    3.36
  19  -3 -11    4.30    2.08
 -19  -3  11    2.54    2.91
  19   3 -10  866.54   26.29
  19  -3 -10  666.81   20.01
  19  -3 -10  888.96   21.01
 -19  -3  10  803.32   19.44
  19   3  -9   28.32    7.67
 -19   3   9   18.38    4.44
  19  -3  -9   24.15    7.17
 -19  -3   9   30.00    8.22
  19  -3  -9   30.97    4.54
  19   3  -8  218.90    7.98
 -19   3   8  199.63    5.32
  19  -3  -8  169.93   10.17
 -19  -3   8  215.58    7.08
  19  -3  -8  233.14    6.24
  19   3  -7   22.40    7.78
 -19   3   7   14.67    3.27
  19  -3  -7   17.68    6.80
 -19  -3   7   24.86    9.25
  19  -3  -7   17.53    3.35
  19   3  -6   15.20    7.42
 -19   3   6   11.98    3.17
  19  -3  -6   12.72    6.19
 -19  -3   6   20.70    6.84
  19  -3  -6   20.66    2.95
  19   3  -5  160.49   10.19
  19  -3  -5  137.59   14.63
  19  -3  -5  159.83    2.68
  19  -3  -5  180.51    6.15
 -19  -3   5  179.74    6.82
  19   3  -4    9.23    4.58
  19  -3  -4    7.21    4.27
  19  -3  -4    7.58    2.81
 -19  -3   4    5.80    3.01
  19  -3  -4    9.73    3.54
  19   3  -3    5.18    2.59
  19  -3  -3    6.00    3.36
  19  -3  -3    6.59    2.12
 -19  -3   3    3.98    2.86
  19  -3  -3    9.57    3.02
  19   3  -2  119.06    6.24
  19  -3  -2   88.76    4.84
  19  -3  -2  101.88    2.22
 -19  -3   2  121.81    4.43
  19  -3  -2  106.98    2.37
  19   3  -1   15.91    4.79
  19  -3  -1   11.91    3.15
  19  -3  -1    8.49    3.85
 -19  -3   1   17.56    6.55
  19  -3  -1   13.78    3.29
  19   3   0  102.89    2.91
  19  -3   0   85.01    6.75
 -19  -3   0  111.96    4.84
  19  -3   0   97.87    3.83
  19   3   1    9.71    3.09
  19  -3   1    4.65    2.19
 -19  -3  -1    7.30    3.01
  19  -3   1    8.62    1.60
  19   3   2   66.32    3.63
  19  -3   2   47.13    3.11
 -19  -3  -2   84.69    4.65
  19  -3   2   62.95    2.42
  19   3   3   -0.12    1.04
  19  -3   3   -1.09    1.99
 -19  -3  -3   -1.96    2.54
  19  -3   3    0.72    1.19
  19  -3   4   19.41    2.79
 -19  -3  -4   24.01    9.68
  19  -3   4   19.59    3.24
  19  -3   5    5.47    1.59
 -19  -3  -5    3.85    3.69
  19  -3   5    5.21    2.29
  19  -3   6   17.01    5.17
 -19  -3  -6   28.70    7.05
  19  -3   6   15.60    5.86
  19  -3   7   49.97    2.45
 -19  -3  -7   78.66    4.83
  19  -3   7   56.13    2.93
 -19  -3  -8   62.78    8.07
  19  -3   8   45.52    7.51
 -19  -3  -9   51.60    8.18
  19  -3   9   38.60    4.83
 -19  -3 -10    2.33    3.13
  19  -3  10    1.65    1.41
 -19  -3 -11   -0.16    3.02
  19  -3  11    1.83    0.96
 -19  -3 -12   65.52    4.18
  19  -3  12   53.00    3.22
 -19  -3 -13    1.64    2.48
 -19  -3 -14    5.82    3.25
 -19  -3 -15    2.48    2.55
  19  -5 -26  185.77   10.62
  19   5 -25    9.82    7.81
  19  -5 -25    6.90    8.82
  19   5 -24   47.71    4.68
  19  -5 -24   44.21    5.10
  19  -5 -24   44.82    7.14
 -19  -5  24   39.71   11.96
  19   5 -23    6.51    4.97
  19  -5 -23    5.30    2.89
  19  -5 -23    2.41    1.46
 -19  -5  23    1.87    3.48
  19   5 -22    7.20    6.74
  19  -5 -22   12.15    7.87
  19  -5 -22   15.71    9.72
 -19  -5  22   13.13    9.71
  19   5 -21  188.65   17.09
  19  -5 -21  134.57   13.06
  19  -5 -21  157.02   13.75
 -19  -5  21  165.26   15.19
  19   5 -20   11.55    7.87
  19  -5 -20   18.03    4.76
  19  -5 -20   13.40    6.37
 -19  -5  20   10.67    7.82
  19   5 -19   24.63   11.28
  19  -5 -19   22.09    4.80
  19  -5 -19   30.16    4.00
 -19  -5  19   21.65    9.10
  19   5 -18   23.37   12.81
  19  -5 -18   24.76    5.09
  19  -5 -18   18.07   11.51
 -19  -5  18   22.84    9.50
  19   5 -17   -2.23    4.73
  19  -5 -17    3.14    3.88
  19  -5 -17    1.14    2.10
 -19  -5  17    2.01    3.38
  19   5 -16   19.39   12.71
  19  -5 -16   31.08    5.31
  19  -5 -16   27.07   10.40
 -19  -5  16   23.33    8.40
  19   5 -15    3.27    3.07
  19  -5 -15    1.37    2.02
  19  -5 -15    1.22    1.65
 -19  -5  15    2.74    3.47
  19   5 -14    2.70    4.59
  19  -5 -14    3.66    3.96
  19  -5 -14    4.25    2.79
 -19  -5  14    5.40    4.16
  19   5 -13  159.73    6.17
  19  -5 -13  127.43    6.66
  19  -5 -13  164.48    4.63
 -19  -5  13  158.53    6.50
  19   5 -12   92.98    4.85
  19  -5 -12   75.07    5.24
  19  -5 -12   96.27    5.00
 -19  -5  12   93.45   15.45
  19   5 -11   15.77    7.62
  19  -5 -11   10.02    4.44
  19  -5 -11   13.33    5.81
 -19  -5  11    7.84    5.87
  19   5 -10    2.95    3.33
  19  -5 -10    1.88    2.51
  19  -5 -10    4.36    2.30
 -19  -5  10   -0.32    3.50
  19   5  -9   12.70    4.44
  19  -5  -9    5.53    4.08
  19  -5  -9   10.97    5.04
 -19  -5   9   11.60    5.71
  19   5  -8  149.28   15.51
  19  -5  -8   92.28   13.14
  19  -5  -8  130.96    4.76
 -19  -5   8  129.59    6.42
  19   5  -7    8.03    3.64
  19  -5  -7   10.80    4.18
  19  -5  -7    8.43    3.57
 -19  -5   7   13.95    4.03
  19   5  -6    2.15    1.88
  19  -5  -6    2.66    2.60
  19  -5  -6    0.96    1.92
 -19  -5   6    2.48    2.12
  19   5  -5  250.68   14.67
  19  -5  -5  229.73    8.61
  19  -5  -5  284.64    8.03
 -19  -5   5  309.82    9.52
  19   5  -4  247.23    8.54
  19  -5  -4  171.88    7.47
  19  -5  -4  246.30    7.12
 -19  -5   4  251.98    8.51
  19   5  -3    2.45    2.42
  19  -5  -3    3.96    2.85
 -19  -5   3    1.10    2.31
  19  -5  -3    0.79    1.60
  19   5  -2   27.83    4.27
  19  -5  -2   18.03    7.77
 -19  -5   2   26.19   13.20
  19  -5  -2   30.02    4.90
  19   5  -1   18.26    7.20
  19  -5  -1   18.81    5.35
 -19  -5   1   20.36   10.15
  19  -5  -1   16.68    5.98
  19   5   0    4.47    2.22
  19  -5   0    3.13    2.83
 -19  -5   0    2.48    2.31
  19  -5   0    2.31    2.02
  19   5   1   -0.42    2.09
  19  -5   1    0.78    3.21
 -19  -5  -1    2.62    1.36
  19  -5   1    1.35    1.54
  19   5   2   10.86    5.11
  19  -5   2   12.18    6.41
 -19  -5  -2   16.55    6.80
  19  -5   2   12.14    7.67
  19  -5   3   60.41   10.74
 -19  -5  -3   87.94    6.41
  19  -5   3   73.99    3.46
  19  -5   4    3.88    2.90
 -19  -5  -4    1.87    3.44
  19  -5   4   -0.37    1.59
  19  -5   5    9.51    4.96
 -19  -5  -5   18.17    8.61
  19  -5   5   10.68    5.89
  19  -5   6   17.49   11.27
 -19  -5  -6   33.75    9.02
  19  -5   7   32.22    9.79
 -19  -5  -7   64.02    6.75
 -19  -5  -8    5.09    3.24
 -19  -5  -9    7.44    2.31
 -19  -5 -10    5.82    3.93
 -19  -5 -11    4.61    3.28
  19  -7 -19    2.14    1.87
  19  -7 -18    2.09    1.80
  19  -7 -17   -3.13    2.50
  19  -7 -16    8.37    3.48
  19  -7 -16    8.41    5.02
  19  -7 -15   10.12    6.96
  19  -7 -15    5.22    2.42
 -19  -7  15    5.79    5.06
  19   7 -14    2.98    3.26
  19  -7 -14   -1.73    3.01
  19  -7 -14    0.72    1.88
 -19  -7  14    0.75    3.29
  19   7 -13    5.05    5.64
  19  -7 -13    3.19    3.02
  19  -7 -13    2.92    1.96
 -19  -7  13    2.74    2.81
  19   7 -12   -0.97    3.82
  19  -7 -12   -2.35    3.64
  19  -7 -12    0.88    1.00
 -19  -7  12    3.35    2.75
  19   7 -11   52.27    8.19
  19  -7 -11   43.42   12.30
  19  -7 -11   43.65    6.42
 -19  -7  11   55.81   10.50
  19   7 -10    1.82    2.41
  19  -7 -10    1.65    3.83
  19  -7 -10    0.27    1.17
 -19  -7  10    1.97    2.80
  19   7  -9   23.74   12.10
  19  -7  -9   23.15   11.57
  19  -7  -9   17.41   10.93
 -19  -7   9   28.34   13.03
  19   7  -8  214.73    7.26
  19  -7  -8  182.47    8.10
  19  -7  -8  233.41    6.92
 -19  -7   8  226.32    7.93
  19   7  -7    9.18    6.49
  19  -7  -7    5.96    3.43
  19  -7  -7    6.79    2.15
 -19  -7   7   10.99    6.17
  19   7  -6   22.89   11.86
  19  -7  -6   13.79    9.98
 -19  -7   6   21.72   15.76
  19   7  -5    4.46    2.97
  19  -7  -5    5.78    3.92
 -19  -7   5    3.14    3.39
  19   7  -4    0.48    2.57
  19  -7  -4    1.62    1.74
 -19  -7   4   -2.59    3.50
  19   7  -3    4.27    3.21
  19  -7  -3    3.00    3.20
 -19  -7   3    7.16    6.15
  19   7  -2    4.65    5.24
  19  -7  -2    6.30    3.05
 -19  -7   2    5.98    3.28
  19   7  -1    1.19    1.77
  19  -7  -1    0.86    3.07
 -19  -7   1   -0.19    1.91
  19  -7   0   80.49    6.54
 -19  -7   0  122.49    8.25
  19  -7   1    6.07    2.88
 -19  -7  -1   12.05    7.83
  19  -7   2    1.96    2.27
 -19  -7  -2    0.57    0.96
  19  -7   3    5.98    5.06
  20   0 -30    2.05    1.95
  20   0 -30    1.34    1.59
  20   0 -29   -1.44    2.31
  20   0 -29   -0.96    3.63
  20   0 -28    0.58    1.47
  20   0 -28    2.53    2.11
  20   0 -27   -0.42    2.88
  20   0 -27   -1.35    3.45
  20   0 -26   13.09    5.21
  20   0 -25   -1.99    2.96
  20   0 -25   -2.88    3.72
  20   0 -24   21.81    9.29
  20   0 -24   33.36    8.52
  20   0 -23    2.01    2.11
  20   0 -23   -2.90    3.51
  20   0 -22   64.74    7.28
  20   0 -22   69.30    6.87
  20   0 -21    0.46    1.70
  20   0 -21   -1.97    2.54
  20   0 -20    5.79    3.86
  20   0 -20    7.22    2.90
  20   0 -19    0.07    2.18
  20   0 -19    3.08    2.54
  20   0 -18  270.17    7.87
  20   0 -18  277.03    8.43
  20   0 -17    3.00    3.18
  20   0 -17    0.90    1.22
  20   0 -16  125.40    4.51
  20   0 -16  121.89    3.88
  20   0 -15   -1.30    3.09
  20   0 -15   -0.54    2.03
  20   0 -14  211.51    7.98
  20   0 -14  202.92    6.87
  20   0 -13    1.82    2.40
  20   0 -13    0.37    0.93
 -20   0  13   -1.66    1.29
  20   0 -12  353.82    8.84
  20   0 -12  356.15    7.90
 -20   0  12  393.81    8.36
  20   0 -11   -1.53    3.15
  20   0 -11   -0.33    1.40
 -20   0  11    0.16    0.82
  20   0 -10   42.49    5.16
 -20   0  10   39.34    2.66
 -20   0  10   33.49    1.80
  20   0  -9   -2.76    3.51
 -20   0   9   -0.07    0.52
 -20   0   9    0.10    0.69
  20   0  -8   43.90    7.87
 -20   0   8   44.88    2.15
 -20   0   8   41.02    2.26
  20   0  -7    1.45    3.18
  20   0  -6   85.28    4.57
  20   0  -5   -0.90    3.32
  20   0  -4    1.49    0.61
 -20   0   4   -0.16    0.30
  20   0  -4    0.18    0.34
  20   0  -3    1.93    2.20
 -20   0   3   -0.13    0.54
  20   0  -3   -0.42    0.64
  20   0  -2  165.53    5.97
 -20   0   2  185.54    5.82
  20   0  -2  180.59    5.35
  20   0  -1    0.51    1.97
 -20   0   1   -0.95    1.27
 -20   0   1   -0.29    0.83
  20   0  -1   -0.06    0.96
  20   0   0  248.74    6.55
 -20   0   0  195.88    5.29
 -20   0   0  289.40    7.15
  20   0   0  272.39    6.70
  20   0   1    0.27    1.01
 -20   0  -1   -0.87    1.18
  20   0   1    0.03    0.71
  20   0   2    5.69    1.81
  20   0   2    4.90    2.25
 -20   0  -2    6.00    2.97
  20   0   2    5.89    2.66
  20   0   3    0.20    0.36
  20   0   3    0.41    0.92
 -20   0  -3   -0.01    1.47
  20   0   4   67.10    1.53
 -20   0  -4   82.20    2.93
 -20   0  -5    0.44    0.85
 -20   0  -6   14.39    4.03
 -20   0  -7    3.59    3.33
 -20   0  -8  274.60    8.69
 -20   0  -9   -1.20    2.19
 -20   0 -10    2.87    2.33
 -20   0 -11   -1.06    2.38
 -20   0 -12    1.71    1.89
 -20   0 -13    0.97    0.89
 -20   0 -14    3.04    2.44
 -20   0 -15   -3.28    2.47
 -20   0 -16   93.35    6.17
  20   2 -30    2.06    2.51
  20   2 -30    3.02    2.16
  20  -2 -30    2.66    2.85
  20   2 -29    1.92    1.97
  20   2 -29    4.19    1.83
  20  -2 -29   -0.14    2.22
  20   2 -28    1.67    3.18
  20   2 -28    3.51    3.36
  20  -2 -28    2.35    1.84
  20  -2 -28    5.00    3.67
  20   2 -27   59.20    8.11
  20   2 -27   54.84   11.59
  20  -2 -27   67.76   12.00
  20  -2 -27   68.88    7.18
  20   2 -26    1.42    2.57
  20   2 -26    3.98    2.97
  20  -2 -26    3.05    1.88
  20  -2 -26    3.62    3.01
  20   2 -25    5.87    3.79
  20   2 -25    6.52    3.17
  20  -2 -25    2.80    3.46
  20  -2 -25    3.51    4.40
  20   2 -24    8.89    3.89
  20   2 -24    5.41    2.95
  20  -2 -24    4.16    1.81
  20  -2 -24    1.97    2.01
  20   2 -23    7.11    3.42
  20   2 -23    4.81    4.83
  20  -2 -23    1.12    2.07
  20  -2 -23    3.64    2.53
  20   2 -22    8.53    5.99
  20   2 -22    7.43    4.75
  20  -2 -22    5.78    4.11
  20  -2 -22    6.53    3.22
  20   2 -21    5.65    4.92
  20   2 -21    4.15    2.23
  20  -2 -21    1.35    1.47
  20  -2 -21    1.01    2.07
  20   2 -20  467.83   18.96
  20   2 -20  435.33   17.30
  20  -2 -20  419.57   16.83
  20  -2 -20  436.03   17.05
  20   2 -19   13.90    7.52
  20   2 -19   16.36    3.75
  20  -2 -19   13.91    5.72
  20  -2 -19   14.71    4.35
  20   2 -18    4.12    3.49
  20  -2 -18    0.87    1.18
  20  -2 -18    1.64    1.75
 -20  -2  18    1.97    2.07
  20   2 -17  219.00    9.09
  20  -2 -17  165.07    7.37
  20  -2 -17  189.49    6.86
 -20  -2  17  160.87    6.76
  20   2 -16  494.12   12.73
  20  -2 -16  444.93   11.86
  20  -2 -16  482.94   11.08
 -20  -2  16  381.19   10.14
  20   2 -15    4.33    2.81
  20  -2 -15    2.52    2.18
  20  -2 -15    7.57    3.29
 -20  -2  15   11.50    2.25
  20   2 -14   99.89    5.93
  20  -2 -14   81.98   13.10
  20  -2 -14   98.35    3.64
 -20  -2  14   81.17    5.09
  20   2 -13   66.43    4.41
 -20   2  13   59.32    2.18
  20  -2 -13   50.72    2.00
  20  -2 -13   61.42    5.10
 -20  -2  13   60.95    3.78
  20   2 -12  557.69   18.64
 -20   2  12  570.74   13.56
  20  -2 -12  571.11   13.37
  20  -2 -12  466.47   12.84
 -20  -2  12  495.26   14.23
  20   2 -11   53.51    4.33
 -20   2  11   52.67    1.83
  20  -2 -11   49.54    2.29
  20  -2 -11   49.07    3.44
 -20  -2  11   44.81    6.28
  20   2 -10   59.83    5.05
 -20   2  10   65.03    1.69
  20  -2 -10   65.76    2.49
  20  -2 -10   62.67    4.51
 -20  -2  10   61.34    3.21
  20   2  -9    2.93    1.84
 -20   2   9   -0.13    0.63
  20  -2  -9   -0.48    3.05
 -20  -2   9   -0.58    1.84
  20  -2  -9    0.14    1.20
  20   2  -8   22.58   13.84
 -20   2   8   17.41    1.61
  20  -2  -8   18.73    4.89
 -20  -2   8   15.64    6.43
  20  -2  -8   20.89    2.34
  20   2  -7  183.48    7.16
  20  -2  -7  139.88    6.49
  20  -2  -7  187.17    5.35
  20  -2  -7  200.68    5.77
 -20  -2   7  205.89    6.86
  20   2  -6   79.17    4.72
  20  -2  -6   56.35    5.06
  20  -2  -6   73.24    1.10
  20  -2  -6   75.33    1.16
 -20  -2   6   75.01    2.73
  20   2  -5   17.22    7.85
  20  -2  -5   13.32    8.33
  20  -2  -5   12.63    1.41
  20  -2  -5   12.33    1.88
 -20  -2   5   14.90    5.17
  20   2  -4    2.43    1.21
  20  -2  -4    1.82    3.02
  20  -2  -4    2.12    0.63
 -20  -2   4    5.59    2.64
  20  -2  -4    1.62    0.72
  20   2  -3    3.90    1.41
  20  -2  -3    7.34    2.94
  20  -2  -3    4.34    1.49
 -20  -2   3    6.30    2.61
  20  -2  -3    3.83    1.53
  20   2  -2  674.67   17.81
  20  -2  -2  546.80   13.69
  20  -2  -2  689.81   15.51
 -20  -2   2  729.07   18.11
  20  -2  -2  648.87   14.60
  20   2  -1  192.22    5.58
  20  -2  -1  155.66    5.40
  20  -2  -1  183.64    4.97
 -20  -2   1  210.80    6.58
  20  -2  -1  177.80    4.75
  20   2   0  107.14    2.70
 -20  -2   0   88.21    3.67
  20  -2   0   71.83    3.20
  20  -2   0   99.59    2.84
 -20  -2   0  120.20    5.76
  20  -2   0   88.90    2.37
  20   2   1   54.03    2.12
 -20  -2  -1   45.10    4.49
  20  -2   1   45.51    2.48
  20  -2   1   57.81    1.95
 -20  -2  -1   64.28    5.57
  20  -2   1   43.85    2.01
  20   2   2  141.22    2.78
  20  -2   2  111.72    3.11
 -20  -2  -2  162.09    6.94
  20  -2   2  121.51    5.18
  20   2   3    4.26    1.76
  20  -2   3    3.41    1.37
 -20  -2  -3    5.06    3.23
  20  -2   3    2.22    0.86
 -20   2  -4   50.95    4.99
  20  -2   4   42.73    4.79
 -20  -2  -4   61.73    6.25
 -20   2  -5  163.09    6.93
  20  -2   5  124.42    5.35
 -20  -2  -5  177.70    7.90
 -20   2  -6    1.31    1.28
  20  -2   6    0.29    1.02
 -20  -2  -6    1.60    2.03
 -20  -2  -7    3.75    2.74
 -20   2  -8    9.18    2.71
 -20  -2  -8   13.77    4.69
 -20   2  -9   35.18   12.01
 -20  -2  -9   40.10    3.14
 -20   2 -10    7.60    3.31
 -20  -2 -10    4.58    3.60
 -20   2 -11   10.58    4.98
 -20  -2 -11    8.74    3.69
 -20   2 -12   42.17    4.40
 -20  -2 -12   58.40    6.37
 -20   2 -13    0.81    0.83
 -20  -2 -13   -1.42    2.71
 -20  -2 -14    5.04    3.43
 -20  -2 -15    0.95    1.74
 -20  -2 -16    4.45    2.88
  20   4 -28    2.01    1.18
  20  -4 -28   -0.19    1.57
  20   4 -27    4.94    4.08
  20  -4 -27    5.75    3.51
  20  -4 -27    5.41    4.34
  20   4 -26  269.57    8.27
  20  -4 -26  254.30    7.04
  20  -4 -26  252.04   15.31
 -20  -4  26  231.64    8.10
  20   4 -25   62.19    5.59
  20  -4 -25   46.25   11.98
  20  -4 -25   54.61    6.25
 -20  -4  25   49.32    4.48
  20   4 -24    6.60    2.86
  20  -4 -24    4.34    4.67
  20  -4 -24    5.00    2.92
 -20  -4  24    3.25    4.00
  20   4 -23    1.43    3.26
  20  -4 -23   -2.37    2.93
  20  -4 -23    1.15    1.28
 -20  -4  23    2.63    2.16
  20   4 -22  141.62   14.64
  20  -4 -22  137.92    7.03
  20  -4 -22  157.32    7.66
 -20  -4  22  140.39   11.26
  20   4 -21  107.98    5.26
  20  -4 -21  106.22    6.00
  20  -4 -21  105.77    5.25
 -20  -4  21  103.16    6.25
  20   4 -20    3.11    4.94
  20  -4 -20    5.03    4.13
  20  -4 -20   -2.07    2.55
 -20  -4  20    4.46    3.40
  20   4 -19    0.55    3.12
  20  -4 -19   14.67    5.16
  20  -4 -19    3.58    1.47
 -20  -4  19    2.70    2.85
  20   4 -18    5.40    4.46
  20  -4 -18   10.14    4.28
 -20  -4  18    5.07    3.71
  20   4 -17   23.27   10.71
  20  -4 -17   20.77    4.17
  20  -4 -17   23.91    4.18
 -20  -4  17   18.70    8.53
  20   4 -16   13.73    5.98
  20  -4 -16   17.62    5.95
  20  -4 -16   11.43    6.10
 -20  -4  16    7.12    3.93
  20   4 -15   31.27   15.81
  20  -4 -15   26.94    5.93
  20  -4 -15   27.84    3.35
 -20  -4  15   22.45   10.17
  20   4 -14   43.44   17.44
  20  -4 -14   43.33   17.44
  20  -4 -14   57.40    5.94
 -20  -4  14   44.47    6.41
  20   4 -13    1.37    2.41
  20  -4 -13    3.02    1.69
  20  -4 -13    0.55    3.17
 -20  -4  13    0.09    1.20
  20   4 -12  496.19   15.61
  20  -4 -12  378.87   12.46
  20  -4 -12  485.48   13.90
 -20  -4  12  455.52   13.85
  20   4 -11   34.72   12.24
  20  -4 -11   22.99    9.85
  20  -4 -11   35.83   11.04
 -20  -4  11   33.76   12.03
  20   4 -10  530.02   22.28
  20  -4 -10  419.38   13.29
  20  -4 -10  556.12   15.30
 -20  -4  10  526.14   15.45
  20   4  -9    2.66    2.56
  20  -4  -9    5.26    3.71
  20  -4  -9    2.71    0.95
 -20  -4   9    4.88    2.82
  20   4  -8  687.57   19.61
  20  -4  -8  555.74   16.51
  20  -4  -8  704.87   18.79
 -20  -4   8  714.69   19.95
  20   4  -7   14.56    5.40
  20  -4  -7    7.36    4.37
  20  -4  -7   14.59    2.55
 -20  -4   7   13.60    6.53
  20   4  -6    2.00    2.47
  20  -4  -6    4.53    3.81
  20  -4  -6    0.89    1.38
 -20  -4   6    0.41    1.49
  20   4  -5   40.90    4.00
  20  -4  -5   35.16   13.62
 -20  -4   5   45.45    6.26
  20  -4  -5   41.79    6.10
  20   4  -4  189.30    6.96
  20  -4  -4  147.95    6.99
 -20  -4   4  215.84    9.59
  20  -4  -4  195.86    6.52
  20   4  -3    2.82    1.91
  20  -4  -3   -1.27    3.13
 -20  -4   3    3.84    2.87
  20  -4  -3    2.66    1.85
  20   4  -2   13.26    2.70
  20  -4  -2    9.37    2.96
 -20  -4   2   16.57    4.60
  20  -4  -2   12.93    5.74
  20   4  -1    4.76    3.80
  20  -4  -1    2.83    2.05
 -20  -4   1    1.75    2.07
  20  -4  -1    2.78    1.49
  20   4   0  137.88    6.44
  20  -4   0  105.33    5.66
 -20  -4   0  172.99    8.12
  20  -4   0  150.47    7.46
  20   4   1    5.23    2.42
  20  -4   1   -0.71    3.04
 -20  -4  -1    2.44    2.09
  20  -4   1    1.49    1.74
  20   4   2   46.14    7.12
  20  -4   2   32.50    7.76
 -20  -4  -2   62.37    5.25
  20  -4   2   46.79    2.33
  20  -4   3    3.58    2.45
 -20  -4  -3    1.41    2.14
  20  -4   3    1.37    0.94
  20  -4   4    1.92    1.22
 -20  -4  -4    7.19    3.75
  20  -4   4    1.80    1.55
  20  -4   5    2.02    1.11
 -20  -4  -5    5.37    2.63
  20  -4   5    3.52    2.13
  20  -4   6    1.98    1.88
 -20  -4  -6    3.32    1.60
  20  -4   6    2.81    2.05
  20  -4   7   69.21    3.57
 -20  -4  -7  105.02   10.35
  20  -4   7   78.86    3.76
 -20  -4  -8    2.62    1.85
 -20  -4  -9   21.47   15.34
 -20  -4 -10    2.94    2.99
 -20  -4 -11    3.60    2.39
 -20  -4 -12    1.36    2.32
 -20  -4 -13   14.89   14.46
  20  -6 -23  132.50    8.11
  20  -6 -23  151.23    8.63
  20  -6 -22   49.03    5.14
  20  -6 -22   41.43    6.50
  20  -6 -21   -2.36    3.08
  20  -6 -21    4.58    3.15
  20   6 -20    9.30    6.75
  20  -6 -20    5.78    5.04
 -20  -6  20    3.57    6.59
  20   6 -19   18.18   14.18
  20  -6 -19   20.62    3.75
  20  -6 -19   22.75    6.58
 -20  -6  19   15.85    9.86
  20   6 -18   11.99    5.88
  20  -6 -18   14.76    3.84
  20  -6 -18   10.51    5.33
 -20  -6  18   10.87    7.40
  20   6 -17    7.70    3.47
  20  -6 -17   17.31    5.78
  20  -6 -17    6.08    6.17
 -20  -6  17    1.79    3.38
  20   6 -16   20.91   10.46
  20  -6 -16   16.79    9.08
  20  -6 -16   19.21   10.26
 -20  -6  16   17.16   10.03
  20   6 -15   -3.32    4.03
  20  -6 -15    1.03    2.32
  20  -6 -15   -0.39    1.23
 -20  -6  15    2.13    2.62
  20   6 -14   41.32    5.82
  20  -6 -14   22.52   13.99
  20  -6 -14   43.82    6.32
 -20  -6  14   53.53    4.21
  20   6 -13  109.88    5.45
  20  -6 -13   86.94    4.84
  20  -6 -13  106.76    4.69
 -20  -6  13  107.90    5.95
  20   6 -12   15.15   10.08
  20  -6 -12   13.99    8.25
  20  -6 -12   17.86    8.48
 -20  -6  12   27.93    4.06
  20   6 -11   87.06   17.06
  20  -6 -11   70.38    5.31
  20  -6 -11   81.05    8.19
 -20  -6  11   85.67    6.87
  20   6 -10    1.56    1.74
  20  -6 -10    2.13    2.31
  20  -6 -10    1.61    1.54
 -20  -6  10    2.72    2.35
  20   6  -9    4.63    3.22
  20  -6  -9    0.26    3.85
  20  -6  -9    3.51    1.63
 -20  -6   9    4.10    2.74
  20   6  -8   11.32    8.62
  20  -6  -8   12.72    5.30
  20  -6  -8    9.89    5.39
 -20  -6   8   13.32    8.13
  20   6  -7   35.81   15.49
  20  -6  -7   31.57    4.20
  20  -6  -7   44.60    5.30
 -20  -6   7   38.52   18.39
  20   6  -6    6.25    3.91
  20  -6  -6    4.17    3.22
  20  -6  -6    1.23    1.16
 -20  -6   6    5.78    3.27
  20   6  -5    1.08    1.82
  20  -6  -5    0.74    1.12
  20  -6  -5   -1.59    1.93
 -20  -6   5    3.63    1.72
  20   6  -4   16.48    8.90
  20  -6  -4   15.79    4.99
 -20  -6   4   13.99    8.97
  20  -6  -4   13.24    8.49
  20   6  -3    4.99    3.29
  20  -6  -3   10.04    5.08
 -20  -6   3    5.58    4.56
  20  -6  -3    7.60    4.73
  20   6  -2    8.17    3.66
  20  -6  -2    8.51    3.06
 -20  -6   2   13.62    8.18
  20   6  -1    8.88    4.79
  20  -6  -1    5.76    4.53
 -20  -6   1   15.90    9.77
  20   6   0   11.56   10.01
  20  -6   0   18.36   10.65
 -20  -6   0   22.36   10.01
 -20  -6  -1   12.32    9.53
  20  -6   2    8.10    4.13
 -20  -6  -2    8.37    4.43
  20  -6   3  137.51   10.05
 -20  -6  -3  217.12    7.10
  20  -6   4   42.35    4.14
 -20  -6  -4   60.89   13.93
  20  -6   5   78.24    6.19
 -20  -6  -5  110.85   11.50
  20  -6   6   97.05    6.50
 -20  -6  -6  149.22    9.03
 -20  -6  -7   82.59    6.59
  21   1 -30    2.83    2.58
  21   1 -30    0.85    3.49
  21  -1 -30    3.48    2.36
  21  -1 -30    0.90    2.08
  21   1 -29   -3.05    2.70
  21   1 -29   -0.17    3.80
  21  -1 -29    1.22    1.44
  21  -1 -29    3.58    2.89
  21   1 -28    6.23    2.55
  21   1 -28    0.89    2.58
  21  -1 -28    3.53    3.47
  21  -1 -28   -0.33    3.22
  21   1 -27  110.63    5.58
  21   1 -27   98.60   14.98
  21  -1 -27   92.04    5.20
  21  -1 -27  106.94    5.84
  21   1 -26    1.72    2.64
  21   1 -26    3.68    1.89
  21  -1 -26    1.27    2.18
  21  -1 -26    2.86    2.90
  21   1 -25   36.64   13.69
  21   1 -25   37.15   11.49
  21  -1 -25   26.09   11.39
  21  -1 -25   43.08    6.77
  21   1 -24   21.55    7.14
  21   1 -24   18.11    6.85
  21  -1 -24   20.49    7.66
  21  -1 -24   11.62    8.80
  21   1 -23   50.96   10.44
  21   1 -23   36.83   16.55
  21  -1 -23   47.47    5.34
  21  -1 -23   48.28    6.41
  21   1 -22   17.00    8.80
  21   1 -22   22.50    4.97
  21  -1 -22   17.85    5.54
  21  -1 -22   17.65    4.29
  21   1 -21   11.56    4.29
  21   1 -21    6.99    3.34
  21  -1 -21    7.56    5.61
  21  -1 -21    9.34    4.02
  21   1 -20   56.28    8.14
  21   1 -20   53.08    6.05
  21  -1 -20   50.01    3.68
  21  -1 -20   58.01    3.91
  21   1 -19    1.62    1.63
  21   1 -19    2.02    1.78
  21  -1 -19    0.93    1.92
  21  -1 -19    1.29    2.20
  21   1 -18  310.90   11.41
  21   1 -18  304.97   10.01
  21  -1 -18  313.25   11.04
  21  -1 -18  318.36   10.38
  21   1 -17  127.93    5.87
  21   1 -17  116.43    4.24
  21  -1 -17  112.12    4.35
  21  -1 -17  108.59    3.58
  21   1 -16   31.29   10.74
  21   1 -16   33.01    6.95
  21  -1 -16   25.84    8.63
  21  -1 -16   29.57    2.61
  21   1 -15   11.07    3.28
  21   1 -15    5.36    3.10
  21  -1 -15    5.14    4.10
  21  -1 -15    7.16    2.58
  21   1 -14   13.86    5.65
 -21   1  14   19.38    2.54
  21  -1 -14   20.48    2.71
  21  -1 -14   19.15    8.04
 -21  -1  14   15.39    5.01
  21   1 -13  211.73   11.26
 -21   1  13  196.61    7.17
  21  -1 -13  187.79    6.05
  21  -1 -13  176.01    8.13
 -21  -1  13  161.73    6.80
  21   1 -12   -0.68    3.38
 -21   1  12    0.69    0.60
  21  -1 -12    0.83    2.34
 -21  -1  12   -0.04    1.11
  21  -1 -12   -0.25    1.20
 -21  -1  12    1.09    0.90
  21   1 -11   58.71    4.55
 -21   1  11   64.69    1.57
  21  -1 -11   52.87   10.66
 -21  -1  11   60.78    2.08
  21  -1 -11   60.02    4.32
 -21  -1  11   60.52    2.29
  21   1 -10   32.99    3.39
 -21   1  10   31.08    1.62
  21  -1 -10   27.82    9.63
 -21  -1  10   28.57    5.63
  21  -1 -10   30.60    2.39
 -21  -1  10   32.37    3.85
  21   1  -9   65.25    3.95
  21  -1  -9   62.45    6.96
 -21  -1   9   68.19    2.41
 -21  -1   9   64.00    1.87
  21   1  -8  990.05   21.04
  21  -1  -8  871.34   18.88
 -21  -1   8  956.76   19.35
 -21  -1   8 1014.55   19.96
  21   1  -7   36.18    3.32
  21  -1  -7   39.54   13.71
 -21  -1   7   35.31    1.59
 -21  -1   7   44.79    4.86
  21   1  -6    4.39    2.20
  21   1  -6    5.89    1.65
 -21  -1   6    8.20    2.02
  21  -1  -6    9.38    4.27
  21   1  -5  336.84   10.73
  21   1  -5  310.82    9.05
 -21  -1   5  404.92   12.10
  21  -1  -5  302.82   10.24
  21   1  -4    0.57    1.72
  21   1  -4    1.08    0.79
 -21  -1   4   -0.13    1.04
  21  -1  -4   -1.97    2.98
  21   1  -3  291.13    9.37
  21   1  -3  258.44    7.78
 -21  -1   3  322.71    9.50
  21  -1  -3  242.98    8.23
  21   1  -2    0.98    0.89
  21   1  -2    1.22    1.24
  21  -1  -2    2.26    2.33
  21  -1  -2    1.09    0.48
 -21  -1   2    1.80    1.09
  21  -1  -2    0.49    0.45
  21   1  -1  156.24    3.25
 -21   1   1  155.14    2.00
  21   1  -1  151.19    2.88
  21  -1  -1  130.85    7.88
 -21  -1   1  176.30    5.88
  21  -1  -1  168.50    2.63
 -21  -1   1  132.68    3.05
  21   1   0   27.12    3.26
 -21   1   0   29.88    3.37
 -21  -1   0   18.26    2.58
  21  -1   0   22.41    1.76
 -21  -1   0   32.65    3.27
  21  -1   0   25.05    3.08
  21   1   1   53.00    2.16
 -21   1  -1   50.19    1.79
 -21  -1  -1   38.70    1.54
  21  -1   1   44.79    5.94
 -21  -1  -1   60.16    2.56
  21  -1   1   53.47    1.64
  21   1   2    8.02    3.60
 -21   1  -2   10.85    3.10
 -21  -1  -2    4.66    1.02
  21  -1   2    7.80    2.52
 -21  -1  -2    8.64    2.56
  21   1   3  204.21    6.56
 -21   1  -3  202.27    6.70
  21  -1   3  173.05    7.02
 -21  -1  -3  214.10    7.29
 -21   1  -4    2.61    1.37
  21  -1   4    0.40    1.00
 -21  -1  -4    2.80    2.71
 -21   1  -5   80.56    3.14
  21  -1   5   68.93    1.75
 -21  -1  -5   82.07    3.64
 -21   1  -6    1.69    0.98
 -21  -1  -6   -0.42    1.43
 -21   1  -7   18.47    6.91
 -21  -1  -7   19.60    7.79
 -21   1  -8   75.79    3.42
 -21  -1  -8   94.35    4.10
 -21   1  -9    2.57    2.66
 -21  -1  -9    2.65    2.71
 -21   1 -10    4.52    2.62
 -21  -1 -10    0.93    1.52
 -21   1 -11    2.91    2.13
 -21  -1 -11    2.90    1.26
 -21   1 -12    1.45    1.67
 -21  -1 -12    1.67    1.39
 -21   1 -13    0.91    1.41
 -21  -1 -13    3.29    2.38
 -21  -1 -14   30.10    4.21
 -21  -1 -15    6.75    5.35
  21   3 -30    7.30    8.84
  21   3 -29   -1.47    2.93
  21  -3 -29    1.34    3.31
 -21  -3  29    3.93    3.31
  21   3 -28   -1.32    2.74
[truncated: 138,325 more chars]
