# Supplementary material for: N-Phenyl-N-[(E)-2-(4,4,5,5-tetra­methyl-1,3,2-dioxaborolan-2-yl)ethen­yl]aniline
Source: IUCrdata. 2022 Jan 28;7(Pt 1):x220083. doi: 10.1107/S2414314622000839 (PMC9028550; doi:10.1107/S2414314622000839)
Supplement: Supplementary file 2 [file x-07-x220083-Isup2.hkl]

#
# h,k,l, Fc-squared, Fo-squared, sigma(Fo-squared), status flag
#
data_I
_shelx_title ' Ph2N Bpin3'
_shelx_refln_list_code          4
_shelx_F_calc_maximum      306.93
_exptl_crystal_F_000      1376.00
_reflns_d_resolution_high  0.7828

loop_
 _space_group_symop_operation_xyz
 'x, y, z'
 '-x, y, -z+1/2'
 'x+1/2, y+1/2, z'
 '-x+1/2, y+1/2, -z+1/2'
 '-x, -y, -z'
 'x, -y, z-1/2'
 '-x+1/2, -y+1/2, -z'
 'x+1/2, -y+1/2, z-1/2'

_cell_length_a    32.0708
_cell_length_b     6.0115
_cell_length_c    22.2188
_cell_angle_alpha  90.000
_cell_angle_beta  122.590
_cell_angle_gamma  90.000

_shelx_F_squared_multiplier     1.000

loop_
 _refln_index_h
 _refln_index_k
 _refln_index_l
 _refln_F_squared_calc
 _refln_F_squared_meas
 _refln_F_squared_sigma
 _refln_observed_status
   2   0   0       2544.22       2642.93        31.29 o
   4   0   0      44632.96      38062.90       493.64 o
   6   0   0       9957.41       8941.97       653.59 o
   8   0   0       4066.55       3719.56       280.24 o
  10   0   0        787.43        742.33        40.47 o
  12   0   0      17372.51      18586.27       899.76 o
  14   0   0        572.39        562.24        37.81 o
  16   0   0        577.51        553.05        55.00 o
  18   0   0       3419.06       3668.99       201.46 o
  20   0   0       2270.06       2411.20       163.84 o
  22   0   0        132.53        155.71        15.34 o
  24   0   0       6199.36       7418.03       227.47 o
  26   0   0        358.10        344.67        19.71 o
   1   1   0       5512.97       5115.95        53.40 o
   3   1   0        558.49        521.21        14.90 o
   5   1   0       1266.86       1110.24        23.40 o
   7   1   0        379.20        294.51        16.78 o
   9   1   0       1413.12       1237.11        39.34 o
  11   1   0        587.11        560.54        21.05 o
  13   1   0       1689.84       1484.38        53.37 o
  15   1   0          1.15          3.43         2.85 o
  17   1   0       2324.94       2264.36        72.07 o
  19   1   0        891.95        938.88        31.83 o
  21   1   0        289.57        244.29        17.28 o
  23   1   0        178.55        164.28        18.71 o
  25   1   0       1591.23       1822.29        64.60 o
  27   1   0        208.60        231.67        13.79 o
   0   2   0        513.82        489.54        16.34 o
   2   2   0       1963.02       1833.06        24.30 o
   4   2   0         17.76         18.21         6.33 o
   6   2   0        286.03        383.26        13.95 o
   8   2   0        915.20        939.52        13.50 o
  10   2   0         10.26          7.17         5.56 o
  12   2   0         51.96         42.95         9.38 o
  14   2   0       1780.00       1858.77        95.68 o
  16   2   0        525.55        474.31        21.96 o
  18   2   0         75.55         53.67         7.78 o
  20   2   0        968.63        924.03        56.32 o
  22   2   0        701.79        730.43        34.87 o
  24   2   0       1624.55       1563.90        92.33 o
  26   2   0       1463.50       1565.81       235.12 o
  28   2   0        336.38        444.44        68.25 o
   1   3   0        220.46        204.33        31.82 o
   3   3   0       8233.86       8708.12       201.89 o
   5   3   0         85.92        101.22        23.41 o
   7   3   0      21233.11      24766.44       801.00 o
   9   3   0       1852.29       1881.22        57.27 o
  11   3   0         23.14         24.04        14.34 o
  13   3   0        807.05        792.85        45.18 o
  15   3   0       1579.37       1481.28       107.35 o
  17   3   0       2025.36       2082.73       125.48 o
  19   3   0        909.96        987.84        44.70 o
  21   3   0        162.85        171.76        22.30 o
  23   3   0        808.41        841.61        45.88 o
  25   3   0        298.14        278.46        29.62 o
  27   3   0        223.64        155.72        63.96 o
  29   3   0        269.62        226.60        27.22 o
   0   4   0        549.38        649.99        47.66 o
   2   4   0        332.55        332.75        29.36 o
   4   4   0       2024.96       2265.44        93.34 o
   6   4   0       1212.40       1267.43        34.82 o
   8   4   0        135.48        113.29        27.36 o
  10   4   0         47.52         53.50        12.80 o
  12   4   0       1793.41       1678.73        45.97 o
  14   4   0          7.38         10.39         7.28 o
  16   4   0       1125.29        989.48        60.81 o
  18   4   0        339.98        350.41        29.63 o
  20   4   0       1407.84       1351.28       112.21 o
  22   4   0         71.03         52.09        14.18 o
  24   4   0        369.80        366.67        98.19 o
  26   4   0         30.98         48.31        17.09 o
  28   4   0         11.46         11.04        11.40 o
   1   5   0         28.76         28.58        19.69 o
   3   5   0       1373.22       1334.90        47.03 o
   5   5   0        801.73        884.39        58.58 o
   7   5   0       1029.11       1324.84        42.30 o
   9   5   0          9.29         19.22         9.09 o
  11   5   0        221.92        190.94        34.01 o
  13   5   0        359.31        342.91        23.31 o
  15   5   0          6.12         15.50        13.51 o
  17   5   0       1797.31       1926.07       121.28 o
  19   5   0         39.41         29.85        11.11 o
  21   5   0        310.60        321.11        65.66 o
  23   5   0         87.99        103.79        67.43 o
  25   5   0         26.63         20.58        15.60 o
   0   6   0       1570.24       1838.49        63.88 o
   2   6   0        169.42        145.28        28.44 o
   4   6   0        330.79        369.34        61.60 o
   6   6   0         27.74         28.47         9.63 o
   8   6   0        354.99        337.49        61.81 o
  10   6   0        391.36        447.15        39.16 o
  12   6   0          6.88          9.27         9.65 o
  14   6   0         15.06         11.57        13.50 o
  16   6   0         35.12         55.18        16.06 o
  18   6   0        103.51         70.75        20.30 o
  20   6   0        223.98        168.64        57.11 o
   1   7   0         32.68         24.36        14.08 o
   3   7   0        107.47         56.05        18.89 o
   5   7   0        343.11        282.99        33.96 o
   7   7   0        195.54        178.07        41.38 o
   9   7   0        193.00        149.35        35.19 o
  11   7   0          4.81         27.33        18.40 o
  13   7   0          4.37         22.85         9.56 o
 -29   1   1        623.66        615.37        27.13 o
 -27   1   1        332.28        298.54        28.06 o
 -25   1   1         72.64         61.67        12.38 o
 -23   1   1        127.54        144.38        12.36 o
 -21   1   1       1355.09       1503.47        48.80 o
 -19   1   1        720.15        614.71        22.44 o
 -17   1   1        102.77        105.45        10.23 o
 -15   1   1       2361.33       2836.98       170.84 o
 -13   1   1       2298.92       2276.51       101.84 o
 -11   1   1       8257.82       8301.16       321.82 o
  -9   1   1        174.45        117.18        11.88 o
  -7   1   1      11922.28      11383.26       313.45 o
  -5   1   1      37710.38      34844.62      1177.08 o
  -3   1   1      29192.89      27900.21       394.11 o
  -1   1   1        768.35        743.38        12.04 o
   1   1   1        169.06        174.34        14.18 o
   3   1   1       5316.75       4842.40        55.94 o
   5   1   1       4127.89       3821.04        63.05 o
   7   1   1       1148.05       1168.06        38.03 o
   9   1   1      12870.90      13515.84       392.90 o
  11   1   1        605.77        605.98        22.41 o
  13   1   1        213.14        212.60         9.15 o
  15   1   1       2068.82       2063.09        83.31 o
  17   1   1       1873.48       1990.65        60.21 o
  19   1   1         31.82         24.93         4.74 o
  21   1   1        473.18        485.48        23.90 o
  23   1   1          1.75          5.45         3.73 o
  25   1   1        694.01        679.55        16.92 o
  27   1   1        351.09        364.37        57.84 o
 -30   2   1        947.07        995.62        37.10 o
 -28   2   1       1405.25       1643.98       152.20 o
 -26   2   1         75.74         63.20        15.45 o
 -24   2   1        267.27        234.15        14.63 o
 -22   2   1          0.70          3.38         3.01 o
 -20   2   1       1813.37       1775.96        67.70 o
 -18   2   1         79.97         97.73        13.00 o
 -16   2   1         22.89         23.09         4.69 o
 -14   2   1       2721.32       3062.55       127.36 o
 -12   2   1      10736.07      11597.87       350.49 o
 -10   2   1       3320.97       3525.40        86.00 o
  -8   2   1       4611.79       5134.46       157.78 o
  -6   2   1        279.00        313.93        11.39 o
  -4   2   1      16455.60      16254.89       126.69 o
  -2   2   1       1151.43       1097.68        29.23 o
   0   2   1       5606.92       5398.00        64.32 o
   2   2   1        227.69        208.27        13.78 o
   4   2   1       2305.74       2279.91        45.67 o
   6   2   1         12.69          9.69         5.13 o
   8   2   1        207.55        260.93        16.05 o
  10   2   1        207.99        163.52        15.62 o
  12   2   1        820.51        889.23        46.40 o
  14   2   1         41.00         48.22         7.65 o
  16   2   1        258.37        244.07        15.30 o
  18   2   1         10.54          9.57         3.63 o
  20   2   1        558.23        501.09        30.08 o
  22   2   1       4516.61       4728.97       279.24 o
  24   2   1        151.88        135.31        21.93 o
  26   2   1        493.27        543.93        91.55 o
  28   2   1        153.50         89.25        28.45 o
 -31   3   1         57.75         55.03        27.80 o
 -29   3   1        346.22        447.77        42.97 o
 -27   3   1        166.82        102.36        35.55 o
 -25   3   1          0.24         10.60         7.30 o
 -23   3   1         24.61         29.61         7.85 o
 -21   3   1        599.61        591.99        44.85 o
 -19   3   1        143.49        126.55        16.93 o
 -17   3   1        258.00        243.62        15.18 o
 -15   3   1          4.73          0.98         5.86 o
 -13   3   1        116.89        161.40        22.00 o
 -11   3   1        281.51        270.08        19.63 o
  -9   3   1       4355.26       4657.35        58.93 o
  -7   3   1        163.84        201.59        29.64 o
  -5   3   1        119.08        141.38        24.26 o
  -3   3   1        180.76        183.76        22.10 o
  -1   3   1       2320.15       2136.53        36.32 o
   1   3   1         42.93         20.37        12.27 o
   3   3   1       2976.70       3425.91        46.75 o
   5   3   1          0.42         11.31        10.16 o
   7   3   1        271.97        349.30        41.78 o
   9   3   1         16.19         24.41         9.23 o
  11   3   1       2040.96       2239.79        50.84 o
  13   3   1       1313.08       1301.73        90.54 o
  15   3   1        231.27        190.81        33.31 o
  17   3   1        232.96        253.01        26.13 o
  19   3   1        103.49         75.41        10.74 o
  21   3   1        141.60        101.77        18.01 o
  23   3   1        278.03        324.43        36.98 o
  25   3   1        789.85        900.97       126.62 o
  27   3   1         66.64         46.76        11.88 o
 -30   4   1         66.20         56.19        19.38 o
 -28   4   1        546.60        601.93       137.03 o
 -26   4   1        414.71        439.06       155.30 o
 -24   4   1          8.07          6.70        10.17 o
 -22   4   1        724.63        717.14        41.15 o
 -20   4   1         28.27         27.18         9.73 o
 -18   4   1        260.36        257.28        25.96 o
 -16   4   1         68.15         68.36        14.99 o
 -14   4   1        325.44        303.66        20.07 o
 -12   4   1          2.73          1.63        12.38 o
 -10   4   1        802.79        788.76        27.76 o
  -8   4   1        427.95        447.41        21.53 o
  -6   4   1          4.40          3.13        14.78 o
  -4   4   1        165.89        195.55        32.76 o
  -2   4   1         56.90         36.14        13.40 o
   0   4   1        932.32        890.80        29.66 o
   2   4   1         82.19         30.71        12.49 o
   4   4   1        392.05        362.25        22.06 o
   6   4   1        683.78        722.08        23.93 o
   8   4   1        907.77        965.16        23.36 o
  10   4   1        962.87        834.05        26.16 o
  12   4   1       1570.21       1619.24        55.39 o
  14   4   1       1089.41       1038.61        65.04 o
  16   4   1        466.98        457.39        32.03 o
  18   4   1         63.01         86.37        15.86 o
  20   4   1         26.47         21.32        10.58 o
  22   4   1        365.28        361.97        61.34 o
  24   4   1        165.35        129.53        25.42 o
  26   4   1        734.09        702.24       145.95 o
  28   4   1          0.62         -8.27        13.38 o
 -25   5   1         27.66         13.58        18.36 o
 -23   5   1         42.09          9.83        13.42 o
 -21   5   1        431.65        402.26        38.72 o
 -19   5   1        185.99        177.88        31.96 o
 -17   5   1        162.61        134.72        21.81 o
 -15   5   1          1.99         16.43        12.72 o
 -13   5   1       1279.95       1116.94       103.74 o
 -11   5   1        666.04        712.08        26.01 o
  -9   5   1        544.16        569.08        28.26 o
  -7   5   1       1477.47       1510.92        79.12 o
  -5   5   1        234.52        193.12        29.56 o
  -3   5   1       1779.94       1952.30        43.38 o
  -1   5   1        471.60        451.49        37.94 o
   1   5   1        587.20        634.21        24.19 o
   3   5   1        315.70        369.89        58.08 o
   5   5   1         40.63         56.84        15.75 o
   7   5   1       2823.53       3170.04        57.12 o
   9   5   1         26.42         15.05        11.68 o
  11   5   1       1099.82       1200.47        36.49 o
  13   5   1          4.35         21.17         8.99 o
  15   5   1         19.08         22.63        10.64 o
  17   5   1        230.49        225.24        32.90 o
  19   5   1          6.60         12.67         8.54 o
  21   5   1        303.26        316.30        27.01 o
  23   5   1        208.41        249.10        81.96 o
  25   5   1         12.96         30.80        16.95 o
 -22   6   1        420.76        610.86        65.96 o
 -20   6   1        117.17         86.57        30.22 o
 -18   6   1        446.17        487.99        45.07 o
 -16   6   1        256.42        264.34        40.78 o
 -14   6   1        147.53        126.94        26.11 o
 -12   6   1          1.34         17.60        13.28 o
 -10   6   1        304.56        310.11        58.74 o
  -8   6   1          0.51         18.19        10.74 o
  -6   6   1         75.21         73.98        14.85 o
  -4   6   1        561.82        598.56        24.60 o
  -2   6   1         91.73         88.30        25.20 o
   0   6   1        193.84        241.32        41.59 o
   2   6   1        363.44        438.17        52.51 o
   4   6   1       1047.74       1185.65        44.53 o
   6   6   1         72.90         99.03        18.03 o
   8   6   1        262.94        237.37        44.76 o
  10   6   1        144.07        236.75        35.41 o
  12   6   1        141.35         92.18        22.09 o
  14   6   1        189.56        108.64        31.61 o
  16   6   1         73.82         61.00        18.38 o
  18   6   1         63.31         29.62        16.07 o
  20   6   1        136.53        119.35        92.32 o
 -13   7   1          0.35          0.55        11.80 o
 -11   7   1          5.15          8.70        13.06 o
  -9   7   1         57.44         38.29        12.80 o
  -7   7   1         54.33         71.26        19.71 o
  -5   7   1         36.60         46.41        13.04 o
  -3   7   1        272.80        315.05        44.81 o
  -1   7   1          2.60          4.03        21.67 o
   1   7   1         89.62         65.05        18.74 o
   3   7   1        439.87        517.87        27.76 o
   5   7   1        422.99        541.50        34.09 o
   7   7   1        601.12        689.55        48.12 o
   9   7   1        569.45        637.63        26.48 o
  11   7   1         50.23         53.23        11.48 o
  13   7   1          7.43         17.39        18.15 o
 -30   0   2         72.90         60.36        25.48 o
 -28   0   2       3851.20       4229.40       159.46 o
 -26   0   2        946.62       1059.03        47.18 o
 -24   0   2          7.99         11.41         3.86 o
 -22   0   2        189.14        240.94        12.02 o
 -20   0   2       1801.23       1724.27        51.64 o
 -18   0   2       1863.31       2085.13       108.00 o
 -16   0   2       1842.88       2082.26       125.22 o
 -14   0   2        524.26        479.87        24.83 o
 -12   0   2        596.84        632.45        26.16 o
 -10   0   2       6210.82       5415.67       284.67 o
  -8   0   2      44783.97      42741.81      3486.19 o
  -6   0   2       2325.58       1983.25        31.80 o
  -4   0   2       6511.00       5993.16       139.26 o
  -2   0   2       7944.23       8075.02       340.04 o
   0   0   2        596.52        594.30         7.51 o
   2   0   2       9613.38       9597.88       160.28 o
   4   0   2      74252.37      76703.37       854.08 o
   6   0   2      10115.57       9482.95       434.02 o
   8   0   2        205.71        166.87         8.40 o
  10   0   2      27617.93      26717.64      1782.60 o
  12   0   2        901.43       1088.23        58.18 o
  14   0   2       4118.95       4673.36       309.88 o
  16   0   2       5923.77       7156.53       298.52 o
  18   0   2       2716.88       2983.84        86.91 o
  20   0   2         68.00         54.17        11.13 o
  22   0   2       2967.83       3325.79       147.69 o
  24   0   2       1188.32       1331.08        34.58 o
 -31   1   2         58.78         45.92        28.29 o
 -29   1   2       1167.44       1287.80        45.19 o
 -27   1   2       4707.20       5300.94       247.81 o
 -25   1   2        111.69        129.75        28.11 o
 -23   1   2       2079.77       1989.81        65.07 o
 -21   1   2          6.78         10.31         2.77 o
 -19   1   2       3431.65       3589.65       155.22 o
 -17   1   2         23.22         21.67         4.40 o
 -15   1   2       1002.47       1005.28        47.19 o
 -13   1   2        619.53        635.44        20.63 o
 -11   1   2         77.47         65.93         9.59 o
  -9   1   2       2074.36       1978.32        68.37 o
  -7   1   2      16142.64      14458.24       676.35 o
  -5   1   2      12027.64      11103.76       410.14 o
  -3   1   2      94208.41      81755.04      4350.73 o
  -1   1   2       5980.39       5375.95       127.72 o
   1   1   2      43039.07      41711.75       813.08 o
   3   1   2       8143.07       7835.43        81.22 o
   5   1   2       1050.17       1001.25        19.71 o
   7   1   2        214.96        166.94         9.56 o
   9   1   2      10313.27      10310.29       296.38 o
  11   1   2       1344.17       1204.86        35.82 o
  13   1   2       2902.81       2986.79       122.06 o
  15   1   2       1623.53       1733.87        75.98 o
  17   1   2        504.37        497.83        18.98 o
  19   1   2       1645.86       1650.27        68.79 o
  21   1   2        101.06         65.51        10.04 o
  23   1   2         21.37         24.95         5.56 o
  25   1   2        546.83        533.01        23.01 o
  27   1   2          7.82         -4.55        11.63 o
 -32   2   2        618.79        615.18        35.26 o
 -30   2   2        178.63         99.20        73.82 o
 -28   2   2          0.87          4.08         5.24 o
 -26   2   2          4.20          2.90         9.98 o
 -24   2   2         10.81          1.38         2.86 o
 -22   2   2       1837.36       1785.17        69.20 o
 -20   2   2       5889.34       6324.91       237.36 o
 -18   2   2        612.26        499.32        21.56 o
 -16   2   2        159.41        144.16        20.55 o
 -14   2   2        174.39        134.24        16.41 o
 -12   2   2        276.47        260.55        15.71 o
 -10   2   2      30079.90      31663.48      1496.08 o
  -8   2   2        199.43        177.62        15.92 o
  -6   2   2      10940.97      11765.28       171.27 o
  -4   2   2      10730.80      10766.96       146.92 o
  -2   2   2       1462.86       1564.46        26.73 o
   0   2   2       5683.27       5970.11       106.16 o
   2   2   2        515.49        499.67        11.08 o
   4   2   2       5435.04       5616.58       104.05 o
   6   2   2       1776.93       1853.83        47.19 o
   8   2   2         94.29        103.96        15.05 o
  10   2   2          5.14          7.32         3.33 o
  12   2   2        520.18        689.50        54.46 o
  14   2   2       6567.46       6796.28       328.57 o
  16   2   2        159.91        107.66        14.75 o
  18   2   2        214.11        201.31        12.20 o
  20   2   2       1238.74       1275.70        97.99 o
  22   2   2        275.53        279.19        27.59 o
  24   2   2        104.68         63.10        31.58 o
  26   2   2          3.31          2.35         6.56 o
 -31   3   2        605.80        675.53        42.43 o
 -29   3   2        389.54        480.23        44.32 o
 -27   3   2        374.92        331.86        29.91 o
 -25   3   2          7.25         22.55        13.95 o
 -23   3   2       1508.76       1539.51        67.62 o
 -21   3   2        274.10        234.49        21.04 o
 -19   3   2       1057.14       1028.05        49.50 o
 -17   3   2          7.75          9.56         6.60 o
 -15   3   2         59.33         70.42        17.62 o
 -13   3   2        139.48         84.33        18.73 o
 -11   3   2        433.82        394.73        21.13 o
  -9   3   2          1.49         -5.27         8.93 o
  -7   3   2          6.92         19.96         9.09 o
  -5   3   2       1378.29       1447.63        38.90 o
  -3   3   2       5461.29       6271.37       102.01 o
  -1   3   2       1262.68       1024.06        63.55 o
   1   3   2         30.16         26.61         9.71 o
   3   3   2       2850.35       2641.21        50.08 o
   5   3   2        846.34        975.85        29.39 o
   7   3   2        309.45        329.36        33.53 o
   9   3   2         49.80         34.87        10.78 o
  11   3   2        755.56        820.95        42.30 o
  13   3   2       1800.95       1902.76       142.56 o
  15   3   2         61.89         48.21        14.07 o
  17   3   2       2247.96       2225.49       123.74 o
  19   3   2        665.66        619.71        57.23 o
  21   3   2       3958.67       4105.81       239.15 o
  23   3   2       1862.77       2023.49       382.96 o
  25   3   2        453.52        532.66        86.46 o
  27   3   2         54.14         53.38        28.09 o
 -30   4   2        685.86        762.53        78.08 o
 -28   4   2         91.18         86.66        25.91 o
 -26   4   2          1.56         14.20         7.11 o
 -24   4   2          2.88         -8.12        12.79 o
 -22   4   2         15.43          6.19         6.40 o
 -20   4   2        201.85        124.44        16.89 o
 -18   4   2          0.37          3.70         7.53 o
 -16   4   2       1967.93       1997.72       149.97 o
 -14   4   2        116.98        125.34        18.65 o
 -12   4   2        554.91        525.29        34.17 o
 -10   4   2       1646.43       1809.25        31.74 o
  -8   4   2        804.37        768.50        26.74 o
  -6   4   2        172.29        194.49        34.77 o
  -4   4   2        341.78        322.62        26.75 o
  -2   4   2       1013.34       1100.76        32.50 o
   0   4   2       1073.89       1014.99        39.70 o
   2   4   2        166.55        171.58        31.87 o
   4   4   2        724.65        767.83        34.03 o
   6   4   2       2043.02       2070.94        46.12 o
   8   4   2       3325.93       3827.19       110.40 o
  10   4   2         43.46         38.86        11.78 o
  12   4   2         29.18         16.87        12.76 o
  14   4   2         86.86         55.47        10.41 o
  16   4   2        290.67        248.48        23.95 o
  18   4   2        100.02         79.26        19.49 o
  20   4   2        459.55        474.47        48.79 o
  22   4   2        283.62        280.71        77.65 o
  24   4   2        312.24        293.28        49.36 o
  26   4   2        256.97        141.58        58.18 o
 -27   5   2        106.92         82.51        43.48 o
 -25   5   2        111.77         97.92        25.44 o
 -23   5   2        655.00        670.57        70.36 o
 -21   5   2        174.86        148.01        32.33 o
 -19   5   2        307.78        265.56        28.11 o
 -17   5   2         35.65         31.23        12.23 o
 -15   5   2         18.28         20.55         9.73 o
 -13   5   2       1264.53       1501.10        75.63 o
 -11   5   2        283.08        270.79        44.86 o
  -9   5   2       2350.70       2539.31        52.03 o
  -7   5   2        378.49        430.64        48.55 o
  -5   5   2          0.11         -4.19        17.93 o
  -3   5   2       6227.31       7187.06       140.18 o
  -1   5   2        150.47        146.32        18.18 o
   1   5   2         54.96         27.32        10.27 o
   3   5   2       3465.34       3706.29        72.68 o
   5   5   2        872.49        845.46        25.52 o
   7   5   2       1427.41       1431.71        45.10 o
   9   5   2       1804.25       1743.03        67.31 o
  11   5   2        164.48        210.20        30.50 o
  13   5   2        162.24        136.79        26.80 o
  15   5   2         33.88         34.22         8.18 o
  17   5   2        560.10        590.04        37.62 o
  19   5   2        150.15        123.84        30.44 o
  21   5   2        522.97        547.63        52.07 o
  23   5   2         52.14         33.55        13.49 o
 -22   6   2        408.79        551.35        96.30 o
 -20   6   2        109.66         89.58        21.86 o
 -18   6   2        522.08        516.96        46.41 o
 -16   6   2        325.53        253.30        45.67 o
 -14   6   2         41.71         25.80        14.64 o
 -12   6   2         94.00         98.96        27.33 o
 -10   6   2        141.23        146.23        29.37 o
  -8   6   2       3692.45       4344.67        96.97 o
  -6   6   2          1.39         14.13        11.86 o
  -4   6   2        855.25        886.89        30.32 o
  -2   6   2         12.31         12.73        13.64 o
   0   6   2          0.50         18.12        12.45 o
   2   6   2        995.18       1015.47        63.12 o
   4   6   2         21.33         11.22        13.45 o
   6   6   2       1093.13       1073.67        34.10 o
   8   6   2        112.96         73.26        21.93 o
  10   6   2        205.45        150.10        31.35 o
  12   6   2         16.45         21.19        11.47 o
  14   6   2        167.75        183.03        26.08 o
  16   6   2        228.74        231.18        40.89 o
  18   6   2        144.49        115.00        31.47 o
 -15   7   2         60.97         51.50        17.34 o
 -13   7   2        204.78        164.81        29.29 o
 -11   7   2         50.11         45.27        15.04 o
  -9   7   2        110.67         88.25        25.64 o
  -7   7   2        102.45         91.88        20.60 o
  -5   7   2        181.03        108.57        34.34 o
  -3   7   2        182.42        201.66        36.69 o
  -1   7   2        585.80        675.83        35.46 o
   1   7   2        329.72        437.17        39.79 o
   3   7   2        395.55        472.47        35.48 o
   5   7   2         12.49         18.88        14.23 o
   7   7   2          7.10         16.00        14.32 o
   9   7   2         16.04         26.09        12.64 o
  11   7   2          4.24         16.10         9.51 o
 -31   1   3        391.87        445.91        24.56 o
 -29   1   3        352.19        300.87        51.83 o
 -27   1   3        955.43       1138.51        62.15 o
 -25   1   3        382.05        482.80        43.10 o
 -23   1   3        352.23        373.52        36.09 o
 -21   1   3       2504.27       2689.44       157.20 o
 -19   1   3        780.43        767.87        53.33 o
 -17   1   3        623.43        583.03        31.39 o
 -15   1   3       6853.83       7295.60       350.20 o
 -13   1   3         14.84         19.89         4.08 o
 -11   1   3      14624.59      14172.37       522.45 o
  -9   1   3      19448.91      18167.32       640.98 o
  -7   1   3      44896.16      42107.41      1845.73 o
  -5   1   3      30113.24      26568.16      1447.73 o
  -3   1   3       5751.35       5465.50       201.34 o
  -1   1   3      18337.10      17445.18       766.18 o
   1   1   3       1924.96       1955.83        36.37 o
   3   1   3       1789.62       1701.43        24.93 o
   5   1   3       5761.01       5757.35       105.37 o
   7   1   3       1759.67       1781.42        34.50 o
   9   1   3         38.24         19.00         4.72 o
  11   1   3       1629.41       1667.13        96.83 o
  15   1   3        257.17        232.28         9.61 o
  17   1   3         65.75         48.72         6.23 o
  19   1   3       1960.25       1988.10        98.62 o
  21   1   3       1789.89       1933.16        67.73 o
  23   1   3         30.16         19.30         5.93 o
  25   1   3        469.39        506.28        44.95 o
 -32   2   3        644.05        679.89        34.49 o
 -30   2   3        196.74        211.73        51.68 o
 -28   2   3        740.69        789.85        75.54 o
 -26   2   3         43.28         29.86        11.61 o
 -24   2   3          0.02          1.94         9.43 o
 -22   2   3         32.38         15.29         4.12 o
 -20   2   3         37.38         46.00         7.56 o
 -18   2   3         37.17         26.23         7.53 o
 -16   2   3        807.53        826.12        45.40 o
 -14   2   3         22.84          4.34         4.09 o
 -12   2   3       6939.93       7582.98       285.50 o
 -10   2   3        669.54        527.23        19.06 o
  -8   2   3        864.63        747.33        27.87 o
  -6   2   3        249.76        237.00        17.04 o
  -4   2   3       3612.29       3641.98        78.88 o
  -2   2   3          0.11         -1.78         7.77 o
   0   2   3      19969.41      19276.75       547.06 o
   2   2   3       2935.29       3003.68        40.15 o
   4   2   3       2290.83       2376.70        43.56 o
   6   2   3         58.59         46.60         7.58 o
   8   2   3       4248.44       4337.77       102.26 o
  10   2   3          5.84         19.11         5.31 o
  12   2   3       1539.38       1464.02        66.79 o
  14   2   3       1526.72       1598.58        85.55 o
  16   2   3       1170.79       1140.45        70.27 o
  18   2   3       1921.08       1954.59       108.29 o
  20   2   3         35.38         31.67         6.38 o
  22   2   3        877.77        762.56       102.95 o
  24   2   3         20.10         23.18        20.01 o
  26   2   3         15.53         21.02        10.85 o
 -33   3   3         43.41         19.18        20.34 o
 -31   3   3         17.44        -15.69        20.34 o
 -29   3   3          0.06         13.42        10.61 o
 -27   3   3        203.80        135.31        22.93 o
 -25   3   3        312.45        268.29        29.63 o
 -23   3   3        478.58        407.61        35.20 o
 -21   3   3        337.23        362.46        30.93 o
 -19   3   3         89.70         60.79        11.65 o
 -17   3   3        105.57        106.00        14.02 o
 -15   3   3        871.12        931.34        32.40 o
 -13   3   3         35.00         47.55        11.05 o
 -11   3   3        135.64        151.53        28.02 o
  -9   3   3        166.60        188.06        22.18 o
  -7   3   3         39.06         37.74        14.92 o
  -5   3   3       4018.64       4523.59        88.51 o
  -3   3   3       2142.55       2088.56        34.55 o
  -1   3   3         20.74          8.52        15.08 o
   1   3   3        707.73        630.87        20.51 o
   3   3   3        417.61        392.62        19.55 o
   5   3   3       2184.70       2133.46        79.86 o
   7   3   3        294.43        360.06        17.70 o
   9   3   3       1155.77       1077.77        30.49 o
  11   3   3        315.11        295.14        18.63 o
  13   3   3       2114.30       2044.40       124.85 o
  15   3   3          6.95         13.68         8.44 o
  17   3   3       2381.37       2114.49       152.54 o
  19   3   3          6.25         -2.98         6.79 o
  21   3   3          7.31         13.48         7.41 o
  23   3   3         62.04         24.35        13.73 o
  25   3   3          0.89        -12.41        12.41 o
  27   3   3        227.19        291.12        66.75 o
 -30   4   3        294.00        362.34        35.44 o
 -28   4   3        103.50         63.61        17.61 o
 -26   4   3         42.09         47.73        16.90 o
 -24   4   3        495.35        535.33        40.47 o
 -22   4   3        524.82        493.14        40.15 o
 -20   4   3         53.30         21.51        10.90 o
 -18   4   3        155.70        210.62        18.01 o
 -16   4   3       3758.56       3919.07       222.14 o
 -14   4   3        201.73        224.91        32.63 o
 -12   4   3        701.25        648.52        44.01 o
 -10   4   3          4.36          4.61         9.39 o
  -8   4   3       1099.48       1048.17        25.21 o
  -6   4   3         31.63         21.38        11.31 o
  -4   4   3       1455.50       1435.74        48.02 o
  -2   4   3        768.64        862.02        23.71 o
   0   4   3       3944.51       4381.90        70.89 o
   2   4   3        268.13        289.19        41.36 o
   4   4   3       1780.85       1849.79        45.26 o
   6   4   3        668.01        771.62        28.84 o
   8   4   3        923.95        906.10        31.70 o
  10   4   3         10.16         16.12         9.24 o
  12   4   3         88.34         84.75        16.77 o
  14   4   3        105.31        102.58        17.59 o
  16   4   3        851.34        861.23        78.77 o
  18   4   3        945.92        927.40        56.86 o
  20   4   3         26.92         17.87         7.87 o
  22   4   3        163.41        140.37        48.90 o
  24   4   3          0.04         15.84        17.53 o
  26   4   3         21.99         18.21        17.63 o
 -27   5   3         52.09         43.94        21.54 o
 -25   5   3          1.66         17.84        11.96 o
 -23   5   3        777.56        714.92        82.03 o
 -21   5   3        216.93        220.19        29.70 o
 -19   5   3          0.36         17.93        10.38 o
 -17   5   3          0.00          2.01         9.01 o
 -15   5   3         95.65         79.84        20.30 o
 -13   5   3          7.86          2.77        11.93 o
 -11   5   3         79.36         76.12        16.60 o
  -9   5   3        604.37        643.03        28.42 o
  -7   5   3         72.71         64.63        17.65 o
  -5   5   3        785.71        813.84        25.06 o
  -3   5   3         23.04         43.93         9.21 o
  -1   5   3        119.12        148.52        27.29 o
   1   5   3       3298.87       3538.13       129.04 o
   3   5   3        579.89        555.04        27.51 o
   5   5   3         53.25         12.12        11.29 o
   7   5   3        247.26        212.35        27.20 o
   9   5   3        524.86        454.87        30.85 o
  11   5   3        294.94        301.87        55.26 o
  13   5   3        203.74        190.40        41.47 o
  15   5   3        416.68        342.89        40.39 o
  17   5   3        333.31        307.75        27.28 o
  19   5   3        698.84        741.71        68.74 o
  21   5   3        345.01        337.93        71.74 o
  23   5   3         57.76         66.53        22.13 o
 -22   6   3         63.81         78.35        24.27 o
 -20   6   3         68.93         65.77        20.47 o
 -18   6   3          1.69          3.22         9.94 o
 -16   6   3         28.69         50.32        13.65 o
 -14   6   3        320.28        469.38        41.75 o
 -12   6   3          0.39          5.39        13.25 o
 -10   6   3        545.44        516.41        42.55 o
  -8   6   3       1600.64       1779.59        78.95 o
  -6   6   3       1596.53       1856.03        46.23 o
  -4   6   3         68.29         54.96        12.54 o
  -2   6   3         71.12         76.12        17.01 o
   0   6   3         20.08         34.20        12.75 o
   2   6   3         44.96         42.47        12.14 o
   4   6   3         11.74         49.66        20.09 o
   6   6   3         57.59         32.72        13.16 o
   8   6   3        156.45        187.56        31.87 o
  10   6   3         72.62         61.98        11.97 o
  12   6   3        276.31        325.82        40.79 o
  14   6   3          0.14         11.18         6.53 o
  16   6   3        284.01        172.14        47.94 o
  18   6   3         70.71         57.51        17.57 o
 -15   7   3          0.18         25.35        10.25 o
 -13   7   3         74.65         88.29        23.02 o
 -11   7   3        464.68        568.14        49.71 o
  -9   7   3        421.33        374.69        48.80 o
  -7   7   3          4.89         -3.79        16.60 o
  -5   7   3        886.51       1001.22        41.02 o
  -3   7   3        551.08        676.71        37.58 o
  -1   7   3         23.33         11.54        13.53 o
   1   7   3        181.55        221.82        37.14 o
   3   7   3         42.11         33.79        15.26 o
   5   7   3        108.87        114.62        22.88 o
   7   7   3        410.72        407.45        55.52 o
   9   7   3         10.93         35.30        12.03 o
  11   7   3         59.28         45.37        12.03 o
 -32   0   4        621.18        551.43        42.92 o
 -30   0   4       2999.22       3104.84        81.18 o
 -28   0   4       1171.19       1309.50        53.09 o
 -26   0   4       6307.48       6803.36       198.02 o
 -24   0   4       3687.59       3954.12       171.91 o
 -22   0   4         29.03          6.33         6.95 o
 -20   0   4         21.44          2.99         4.06 o
 -18   0   4       3811.44       4343.30       325.67 o
 -16   0   4         54.04         50.14        10.79 o
 -14   0   4        501.90        606.78        25.05 o
 -12   0   4       7323.02       7290.31       283.66 o
 -10   0   4      37919.96      36375.38      1337.05 o
  -8   0   4      37811.16      38212.66      1718.47 o
  -6   0   4      59593.68      57387.39      3338.53 o
  -4   0   4      23479.92      21641.72       987.18 o
  -2   0   4      50032.70      49474.11      1260.10 o
   0   0   4      73724.87      72914.94      3314.30 o
   2   0   4      12172.20      13340.14       298.88 o
   4   0   4      33249.76      36304.29       931.03 o
   6   0   4      10330.38      10232.72       759.91 o
   8   0   4       2678.43       2561.21       133.19 o
  10   0   4         94.23         97.81        12.86 o
  12   0   4       2263.47       2472.79        66.00 o
  14   0   4        580.31        662.15        27.58 o
  16   0   4       1356.30       1456.03        45.96 o
  18   0   4       1276.76       1367.35        57.31 o
  20   0   4        573.95        686.68        73.14 o
  22   0   4       2502.06       2947.80        87.38 o
  24   0   4        250.50        175.93        55.90 o
 -33   1   4        195.97        228.54        32.36 o
 -31   1   4        230.92        228.22        49.41 o
 -29   1   4         12.46          9.27         9.41 o
 -27   1   4        979.48        997.88        56.28 o
 -25   1   4       2111.63       2119.73       150.43 o
 -23   1   4       1612.06       1763.49       107.28 o
 -21   1   4          6.88          2.81         5.61 o
 -19   1   4       2056.27       2194.63       155.11 o
 -17   1   4        716.63        739.30        47.79 o
 -15   1   4        397.11        415.31        25.41 o
 -13   1   4       6870.42       6760.91       238.31 o
 -11   1   4      27083.12      26165.69      1033.71 o
  -9   1   4       1992.95       1797.72        78.62 o
  -7   1   4        694.98        635.98        31.65 o
  -5   1   4       8381.96       7323.83       280.18 o
  -3   1   4       3780.95       3459.70       139.83 o
  -1   1   4       1000.92        941.75        30.13 o
   1   1   4       4638.31       4481.09       153.72 o
   3   1   4      11217.42      11410.48       149.61 o
   5   1   4      10457.65      11086.51       159.05 o
   7   1   4       3257.22       3579.84        80.07 o
   9   1   4         88.23         97.70        11.46 o
  11   1   4       1623.17       1671.80       107.15 o
  13   1   4       1006.66        883.72        47.01 o
  15   1   4         26.34         23.01         5.39 o
  17   1   4        992.06        950.16        23.83 o
  19   1   4         59.94         47.64         7.11 o
  21   1   4         22.83         15.41         7.81 o
  23   1   4        288.66        356.78        16.85 o
  25   1   4        737.76        878.39        31.39 o
 -34   2   4        128.69        103.18        60.84 o
 -32   2   4        246.12        153.75        94.46 o
 -30   2   4       1060.40       1041.43        69.66 o
 -28   2   4         57.73         32.39        10.81 o
 -26   2   4       2146.90       2266.44       130.66 o
 -24   2   4        208.39        169.43        22.69 o
 -22   2   4       2206.99       2271.63       219.61 o
 -20   2   4         35.54         22.14         4.60 o
 -18   2   4        987.30       1206.11        39.57 o
 -16   2   4       1550.68       1472.51        56.99 o
 -14   2   4       3852.90       3602.87       180.09 o
 -12   2   4       3055.09       2734.86       151.03 o
 -10   2   4      13046.87      13760.04       458.53 o
  -8   2   4       5034.04       5065.82       180.18 o
  -6   2   4       8797.37       9027.93       249.00 o
  -4   2   4        190.32        157.89        16.79 o
  -2   2   4       2116.24       2235.41        31.85 o
   0   2   4       3434.59       3226.63        66.89 o
   2   2   4         45.36         29.75         7.53 o
   4   2   4        585.32        779.69        30.20 o
   6   2   4          5.30         -0.58         4.89 o
   8   2   4        551.47        578.33        12.82 o
  10   2   4       1100.98       1236.61        50.08 o
  12   2   4        272.76        200.20        14.61 o
  14   2   4        107.33        100.24        11.20 o
  16   2   4        670.99        600.31        35.39 o
  18   2   4       4842.42       5030.25       338.81 o
  20   2   4        441.83        496.64        44.10 o
  22   2   4        319.25        324.93        21.90 o
  24   2   4        217.98        165.08        66.36 o
  26   2   4        659.13        826.08        35.46 o
 -33   3   4         98.35         72.08        25.09 o
 -31   3   4          0.01         -6.30        27.61 o
 -29   3   4        274.92        263.51        19.09 o
 -27   3   4         81.68         64.27        17.72 o
 -25   3   4         27.49         16.95        10.71 o
 -23   3   4        660.11        580.10        26.34 o
 -21   3   4        563.36        575.22        34.19 o
 -19   3   4         85.00         75.40        14.96 o
 -17   3   4       1423.39       1470.34        45.74 o
 -15   3   4        906.60        861.26        52.20 o
 -13   3   4       3630.17       3917.28       212.82 o
 -11   3   4       1235.57       1266.37        56.19 o
  -9   3   4       7519.13       8394.73       606.76 o
  -7   3   4      13452.28      14426.12       982.39 o
  -5   3   4        245.60        337.01        39.19 o
  -3   3   4       3744.93       4246.12       134.67 o
  -1   3   4        240.01        255.45        23.94 o
   1   3   4       8405.29       9338.63       257.50 o
   3   3   4        828.23        809.66        55.33 o
   5   3   4       1961.84       1974.81        42.01 o
   7   3   4       1273.17       1310.22        31.78 o
   9   3   4         32.25         -6.09         7.13 o
  11   3   4        285.56        282.68        16.64 o
  13   3   4       2731.48       2778.21       186.85 o
  15   3   4        481.57        426.69        34.86 o
  17   3   4        370.14        379.48        27.24 o
  19   3   4        226.61        191.69        20.01 o
  21   3   4        293.54        304.53        35.07 o
  23   3   4          1.77         10.16        10.98 o
  25   3   4        182.85        104.63        47.66 o
  27   3   4          2.37          1.84        18.21 o
 -32   4   4        189.26         99.69        27.32 o
 -30   4   4        443.47        678.06        79.39 o
 -28   4   4        235.04        212.16        34.02 o
 -26   4   4         74.80         63.20        38.02 o
 -24   4   4         25.98         24.62        11.35 o
 -22   4   4         93.30         63.28        13.52 o
 -20   4   4       1901.64       1811.09       110.69 o
 -18   4   4        871.14       1013.91        61.15 o
 -16   4   4        146.28        130.85        21.15 o
 -14   4   4         79.70         78.36        12.56 o
 -12   4   4        174.47        198.89        24.87 o
 -10   4   4        946.74        942.07        57.89 o
  -8   4   4        325.34        346.97        71.85 o
  -6   4   4       3557.69       3434.65       115.79 o
  -4   4   4        727.46        650.06        41.89 o
  -2   4   4       1735.94       2008.58        56.88 o
   0   4   4        343.88        338.31        28.05 o
   2   4   4        106.66        120.84        19.70 o
   4   4   4        669.09        641.37        46.60 o
   6   4   4       6496.99       6898.89       222.63 o
   8   4   4        291.50        275.07        30.51 o
  10   4   4       1686.90       1583.83        56.58 o
  12   4   4       2176.89       2331.64       113.23 o
  14   4   4        529.48        454.18        44.25 o
  16   4   4        142.95        115.64        16.99 o
  18   4   4        240.98        217.29        44.50 o
  20   4   4         46.18         26.03        14.06 o
  22   4   4          0.11         13.41        13.39 o
  24   4   4        578.64        580.77        43.79 o
 -27   5   4        118.56        108.48        22.29 o
 -25   5   4         37.19         72.69        33.41 o
 -23   5   4        199.41        118.72        28.11 o
 -21   5   4         20.20         28.37        21.05 o
 -19   5   4       2140.81       2251.13       152.27 o
 -17   5   4         70.29         89.69        23.67 o
 -15   5   4          0.93          0.95        10.58 o
 -13   5   4       1053.11       1134.23        58.42 o
 -11   5   4        340.97        350.21        22.01 o
  -9   5   4       1635.39       1941.59       133.36 o
  -7   5   4       3790.32       4076.75       138.49 o
  -5   5   4         85.19         88.30        22.50 o
  -3   5   4        365.79        373.67        30.19 o
  -1   5   4       2340.92       2553.07       156.02 o
   1   5   4          5.58         -1.05        14.35 o
   3   5   4          8.02          3.79         9.59 o
   5   5   4        111.18         84.45        15.20 o
   7   5   4        394.97        367.60        47.20 o
   9   5   4          5.43          8.10        10.85 o
  11   5   4        484.35        510.73        23.63 o
  13   5   4         61.33         49.91        11.79 o
  15   5   4         64.59         39.42        10.97 o
  17   5   4        322.00        283.63        61.98 o
  19   5   4          3.21         12.63        12.52 o
  21   5   4          2.45         23.15        21.30 o
 -24   6   4         70.53         49.70        17.59 o
 -22   6   4         25.13          6.05        17.98 o
 -20   6   4        209.74        145.55        34.45 o
 -18   6   4          9.47         10.59        10.12 o
 -16   6   4        646.55        677.25        37.80 o
 -14   6   4        639.83        689.02        38.64 o
 -12   6   4         18.16         20.31         9.32 o
 -10   6   4         70.76         59.85        33.34 o
  -8   6   4        502.91        488.93        36.78 o
  -6   6   4       2050.57       2466.73        70.59 o
  -4   6   4        837.68        954.47        32.55 o
  -2   6   4       2277.14       2574.76        43.62 o
   0   6   4        364.76        377.37        38.66 o
   2   6   4        469.00        414.03        59.60 o
   4   6   4         10.87         -8.93        17.23 o
   6   6   4        390.52        359.84        62.39 o
   8   6   4         72.97         48.55        11.78 o
  10   6   4        165.21        222.91        32.55 o
  12   6   4        236.12        201.73        42.01 o
  14   6   4         33.95         14.33         9.37 o
  16   6   4         79.15         55.35        22.06 o
 -15   7   4         68.07         59.36        13.91 o
 -13   7   4         11.11         12.42        10.01 o
 -11   7   4        382.79        503.87        62.42 o
  -9   7   4        130.58        136.71        31.71 o
  -7   7   4          1.44          7.96        13.54 o
  -5   7   4          0.84          7.01        11.56 o
  -3   7   4         84.74         76.80        21.21 o
  -1   7   4         90.32         70.32        20.59 o
   1   7   4          0.69         -1.11        14.52 o
   3   7   4         57.36         68.21        17.23 o
   5   7   4         67.75         76.47        16.84 o
   7   7   4          4.18        -10.69        15.01 o
   9   7   4         66.04         53.68        15.17 o
 -35   1   5         72.62         34.10        18.02 o
 -33   1   5        102.21         91.97        32.90 o
 -31   1   5         16.22         16.46        11.27 o
 -29   1   5       2081.49       2211.04        96.68 o
 -27   1   5        337.65        265.04        35.40 o
 -25   1   5       1039.89       1172.40        61.99 o
 -23   1   5         10.94          8.44         7.94 o
 -21   1   5       3121.37       3256.42       179.15 o
 -19   1   5       1554.21       1360.89        73.05 o
 -17   1   5        690.81        619.91        43.20 o
 -15   1   5       1046.63       1187.63        54.64 o
 -13   1   5       5670.07       5721.64       216.85 o
 -11   1   5         75.47         78.31        11.54 o
  -9   1   5        775.25        728.48        26.46 o
  -7   1   5        237.51        205.73         9.29 o
  -5   1   5       2123.90       2005.04        86.57 o
  -3   1   5      18371.18      17244.90       677.34 o
  -1   1   5       5180.48       5118.21       170.34 o
   1   1   5       1442.67       1454.89        40.39 o
   3   1   5       1256.43       1293.75        15.56 o
   5   1   5       3600.23       3609.79       109.33 o
   7   1   5       1111.50       1045.62        17.08 o
   9   1   5        464.00        357.04        26.52 o
  11   1   5       5507.49       6074.36       462.57 o
  13   1   5        986.34        932.58        75.81 o
  15   1   5       3289.10       3300.73       185.47 o
  17   1   5       3518.70       3778.93       238.69 o
  19   1   5        476.69        496.34        46.99 o
  21   1   5        674.22        714.13        45.64 o
  23   1   5          8.07          8.55         9.93 o
  25   1   5        153.77        109.76        55.32 o
 -34   2   5          0.13          0.97        12.69 o
 -32   2   5        145.57        101.46        51.02 o
 -30   2   5        927.04        924.88        47.28 o
 -28   2   5          1.19          4.99        10.86 o
 -26   2   5        111.54        115.95        25.53 o
 -24   2   5         91.05         79.37        16.39 o
 -22   2   5         67.58         68.46        19.05 o
 -20   2   5        154.71        124.33        10.48 o
 -18   2   5        303.40        260.99        33.91 o
 -16   2   5       1598.80       1450.27        88.03 o
 -14   2   5      13878.43      13816.28       626.96 o
 -12   2   5       2157.26       1966.47        79.58 o
  -8   2   5        493.82        491.83        21.41 o
  -6   2   5        440.09        361.93        16.69 o
  -4   2   5       1752.18       1630.61        59.39 o
  -2   2   5       2010.42       2126.51        53.89 o
   0   2   5       2310.13       2389.19        59.46 o
   2   2   5       4466.54       4604.76       113.42 o
   4   2   5        299.73        291.25        14.91 o
   6   2   5         37.49         39.13         8.06 o
   8   2   5       1611.30       1979.42        44.62 o
  10   2   5        529.25        472.77        19.67 o
  12   2   5       2087.95       2224.31        85.45 o
  14   2   5        763.06        681.63        47.14 o
  16   2   5        548.86        513.38        50.07 o
  18   2   5       2674.48       2791.32       267.79 o
  20   2   5       1320.97       1464.27       148.94 o
  22   2   5        581.07        621.08        43.13 o
  24   2   5         68.07         56.58        33.62 o
  26   2   5         15.76         28.19        17.92 o
 -35   3   5          0.11        -13.56        21.22 o
 -33   3   5        565.23        565.28        35.55 o
 -31   3   5        383.64        397.61        29.92 o
 -29   3   5        124.80        112.19        24.16 o
 -27   3   5          2.66         15.57         9.91 o
 -25   3   5          0.09         -3.73        10.98 o
 -23   3   5          0.16          6.79        17.03 o
 -21   3   5        226.80        182.55        17.85 o
 -19   3   5       1459.75       1595.95        64.98 o
 -17   3   5        867.95        844.73        57.71 o
 -15   3   5       2702.83       2651.00       145.92 o
 -13   3   5        112.63         93.01        17.04 o
 -11   3   5       2272.09       2455.80       167.94 o
  -9   3   5          5.92          6.61        12.80 o
  -7   3   5       1063.34       1111.72        61.48 o
  -5   3   5        703.91        582.94        92.07 o
  -3   3   5        250.53        212.75        28.63 o
  -1   3   5         26.76          1.44        11.26 o
   1   3   5        222.83        304.38        44.71 o
   3   3   5       6223.93       6615.45       271.12 o
   5   3   5        422.32        431.49        22.55 o
   7   3   5        699.38        703.04        20.05 o
   9   3   5         60.51         81.38        12.56 o
  11   3   5          0.82          5.78         5.35 o
  13   3   5       2253.82       2266.21       138.53 o
  15   3   5       1149.78       1039.97        59.61 o
  17   3   5        450.10        435.51        31.17 o
  19   3   5         28.02         49.25        11.93 o
  21   3   5        235.78        213.66        18.28 o
  23   3   5          0.17          7.27        13.08 o
  25   3   5          7.07         -7.94        23.35 o
  27   3   5         26.05         13.95        11.14 o
 -32   4   5         44.90         43.79        25.96 o
 -30   4   5          0.07          0.34        11.15 o
 -28   4   5        220.65        186.85        40.89 o
 -26   4   5         56.55         38.91        13.28 o
 -24   4   5        528.99        534.16        33.52 o
 -22   4   5         80.15         48.96        11.29 o
 -20   4   5        386.65        405.83        27.93 o
 -18   4   5       3129.03       3342.87       186.47 o
 -16   4   5         74.94         43.65        12.32 o
 -14   4   5        899.75        795.81        86.94 o
 -12   4   5         67.79         63.01        16.74 o
 -10   4   5        790.97        858.95        26.82 o
  -8   4   5        113.49        146.65        29.43 o
  -6   4   5       1060.86        963.72        24.38 o
  -4   4   5       1610.96       1595.22        31.97 o
  -2   4   5       1431.11       1480.54        70.80 o
   0   4   5       1526.11       1560.15        34.86 o
   2   4   5       1332.61       1333.70        50.06 o
   4   4   5        236.75        276.86        32.79 o
   6   4   5          0.87          5.42         9.58 o
   8   4   5        278.86        275.68        24.49 o
  10   4   5       4518.82       4605.62       137.69 o
  12   4   5        337.92        312.95        26.53 o
  14   4   5       1289.60       1176.39        80.68 o
  16   4   5         32.21         17.22         6.31 o
  18   4   5         89.56         80.07        13.89 o
  20   4   5         50.70         30.52         8.93 o
  22   4   5        539.40        568.57       177.14 o
  24   4   5        135.59        138.05        47.57 o
 -29   5   5          0.04         14.36        12.36 o
 -27   5   5        152.01        140.31        38.48 o
 -25   5   5        133.82         96.27        34.48 o
 -23   5   5         23.96         14.34        11.64 o
 -21   5   5         18.27         34.78         9.63 o
 -19   5   5       2361.97       2658.51       159.48 o
 -17   5   5        233.89        156.42        30.30 o
 -15   5   5       1365.52       1391.90        68.06 o
 -13   5   5        142.67        130.85        21.52 o
 -11   5   5        192.88        158.69        27.05 o
  -9   5   5        631.97        681.75        38.18 o
  -7   5   5       4311.31       4670.48       341.48 o
  -5   5   5        857.32        918.84        35.63 o
  -3   5   5        690.19        776.53        37.53 o
  -1   5   5         93.19         85.14        19.90 o
   1   5   5        228.14        185.04        32.89 o
   3   5   5        320.12        356.63        44.45 o
   5   5   5        958.87        947.72        43.61 o
   7   5   5         33.79         47.37        12.59 o
   9   5   5        164.25        146.33        22.19 o
  11   5   5        940.67       1050.11        29.17 o
  13   5   5        165.64        161.54        25.10 o
  15   5   5        327.29        234.41        33.69 o
  17   5   5         62.05         53.77        19.43 o
  19   5   5        177.13        116.06        33.63 o
  21   5   5        205.08        241.22        85.45 o
 -24   6   5         26.72         22.39        11.75 o
 -22   6   5         18.29         16.48        11.93 o
 -20   6   5          0.00          9.68         7.77 o
 -18   6   5        177.68        211.39        37.81 o
 -16   6   5         63.22         52.09        16.08 o
 -14   6   5        373.99        349.79        27.93 o
 -12   6   5        907.29        984.90        62.02 o
 -10   6   5       1102.67       1166.47        46.92 o
  -8   6   5        927.05        849.14        60.42 o
  -6   6   5         90.18         45.84        16.24 o
  -4   6   5       3145.80       3621.26       124.23 o
  -2   6   5          7.64          8.72        20.15 o
   0   6   5         65.19         38.96        19.41 o
   2   6   5          6.70         11.00        10.75 o
   4   6   5        291.13        261.80        40.42 o
   6   6   5         86.18         60.91        18.85 o
   8   6   5        601.20        645.37        35.36 o
  10   6   5         32.77         32.60        10.96 o
  12   6   5        153.19        150.83        35.32 o
  14   6   5         60.79         39.95        13.93 o
  16   6   5        513.26        427.13        53.76 o
 -15   7   5         43.79         25.79        13.03 o
 -13   7   5        232.31        191.08        40.14 o
 -11   7   5          0.08         -3.10        14.12 o
  -9   7   5        471.04        667.94        65.61 o
  -7   7   5         83.33         61.34        15.35 o
  -5   7   5        231.59        187.22        34.12 o
  -3   7   5         35.71         14.82        20.12 o
  -1   7   5        275.96        286.06        65.36 o
   1   7   5        396.74        360.33        81.29 o
   3   7   5        572.17        724.95        29.87 o
   5   7   5        742.02        988.51        43.14 o
   7   7   5        446.23        599.84        71.23 o
 -36   0   6         40.73         20.25        19.47 o
 -34   0   6        212.51        196.27        96.59 o
 -32   0   6         77.37         96.68        54.25 o
 -30   0   6        511.86        591.25        75.86 o
 -28   0   6       2050.00       2417.30        77.70 o
 -26   0   6       1264.80       1224.83        40.98 o
 -24   0   6        489.96        464.34       118.29 o
 -22   0   6       5340.65       5400.37       168.28 o
 -20   0   6        910.42        826.18        44.27 o
 -18   0   6       4192.41       4838.99       371.28 o
 -14   0   6       1818.77       1840.99        87.73 o
 -12   0   6          9.64          4.16         6.62 o
 -10   0   6      45927.02      49556.00      1471.74 o
  -8   0   6      11125.12      11731.60       362.14 o
  -6   0   6      17938.00      17608.79       172.35 o
  -4   0   6       3719.31       3315.97        71.72 o
  -2   0   6      13387.67      13273.99       426.25 o
   0   0   6       5117.25       4837.66       133.26 o
   2   0   6       7936.90       8141.31       304.38 o
   4   0   6        675.94        572.52        29.94 o
   6   0   6      16125.19      16939.61      1308.98 o
   8   0   6      22395.47      26188.07       174.38 o
  10   0   6         11.28          3.49        19.86 o
  12   0   6         10.68         43.79        33.62 o
  14   0   6       1323.24       1439.22        35.55 o
  16   0   6        272.08        273.10        80.80 o
  18   0   6        494.33        461.91        66.94 o
  20   0   6        169.15        139.41        39.04 o
  22   0   6         53.64         31.78        18.12 o
  24   0   6       1265.02       1397.56        45.92 o
 -35   1   6        801.62        812.55        33.66 o
 -33   1   6       1346.98       1467.24        38.01 o
 -31   1   6          5.58        -12.75        15.88 o
 -29   1   6       1318.41       1329.74        58.32 o
 -27   1   6       1302.02       1434.01        86.66 o
 -25   1   6        464.85        440.09        38.68 o
 -23   1   6       1543.49       1386.28       120.48 o
 -21   1   6         72.61         64.90        10.36 o
 -19   1   6        121.70        163.94        16.21 o
 -17   1   6         89.18         29.72        11.35 o
 -15   1   6       2018.94       2189.23        81.42 o
 -13   1   6        874.96        780.55        30.98 o
 -11   1   6       6853.31       6994.24       280.07 o
  -9   1   6       7642.98       7538.39       316.18 o
  -7   1   6      14654.46      13968.41       635.96 o
  -5   1   6         38.51         59.25        10.47 o
  -3   1   6       2982.42       2822.48       112.63 o
  -1   1   6       5631.48       5449.34       258.08 o
   1   1   6       6546.80       6884.77       189.79 o
   3   1   6      10049.13      11023.35        90.19 o
   5   1   6        119.87         96.86        10.09 o
   7   1   6       1061.88        941.93        20.01 o
   9   1   6       1129.98       1401.42        38.23 o
  11   1   6        107.64         65.73        12.43 o
  13   1   6         18.11         11.63         5.20 o
  15   1   6        746.46        743.61        54.65 o
  17   1   6        163.29        188.71        33.02 o
  19   1   6        757.48        650.03        81.75 o
  21   1   6          3.02          8.06        10.22 o
  23   1   6        120.67         96.11        28.28 o
  25   1   6        270.75        167.31        73.72 o
 -36   2   6         73.29         61.03        38.56 o
 -34   2   6         51.11         27.54        11.36 o
 -32   2   6        100.54         52.70        26.54 o
 -30   2   6        466.30        456.09        47.57 o
 -28   2   6        949.06       1138.36        95.30 o
 -26   2   6         62.12         67.11        15.85 o
 -24   2   6         50.71         47.97        12.70 o
 -22   2   6         44.83         35.66        15.64 o
 -20   2   6        613.39        718.23        24.98 o
 -18   2   6         49.44         65.23         9.70 o
 -16   2   6      11694.89      12991.96      1734.79 o
 -14   2   6       3589.06       3782.37       198.98 o
 -12   2   6       5512.72       5609.23       240.02 o
 -10   2   6       1291.37       1318.05        46.36 o
  -8   2   6        975.94        829.81        27.13 o
  -6   2   6        341.05        325.29        15.75 o
  -4   2   6       5885.99       5817.74       203.81 o
  -2   2   6       3456.06       3695.65       145.58 o
   0   2   6      11187.66      11223.46       676.05 o
   2   2   6       2425.66       2558.02        43.24 o
   4   2   6        218.14        189.34        30.63 o
   6   2   6         25.24         16.48         4.69 o
   8   2   6         15.32         11.43         5.93 o
  10   2   6       3352.76       3290.46       287.56 o
  12   2   6        546.79        477.30        39.38 o
  14   2   6        166.66        142.73        32.81 o
  16   2   6       1212.19       1257.46       151.49 o
  18   2   6          5.17          4.62         6.66 o
  20   2   6         19.99          9.01         7.19 o
  22   2   6        430.37        457.90        27.22 o
  24   2   6         58.21         45.24        20.34 o
  26   2   6        535.40        669.52        57.84 o
 -35   3   6         46.77         14.73         9.78 o
 -33   3   6        166.43        108.96        48.93 o
 -31   3   6         12.54         12.64        14.03 o
 -29   3   6        285.34        230.06        41.13 o
 -27   3   6        457.20        459.64        35.13 o
 -25   3   6         15.79         16.46         8.15 o
 -23   3   6         17.02         13.39         8.28 o
 -21   3   6        765.22        754.43        41.30 o
 -19   3   6        171.51        167.74        18.31 o
 -17   3   6       5749.75       6057.97       305.31 o
 -15   3   6       2546.37       2459.98       112.79 o
 -13   3   6        818.57        765.23        45.29 o
 -11   3   6       7473.31       7298.54       375.32 o
  -9   3   6        676.83        819.40        59.23 o
  -7   3   6       1367.11       1337.12        83.78 o
  -5   3   6          4.73          9.55        10.66 o
  -3   3   6          0.34          5.01        11.13 o
  -1   3   6       3689.87       4250.79       180.57 o
   1   3   6        152.67         64.27        22.49 o
   3   3   6         39.24         37.13        12.17 o
   5   3   6          0.06          4.72         9.11 o
   7   3   6        376.95        380.56        15.06 o
   9   3   6        616.86        606.52        22.37 o
  11   3   6         96.90         67.33        10.27 o
  13   3   6       3544.04       3614.75       268.27 o
  15   3   6       3866.48       3588.84       254.82 o
  17   3   6       1054.43        953.64       107.04 o
  19   3   6        240.01        198.63        37.89 o
  21   3   6         80.98         50.94        16.03 o
  23   3   6        355.35        346.63       102.30 o
  25   3   6        118.06         69.75        38.07 o
 -32   4   6          0.13         18.41        26.84 o
 -30   4   6         74.33         78.05        19.09 o
 -28   4   6        331.99        489.75        33.58 o
 -26   4   6          8.71         12.97         7.46 o
 -24   4   6        112.26         74.17        18.21 o
 -22   4   6        907.02        861.85        47.08 o
 -20   4   6         23.10         13.71         8.81 o
 -18   4   6        608.47        648.36        31.85 o
 -16   4   6        171.21        119.57        22.20 o
 -14   4   6        245.54        240.51        26.20 o
 -12   4   6         19.61         18.28         9.33 o
 -10   4   6       1688.33       1895.76       141.40 o
  -8   4   6       1189.79       1081.07        96.50 o
  -6   4   6        433.78        448.94        39.53 o
  -4   4   6       2604.55       2355.14       217.78 o
  -2   4   6        169.13        172.20        24.30 o
   0   4   6        887.85        860.37        29.10 o
   2   4   6         63.21         89.87        18.41 o
   4   4   6         29.49          1.63        10.02 o
   6   4   6         18.41         21.33         9.73 o
   8   4   6       1405.49       1440.53        63.55 o
  10   4   6       1750.22       1671.40        75.20 o
  12   4   6         13.05         18.38        14.58 o
  14   4   6          1.41          4.47         8.78 o
  16   4   6         26.73          9.34        11.77 o
  18   4   6        247.10        202.29        37.01 o
  20   4   6         37.97         26.50        10.15 o
  22   4   6         75.70         71.11        34.78 o
 -29   5   6        482.36        523.42        67.84 o
 -27   5   6        108.85         59.02        18.86 o
 -25   5   6          1.40          0.32        19.76 o
 -23   5   6         86.77         31.44        12.08 o
 -21   5   6        563.66        620.22        29.57 o
 -19   5   6          2.24         19.47        10.07 o
 -17   5   6         52.06         34.79        14.60 o
 -15   5   6        951.61       1027.32        75.17 o
 -13   5   6          1.59         22.68        11.12 o
 -11   5   6       1128.92       1049.64        61.58 o
  -9   5   6       8768.72       9337.56       604.34 o
  -7   5   6        364.36        380.90        62.72 o
  -5   5   6       1603.00       1717.93       117.68 o
  -3   5   6       1089.61       1044.20        44.86 o
  -1   5   6       1658.61       1763.83        92.27 o
   1   5   6        193.54        189.21        24.45 o
   3   5   6       3466.54       3662.71       109.25 o
   5   5   6          5.74         18.14        10.02 o
   7   5   6        857.69        886.33        53.75 o
   9   5   6         34.69         28.48        11.05 o
  11   5   6        289.01        292.51        40.93 o
  13   5   6         68.27         56.70        11.77 o
  15   5   6        292.65        323.48        31.32 o
  17   5   6         82.71         54.28        17.58 o
  19   5   6        289.66        265.39        78.76 o
 -24   6   6          6.45         20.60        15.16 o
 -22   6   6          5.22         22.09        13.48 o
 -20   6   6         53.99         31.96        11.71 o
 -18   6   6        340.73        304.96        26.30 o
 -16   6   6         56.66         63.05        18.69 o
 -14   6   6        979.28       1130.85        87.80 o
 -12   6   6         24.12         20.23        12.93 o
 -10   6   6        407.41        341.72        56.88 o
  -8   6   6        393.90        430.03        43.13 o
  -6   6   6         52.09         34.78        17.30 o
  -4   6   6        287.40        308.22        45.89 o
  -2   6   6        403.88        365.07        63.32 o
   0   6   6        187.92        216.52        38.71 o
   2   6   6        140.63        138.81        31.81 o
   4   6   6        832.68        920.94        61.94 o
   6   6   6         16.10          5.14        13.86 o
   8   6   6        342.86        299.58        58.41 o
  10   6   6         79.43         77.03        14.68 o
  12   6   6          0.49         -9.69        12.85 o
  14   6   6        215.45        173.58        59.53 o
 -15   7   6         46.53         20.02        14.92 o
 -13   7   6          2.62         13.22         8.16 o
 -11   7   6        664.34        758.96        40.10 o
  -9   7   6         27.46         25.51        14.47 o
  -7   7   6          2.30         -2.15        11.29 o
  -5   7   6        208.26        218.43        30.53 o
  -3   7   6         14.54         -3.95        15.90 o
  -1   7   6          4.65         -8.67        14.07 o
   1   7   6        196.36        234.53        46.72 o
   3   7   6         63.13         54.04        15.90 o
   5   7   6        190.48        187.74        47.17 o
   7   7   6        335.99        418.01        46.42 o
 -37   1   7        628.90        681.15        68.59 o
 -35   1   7          0.90          4.73        13.14 o
 -33   1   7         31.65         34.32        12.84 o
 -31   1   7         51.91         73.67        21.80 o
 -29   1   7         30.87         27.10        14.45 o
 -27   1   7       1035.42       1186.19        71.18 o
 -25   1   7         39.40         28.67         5.61 o
 -23   1   7         43.38         31.69         6.39 o
 -21   1   7        323.53        352.96        17.95 o
 -19   1   7       2782.60       3089.60        80.04 o
 -17   1   7       1617.74       1660.40        40.48 o
 -15   1   7      10112.77      10217.20      1143.98 o
 -13   1   7       2752.38       3019.42        82.26 o
 -11   1   7       2396.50       2268.28        75.65 o
  -9   1   7        150.37        129.10        13.46 o
  -7   1   7       1304.31       1380.38        48.41 o
  -5   1   7        859.26        736.07        25.71 o
  -3   1   7        111.90         73.21        11.88 o
  -1   1   7      13250.06      12947.72       537.17 o
   1   1   7       4236.31       4844.85        91.17 o
   3   1   7       6179.45       6546.92       220.82 o
   5   1   7       5766.29       6684.76       139.91 o
   7   1   7       3467.53       3660.58       166.44 o
   9   1   7       1199.46       1250.56        48.76 o
  11   1   7        892.12        810.85        57.88 o
  13   1   7          2.38          4.73         3.04 o
  15   1   7        313.37        308.17        21.06 o
  17   1   7       1208.59       1218.78       119.57 o
  19   1   7         83.61         75.95        24.48 o
  21   1   7        228.40        184.08        50.08 o
  23   1   7         40.13         28.30        14.36 o
  25   1   7        160.78         94.17        53.86 o
 -36   2   7         32.46          9.88        21.22 o
 -34   2   7         22.90         10.56         9.28 o
 -32   2   7        767.48        808.18       104.63 o
 -30   2   7         99.14         81.05        15.16 o
 -28   2   7          5.00         -4.64        12.97 o
 -26   2   7          0.00         15.73        17.87 o
 -24   2   7        218.97        197.02        18.28 o
 -22   2   7        641.88        634.93        56.81 o
 -20   2   7       1640.76       1810.45        80.89 o
 -18   2   7       1360.79       1261.70        47.70 o
 -16   2   7       3078.47       3599.05       201.50 o
 -14   2   7        654.64        701.42        32.85 o
 -12   2   7       1636.70       1570.33        75.24 o
 -10   2   7       7087.70       7113.06       597.69 o
  -8   2   7       4446.71       4810.74       266.95 o
  -6   2   7       1441.59       1447.31        93.39 o
  -4   2   7       1595.66       1716.95        79.36 o
  -2   2   7       2299.82       2427.86        93.42 o
   0   2   7          3.73          7.62         4.75 o
   2   2   7          6.74         18.69         7.03 o
   4   2   7       1198.80       1137.36        29.66 o
   6   2   7        175.58        127.73        17.24 o
   8   2   7        318.56        297.17        21.49 o
  10   2   7        120.04         90.66         9.16 o
  12   2   7       1496.62       1410.92       125.45 o
  14   2   7        648.66        672.13        92.50 o
  16   2   7        132.69        139.78        19.45 o
  18   2   7        239.58        247.42        29.98 o
  20   2   7         59.70         36.33        26.54 o
  22   2   7        185.75        170.10        37.74 o
  24   2   7          1.94        -22.96        22.96 o
 -35   3   7         71.13         93.68        60.26 o
 -33   3   7        142.57        108.16        54.76 o
 -31   3   7          0.10          8.43        18.84 o
 -29   3   7         51.72         55.81        13.21 o
 -27   3   7        538.55        539.26        52.60 o
 -25   3   7         48.55         40.15        12.48 o
 -23   3   7        442.74        484.31        22.21 o
 -21   3   7        562.68        555.14        33.55 o
 -19   3   7        197.53        170.77        20.09 o
 -17   3   7          0.03          1.17         6.13 o
 -15   3   7         54.10         34.44         8.46 o
 -13   3   7       6692.99       7566.28       276.27 o
 -11   3   7       1764.89       1732.46       116.29 o
  -9   3   7      10324.18      10383.10       734.51 o
  -7   3   7        604.08        538.57        54.33 o
  -5   3   7        942.47        996.06        68.55 o
  -3   3   7         76.22        136.19        21.20 o
  -1   3   7        317.44        281.03        42.10 o
   1   3   7        134.20        105.01        25.52 o
   3   3   7         10.93         -4.32         6.73 o
   5   3   7        398.27        374.31        17.03 o
   7   3   7          0.49         -8.37         8.37 o
   9   3   7       1879.52       2018.00       123.39 o
  11   3   7       7489.65       7505.43       629.27 o
  13   3   7       1829.09       1628.09       145.51 o
  15   3   7         61.10         68.49        16.90 o
  17   3   7       1698.27       1465.40       186.20 o
  19   3   7        569.23        556.89        68.60 o
  21   3   7        963.03       1004.31       186.93 o
  23   3   7          9.84         15.98        14.05 o
  25   3   7         42.15         24.70        21.31 o
 -32   4   7        123.71         55.60        22.17 o
 -30   4   7        215.26        201.45        28.73 o
 -28   4   7        238.44        201.96        63.23 o
 -26   4   7          0.21         14.85         9.39 o
 -24   4   7        587.29        552.71        58.10 o
 -22   4   7       2523.16       2576.75       124.17 o
 -20   4   7        193.67        128.00        18.86 o
 -18   4   7       5023.70       5333.42       299.40 o
 -16   4   7       4112.29       4142.85       389.20 o
 -14   4   7       3242.89       3618.76       115.11 o
 -12   4   7         20.97         34.01         9.18 o
 -10   4   7         62.28         61.64        14.70 o
  -8   4   7         21.08         21.66        11.63 o
  -6   4   7        184.05        202.97        27.53 o
  -4   4   7          0.60         13.57         7.57 o
  -2   4   7       1292.34       1188.19        85.84 o
   0   4   7        734.43        739.75        40.69 o
   2   4   7          2.89          1.87        13.12 o
   4   4   7         19.41         18.02        10.21 o
   6   4   7          9.75         14.64         9.35 o
   8   4   7         41.78         21.98        10.75 o
  10   4   7        405.18        407.46        24.95 o
  12   4   7       1542.76       1605.80        74.42 o
  14   4   7         51.38         49.62        13.94 o
  16   4   7          0.06          3.72         6.92 o
  18   4   7        115.12        110.51        25.90 o
  20   4   7        798.26        742.36        86.87 o
  22   4   7         67.31         26.35        22.86 o
 -29   5   7         14.85          9.99        12.01 o
 -27   5   7         10.19         15.30        11.99 o
 -25   5   7        103.94         58.54        13.89 o
 -23   5   7        139.44         88.46        19.53 o
 -21   5   7         29.85         30.63         8.85 o
 -19   5   7         89.31         99.94        18.55 o
 -17   5   7        862.78        860.39        41.57 o
 -15   5   7        371.56        404.83        43.77 o
 -13   5   7        558.43        520.57        29.00 o
 -11   5   7        624.36        557.22        44.94 o
  -9   5   7        916.86        854.54        76.20 o
  -7   5   7       2868.69       2691.48       221.87 o
  -5   5   7        682.44        713.34        28.55 o
  -3   5   7        533.29        548.62        44.55 o
  -1   5   7         57.63         29.12        17.43 o
   1   5   7         54.61         50.23        15.76 o
   3   5   7        408.08        418.62        36.86 o
   5   5   7        433.59        479.42        28.16 o
   7   5   7        497.24        476.63        57.09 o
   9   5   7        408.62        457.23        28.74 o
  11   5   7          0.12         -5.54        11.82 o
  13   5   7        436.92        444.98        60.94 o
  15   5   7          6.05          5.20        12.44 o
  17   5   7         76.49         53.46        13.76 o
  19   5   7        456.55        560.74       154.04 o
 -24   6   7         49.82         36.66        18.67 o
 -22   6   7        280.48        260.33        41.62 o
 -20   6   7        355.11        364.59        30.73 o
 -18   6   7         15.42         21.57        14.58 o
 -16   6   7        714.83        862.24        48.84 o
 -14   6   7        324.10        376.96        42.47 o
 -12   6   7         46.45         23.42        19.00 o
 -10   6   7        576.58        658.74        48.85 o
  -8   6   7         87.45         75.72        21.30 o
  -6   6   7       2498.94       2694.54       207.86 o
  -4   6   7       1885.90       2178.06       149.23 o
  -2   6   7          0.52         11.41        10.64 o
   0   6   7        150.73         87.42        17.32 o
   2   6   7         82.47         55.57        20.60 o
   4   6   7        873.07       1044.30        32.48 o
   6   6   7         95.70        112.63        27.86 o
   8   6   7          3.78         15.28         9.28 o
  10   6   7        318.32        378.88        55.02 o
  12   6   7        274.07        223.07        63.21 o
  14   6   7        342.92        257.98        53.30 o
 -15   7   7         15.14         12.07        11.83 o
 -13   7   7          7.61         16.73         7.98 o
 -11   7   7         58.73         40.45        12.43 o
  -9   7   7         43.54         39.65        12.63 o
  -7   7   7        706.12        858.53        68.61 o
  -5   7   7         97.83         83.55        23.67 o
  -3   7   7        240.47        185.85        26.49 o
  -1   7   7         62.34         44.49        18.08 o
   1   7   7          1.27          8.40        16.10 o
   3   7   7          9.44         14.40        14.11 o
   5   7   7         60.39         42.52        13.35 o
 -38   0   8       1272.28       1510.04        48.63 o
 -36   0   8       1665.34       1820.43        53.96 o
 -34   0   8         41.61         49.41        24.61 o
 -32   0   8        684.64        713.12        51.73 o
 -30   0   8       1809.13       2013.03        72.17 o
 -28   0   8       1872.29       2029.01        86.51 o
 -26   0   8         45.99         31.49        21.51 o
 -24   0   8       3331.82       3593.30       100.85 o
 -22   0   8       1194.30       1086.29        50.96 o
 -20   0   8        392.61        418.15        14.80 o
 -18   0   8       1283.56       1377.58        93.87 o
 -16   0   8         43.65         50.02        11.83 o
 -14   0   8         74.26        125.75        22.85 o
 -12   0   8        236.21        230.60        35.34 o
 -10   0   8        254.83        256.98        25.69 o
  -8   0   8       1602.73       1563.64        69.22 o
  -6   0   8       5990.59       6409.59       291.22 o
  -4   0   8        370.39        447.92        23.80 o
  -2   0   8       4255.73       4466.14       203.79 o
   0   0   8      15903.48      18111.56       890.15 o
   2   0   8       1010.38        936.77       102.65 o
   4   0   8       2799.80       3314.32       235.76 o
   6   0   8          9.82          0.29        26.54 o
   8   0   8        564.60        654.60        44.37 o
  10   0   8       7071.26       8087.47        75.76 o
  12   0   8        133.40        176.03        68.49 o
  14   0   8         90.99         78.37        33.33 o
  16   0   8       2535.06       2638.18        91.55 o
  18   0   8        835.80       1101.70        55.41 o
  20   0   8       2332.17       2660.27        84.19 o
  22   0   8         48.87          0.97        19.08 o
  24   0   8          1.95          0.19        19.38 o
 -39   1   8          6.29         22.09        22.48 o
 -37   1   8        839.63        968.75        29.93 o
 -35   1   8        134.11        106.52        21.09 o
 -33   1   8        488.74        497.44        51.78 o
 -31   1   8         20.67         21.23        12.50 o
 -29   1   8         58.81         32.54        11.82 o
 -27   1   8        537.40        577.08        23.57 o
 -25   1   8       2014.57       2155.39        69.37 o
 -23   1   8        505.55        488.24        19.62 o
 -21   1   8       8487.41       9281.59       246.80 o
 -19   1   8       1260.04       1400.91        43.65 o
 -17   1   8       1975.22       2120.00        64.35 o
 -15   1   8        643.95        640.88        21.11 o
 -13   1   8       5669.71       6015.46       206.86 o
 -11   1   8        729.31        694.85        21.92 o
  -9   1   8       1318.57       1176.87        37.36 o
  -7   1   8        401.96        431.86        17.50 o
  -5   1   8         48.52         31.89         7.00 o
  -3   1   8       7611.69       7816.58       330.16 o
  -1   1   8       4010.91       3853.59       161.06 o
   1   1   8        354.67        394.87        24.93 o
   3   1   8       1625.19       1906.27        43.20 o
   5   1   8         10.31          6.84         5.81 o
   7   1   8       1453.38       1323.12        37.44 o
   9   1   8         36.10         41.84         9.47 o
  11   1   8        274.23        245.15        22.22 o
  13   1   8        104.94        101.93        18.40 o
  15   1   8         90.44         56.35         9.47 o
  17   1   8         64.16         75.20        20.27 o
  19   1   8        261.19        273.31        32.50 o
  21   1   8        723.45        817.70        89.90 o
  23   1   8        136.08        109.62        38.41 o
  25   1   8          5.75          3.78         7.85 o
 -38   2   8          5.42         24.12        16.57 o
 -36   2   8         16.97         17.43        15.36 o
 -34   2   8          9.93         17.41        25.96 o
 -32   2   8        104.98         87.85        36.31 o
 -30   2   8        159.69        116.93        34.68 o
 -28   2   8        561.69        632.49        77.73 o
 -26   2   8       1388.55       1271.94        58.93 o
 -24   2   8         20.35         21.16        11.75 o
 -22   2   8        839.48        876.71        60.91 o
 -20   2   8        135.08        180.46        12.11 o
 -18   2   8       1196.77       1214.92        45.09 o
 -16   2   8          1.28          4.84         5.74 o
 -14   2   8       3153.14       3116.81       136.83 o
 -12   2   8       1550.21       1481.25        83.95 o
 -10   2   8         22.70         12.02         8.68 o
  -8   2   8        215.86        197.59        14.53 o
  -6   2   8       4049.81       3880.08       262.09 o
  -4   2   8       2468.51       2584.14       125.67 o
  -2   2   8       3857.37       4283.49       175.17 o
   0   2   8        250.98        227.77        26.31 o
   2   2   8       1977.23       1939.31        88.92 o
   4   2   8       3391.64       3155.35       119.19 o
   6   2   8        546.36        410.65        33.16 o
   8   2   8        767.99        731.56        43.17 o
  10   2   8        675.00        603.91        30.15 o
  12   2   8        146.20        162.66        29.04 o
  14   2   8        723.19        796.07        79.66 o
  16   2   8       1927.05       1901.42       191.06 o
  18   2   8         34.08         18.25        11.72 o
  20   2   8        117.93        103.99        22.73 o
  22   2   8         68.34         39.25        14.18 o
  24   2   8        312.22        326.77        80.80 o
 -35   3   8        210.74        258.69        69.07 o
 -33   3   8         97.75         73.36        35.24 o
 -31   3   8          2.79         12.12         6.56 o
 -29   3   8        468.43        534.39        48.48 o
 -27   3   8        131.31        169.55        44.64 o
 -25   3   8        944.94       1065.21        54.04 o
 -23   3   8        237.66        257.36        19.01 o
 -21   3   8       1519.68       1548.26        70.06 o
 -19   3   8       1961.79       2057.84        82.97 o
 -17   3   8       1396.90       1304.11        73.99 o
 -15   3   8       1904.83       2032.73       140.99 o
 -13   3   8        565.87        609.04        30.04 o
 -11   3   8        569.18        469.60        42.70 o
  -7   3   8        987.36       1031.14        84.73 o
  -5   3   8        223.16        194.76        22.08 o
  -3   3   8         26.75         44.78        11.46 o
  -1   3   8        454.97        513.30        37.22 o
   1   3   8         46.30         27.65         9.34 o
   3   3   8          5.19         -0.61         8.74 o
   5   3   8        583.05        570.30        37.10 o
   7   3   8       1712.11       1714.24       100.43 o
   9   3   8       1308.49       1282.79        67.41 o
  11   3   8       2767.70       2875.13       198.81 o
  13   3   8        366.43        315.87        36.33 o
  15   3   8        163.24        109.23        23.51 o
  17   3   8        218.19        137.36        34.59 o
  19   3   8        531.87        532.00        83.61 o
  21   3   8        141.56        105.40        30.52 o
  23   3   8         44.25         22.77        17.24 o
 -34   4   8         22.55         13.20        11.29 o
 -32   4   8        315.19        253.60        58.51 o
 -30   4   8         55.12         47.45        16.56 o
 -28   4   8         27.75         36.45        14.58 o
 -26   4   8          4.28          2.23        11.37 o
 -24   4   8       2178.46       2189.69       189.54 o
 -22   4   8         25.86         10.51         6.69 o
 -20   4   8       6029.77       6425.12       314.56 o
 -18   4   8       1547.19       1737.02        83.94 o
 -16   4   8        147.44        136.76        29.56 o
 -14   4   8       3384.47       3646.58       235.25 o
 -12   4   8       3380.38       3408.00       197.72 o
 -10   4   8       1175.71       1275.49        99.50 o
  -8   4   8         26.69         31.60        14.11 o
  -6   4   8          1.70          8.01        11.20 o
  -4   4   8         71.89         44.45        15.65 o
  -2   4   8        507.02        396.14        26.93 o
   0   4   8       1088.20       1004.91        79.41 o
   2   4   8         47.76         32.79        13.93 o
   4   4   8        259.40        272.24        38.07 o
   6   4   8       4624.59       4347.61       360.51 o
   8   4   8          9.00          5.79        15.56 o
  10   4   8        177.98        162.98        28.39 o
  12   4   8        113.08         75.15        21.50 o
  14   4   8        275.29        199.88        46.80 o
  16   4   8        580.37        552.41        52.25 o
  18   4   8        184.33         95.98        28.63 o
  20   4   8          0.02         25.38        17.92 o
 -29   5   8          2.99          8.66        13.62 o
 -27   5   8        580.93        580.25        45.30 o
 -25   5   8        831.56        881.91        54.37 o
 -23   5   8          4.29         13.55        12.70 o
 -21   5   8        375.19        412.90        30.11 o
 -19   5   8       1206.17       1255.63        81.62 o
 -17   5   8          0.01         10.59        13.73 o
 -15   5   8         36.41         25.71        11.47 o
 -13   5   8        182.38        168.63        31.88 o
 -11   5   8       1007.40        978.82        49.48 o
  -9   5   8         42.41         48.03        13.88 o
  -7   5   8         53.92         27.85        12.27 o
  -5   5   8         23.35         31.50        12.47 o
  -3   5   8        593.77        645.39        54.10 o
  -1   5   8        770.98        663.96        79.45 o
   1   5   8       1534.50       1479.55       155.79 o
   3   5   8          0.00          3.11        12.33 o
   5   5   8          0.72          2.78         7.58 o
   7   5   8        270.53        190.33        33.24 o
   9   5   8       1342.89       1298.39       115.94 o
  11   5   8         36.81         43.51        11.83 o
  13   5   8       1985.93       2424.76       123.19 o
  15   5   8       1080.83       1178.76       189.70 o
  17   5   8        109.23         52.78        17.22 o
 -24   6   8         76.78         51.47        24.17 o
 -22   6   8         10.76         -2.33        16.37 o
 -20   6   8        124.34        113.53        30.85 o
 -18   6   8        456.40        426.07        41.33 o
 -16   6   8         19.57         27.77        11.04 o
 -14   6   8         34.92         36.62        14.53 o
 -12   6   8         29.51         10.01        15.10 o
 -10   6   8         56.07         32.19        13.49 o
  -8   6   8       1108.88       1008.83       122.76 o
  -6   6   8         28.41         45.15        16.81 o
  -4   6   8         34.36         18.58        16.04 o
  -2   6   8        142.05        117.39        29.11 o
   0   6   8       1472.42       1670.18        91.37 o
   2   6   8         78.06         62.11        17.19 o
   4   6   8        919.05       1074.98       108.71 o
   6   6   8          2.31          6.20        12.09 o
   8   6   8         35.91         29.62        12.49 o
  10   6   8        521.21        577.08        45.76 o
  12   6   8        151.68         99.81        31.71 o
 -15   7   8         98.57         82.74        30.10 o
 -13   7   8         74.61         35.15        16.96 o
 -11   7   8         34.73         12.87        12.53 o
  -9   7   8        144.29        112.06        29.56 o
  -7   7   8          0.55         16.84        13.57 o
  -5   7   8          8.34          2.89        13.66 o
  -3   7   8        498.05        609.07        45.43 o
  -1   7   8        377.61        310.90        42.26 o
   1   7   8        613.60        613.52        44.89 o
   3   7   8          1.37          4.24         8.81 o
 -39   1   9         18.70         20.26        19.13 o
 -37   1   9        299.29        338.22        18.47 o
 -35   1   9         85.42         91.72        27.92 o
 -33   1   9        135.14         92.69        36.25 o
 -31   1   9         98.80         96.33        30.94 o
 -29   1   9       1422.58       1472.43        32.47 o
 -27   1   9        664.68        704.11        57.54 o
 -25   1   9       2945.73       3202.63       120.42 o
 -23   1   9        383.78        424.58        28.31 o
 -21   1   9        759.43        634.32        13.15 o
 -19   1   9        331.03        241.78        25.74 o
 -17   1   9        441.28        469.33        17.05 o
 -15   1   9       3235.94       3617.07       137.98 o
 -13   1   9       2192.41       2368.49        27.58 o
 -11   1   9      16189.97      16986.81       443.55 o
  -9   1   9       3242.44       3571.53       123.70 o
  -7   1   9      12431.65      12661.33       412.95 o
  -5   1   9        270.86        263.77        16.67 o
  -3   1   9         50.43         24.64         9.84 o
  -1   1   9         42.47         74.68        10.68 o
   1   1   9      11755.17      13272.85       735.49 o
   3   1   9        210.68        139.30        12.31 o
   5   1   9       2096.23       2132.78        30.16 o
   7   1   9       1869.59       1886.49        37.88 o
   9   1   9        923.29        954.47        26.56 o
  11   1   9        162.00        155.24        21.80 o
  13   1   9        118.26         92.42        15.27 o
  15   1   9        633.07        662.57        35.19 o
  17   1   9         20.42          3.87        12.87 o
  19   1   9        276.81        211.57        51.20 o
  21   1   9         26.36         25.28        18.39 o
  23   1   9         24.67         15.48        12.65 o
 -38   2   9          4.77          9.47        14.63 o
 -36   2   9        191.59        134.69        55.42 o
 -34   2   9         50.45         25.95        19.53 o
 -32   2   9        641.91        624.97        39.36 o
 -30   2   9        232.21        164.49        30.04 o
 -28   2   9       1013.37       1168.01        30.06 o
 -26   2   9       1930.30       2030.76       106.43 o
 -24   2   9        144.90        136.39        36.79 o
 -22   2   9         12.53          9.27         5.90 o
 -20   2   9          0.04          2.60         4.90 o
 -18   2   9        130.71        151.87        12.47 o
 -16   2   9       3283.91       3370.90       184.08 o
 -14   2   9        108.36        178.76        22.27 o
 -12   2   9       1009.19        951.17        75.92 o
 -10   2   9       4455.76       4587.27       390.03 o
  -8   2   9       6298.28       7063.75       533.76 o
  -6   2   9        563.05        477.99        46.88 o
  -4   2   9        100.33         61.16        11.18 o
  -2   2   9        792.73        886.07        49.72 o
   0   2   9       1727.80       1660.09        75.69 o
   2   2   9       5414.27       5841.63       218.16 o
   4   2   9       3185.77       3441.26       113.59 o
   6   2   9         70.90         37.66         5.09 o
   8   2   9       7678.14       8905.95       277.31 o
  10   2   9        339.61        375.08        19.05 o
  12   2   9        285.35        286.56        65.23 o
  14   2   9          1.32          3.37         7.40 o
  16   2   9        468.47        607.71        58.37 o
  18   2   9        725.49        837.06        35.26 o
  20   2   9        354.05        385.72        29.43 o
  22   2   9         48.08         17.73        20.73 o
 -35   3   9          1.59          1.99        19.65 o
 -33   3   9        177.09        135.00        32.86 o
 -31   3   9          6.61          8.27         9.99 o
 -29   3   9         10.68          7.65        13.29 o
 -27   3   9        556.15        508.97        49.69 o
 -25   3   9          0.27         17.07        10.05 o
 -23   3   9        292.73        295.91        30.87 o
 -21   3   9        110.54         99.91        14.18 o
 -19   3   9        275.49        257.92        24.97 o
 -17   3   9        130.90        136.33        15.33 o
 -15   3   9       2585.33       2463.11       115.29 o
 -13   3   9          2.34         12.19        10.23 o
 -11   3   9         48.68         38.89        13.71 o
  -9   3   9        474.11        560.89        25.28 o
  -7   3   9          0.73         15.05        12.96 o
  -5   3   9          4.35          0.98         9.12 o
  -3   3   9         86.26        108.93        19.64 o
  -1   3   9        175.16        117.86        23.88 o
   1   3   9        113.82         71.20        19.81 o
   3   3   9        827.14        839.51        56.55 o
   5   3   9        480.78        460.77        22.52 o
   7   3   9        143.38        112.64        20.44 o
   9   3   9        869.75        887.56        81.11 o
  11   3   9         56.95         53.86        13.54 o
  13   3   9        160.67        158.59        59.10 o
  15   3   9       1457.52       1382.41       156.13 o
  17   3   9          2.76          6.44        20.59 o
  19   3   9        368.30        413.99        62.97 o
  21   3   9         55.94         48.44        45.63 o
 -34   4   9        337.66        266.36       103.27 o
 -32   4   9        152.14         78.85        28.92 o
 -30   4   9        258.72        195.67        36.83 o
 -28   4   9        492.61        451.90        45.08 o
 -26   4   9        525.12        517.78        44.65 o
 -24   4   9         93.42         93.84        13.57 o
 -22   4   9          2.84          9.70        10.11 o
 -20   4   9         60.59         32.99         8.02 o
 -18   4   9        474.91        499.01        30.35 o
 -16   4   9        496.09        426.14        22.85 o
 -14   4   9       4932.62       5016.12       250.35 o
 -12   4   9        264.52        243.95        52.40 o
 -10   4   9       4328.46       4528.50       275.85 o
  -8   4   9        853.36        744.84        75.51 o
  -6   4   9        295.95        320.12        52.84 o
  -4   4   9        186.40        174.67        26.66 o
  -2   4   9        332.61        289.10        42.67 o
   0   4   9        284.50        359.04        37.35 o
   2   4   9        733.64        726.33        39.28 o
   4   4   9        586.73        542.52        60.45 o
   6   4   9       1893.87       1846.52       141.17 o
   8   4   9       2121.11       2001.90       156.44 o
  10   4   9       2732.34       2777.40       174.19 o
  12   4   9          5.33         16.84        12.61 o
  14   4   9       1026.03       1004.10       135.40 o
  16   4   9          0.24         23.82        10.45 o
  18   4   9         38.00         28.19        11.86 o
  20   4   9        312.13        208.00       148.61 o
 -29   5   9         24.52         16.52        13.13 o
 -27   5   9         63.40         40.13        20.51 o
 -25   5   9        497.81        487.14        28.61 o
 -23   5   9        325.43        245.91        36.93 o
 -21   5   9        518.81        615.88        25.41 o
 -19   5   9        149.17         96.71        22.78 o
 -17   5   9        516.56        556.27        45.07 o
 -15   5   9        912.94       1015.14        52.35 o
 -13   5   9          0.24         15.98        10.83 o
 -11   5   9        364.01        381.82        58.39 o
  -9   5   9        904.91        949.44        64.43 o
  -7   5   9        571.97        547.48        49.22 o
  -5   5   9          5.26         17.15        10.58 o
  -3   5   9       1038.34        847.76        87.19 o
  -1   5   9         14.63         32.83        13.06 o
   1   5   9         63.94         50.59        13.89 o
   3   5   9         50.18         39.77        14.30 o
   5   5   9        350.00        379.14        23.66 o
   7   5   9         49.11         33.01        10.52 o
   9   5   9       1755.44       1809.40       150.22 o
  11   5   9        115.03        122.58        30.49 o
  13   5   9        272.12        229.36        63.96 o
  15   5   9         20.86         12.76        13.87 o
 -24   6   9         33.94         38.50        13.36 o
 -22   6   9        808.56        766.96        57.61 o
 -20   6   9         75.63         32.25        11.80 o
 -18   6   9          2.17         25.61         7.41 o
 -16   6   9         36.15         12.88        11.72 o
 -14   6   9         11.02         10.55        16.41 o
 -12   6   9         95.07        122.03        24.22 o
 -10   6   9        404.24        490.49        37.40 o
  -8   6   9        443.19        349.35        48.50 o
  -6   6   9         62.96         46.90        16.88 o
  -4   6   9       1155.21       1365.64        71.80 o
  -2   6   9          0.05          7.79        10.46 o
   0   6   9         74.06         62.46        18.00 o
   2   6   9          7.17         16.56         9.13 o
   4   6   9          4.54         16.79        13.03 o
   6   6   9         78.88         61.13        15.36 o
   8   6   9         30.57         25.99        12.00 o
  10   6   9        328.83        291.20        81.93 o
 -15   7   9        343.26        394.82        55.17 o
 -13   7   9         32.36         25.77         9.09 o
 -11   7   9         75.97         58.59        18.23 o
  -9   7   9        179.26        183.93        28.49 o
  -7   7   9        324.97        359.77        57.57 o
  -5   7   9        277.03        311.90        34.52 o
  -3   7   9        559.88        644.75        57.81 o
  -1   7   9        688.78        824.87        59.52 o
   1   7   9        116.06         96.67        35.97 o
 -40   0  10        316.63        362.71        54.06 o
 -38   0  10         72.97         66.26        17.92 o
 -36   0  10        400.58        418.22        33.04 o
 -34   0  10         86.38         72.56        52.99 o
 -32   0  10         19.94         18.12        17.05 o
 -30   0  10        315.35        333.74        81.28 o
 -28   0  10       2190.79       2419.43        89.32 o
 -26   0  10         40.63          6.01        30.90 o
 -24   0  10          0.47          1.84         4.45 o
 -22   0  10        432.62        507.01        11.35 o
 -20   0  10        277.53        350.41        27.79 o
 -18   0  10       1331.65       1313.24        48.22 o
 -16   0  10      18204.04      21521.66      1129.12 o
 -14   0  10       1876.08       2106.95        60.00 o
 -12   0  10      20779.36      23059.18       605.34 o
 -10   0  10       5670.36       5211.77       239.31 o
  -8   0  10       1638.67       1842.08        85.97 o
  -6   0  10        799.72        722.54        30.94 o
  -4   0  10      17227.76      17354.77       807.83 o
   0   0  10        736.23        638.98        61.77 o
   2   0  10        371.03        400.97        35.03 o
   4   0  10        155.88        144.85        30.55 o
   6   0  10         31.71         57.50        19.58 o
   8   0  10        221.04        224.85        73.63 o
  10   0  10          0.15         25.48        22.57 o
  12   0  10        293.52        272.42        89.03 o
  14   0  10       1299.86       1485.24        60.84 o
  16   0  10        106.17        146.00        43.98 o
  18   0  10        891.32        970.43        39.53 o
  20   0  10          1.08         27.80        22.57 o
  22   0  10        157.91         93.97        64.04 o
 -39   1  10         43.99         29.93        11.18 o
 -37   1  10         55.72         51.97        20.81 o
 -35   1  10         40.53         28.81        12.39 o
 -33   1  10        385.60        392.57        35.07 o
 -31   1  10          0.47         17.91        19.38 o
 -29   1  10        170.27        159.72        19.17 o
 -27   1  10       2099.04       2323.94       110.18 o
 -25   1  10        263.38        217.65        24.61 o
 -23   1  10       1774.88       1696.79        57.69 o
 -21   1  10        275.21        302.11        11.16 o
 -19   1  10       6270.57       6779.30       160.24 o
 -17   1  10       4332.78       4732.88       164.63 o
 -15   1  10       1765.45       1530.33        60.43 o
 -13   1  10       3115.83       3483.57        95.94 o
 -11   1  10        578.60        747.56        28.42 o
  -9   1  10        442.08        338.65        24.74 o
  -7   1  10       2376.15       2581.99       117.17 o
  -5   1  10        706.15        629.25        47.33 o
  -1   1  10       3752.30       3884.02       191.95 o
   1   1  10       8525.46       8957.90       428.98 o
   3   1  10       4074.42       4213.39        94.76 o
   5   1  10        193.26        231.32        18.71 o
   7   1  10        822.62        856.40        19.11 o
   9   1  10        190.86        148.92        13.52 o
  11   1  10        200.58        132.65        18.98 o
  13   1  10       3520.96       3227.81       337.99 o
  15   1  10         58.17         82.10        21.30 o
  17   1  10       1629.94       1609.97       117.22 o
  19   1  10         23.41         25.15        14.15 o
  21   1  10         30.28         21.78        17.39 o
  23   1  10         43.90         48.05        36.33 o
 -38   2  10         14.30         13.45        10.81 o
 -36   2  10        261.24        199.26        78.73 o
 -34   2  10          1.59         11.21        11.76 o
 -32   2  10         60.37         55.63        19.49 o
 -30   2  10        543.66        497.41        47.07 o
 -28   2  10          1.35          8.27         6.95 o
 -26   2  10          7.66          4.16        11.81 o
 -24   2  10       1727.49       1908.68        74.33 o
 -22   2  10       1754.30       1979.27        53.08 o
 -20   2  10        619.53        622.70        11.61 o
 -18   2  10        186.27        184.82        11.90 o
 -16   2  10       2837.92       3104.41       142.80 o
 -14   2  10        356.11        250.56        24.92 o
 -12   2  10        899.91       1051.42        53.07 o
 -10   2  10        425.53        412.46        31.38 o
  -8   2  10        108.44        105.17        25.83 o
  -6   2  10       1116.41       1191.56        65.16 o
  -4   2  10       2797.12       3270.19       136.56 o
  -2   2  10       3121.22       3348.42       137.69 o
   0   2  10       2088.89       2036.29       116.24 o
   2   2  10        263.59        284.84        22.13 o
   4   2  10         20.90         14.33         5.95 o
   6   2  10       1387.51       1438.10        46.86 o
   8   2  10         82.22         85.51        33.64 o
  10   2  10       3171.97       3362.97       170.22 o
  12   2  10        536.78        550.86        40.15 o
  14   2  10          4.37          0.99         8.95 o
  16   2  10         90.58         77.17        25.61 o
  18   2  10         36.66         23.96        17.36 o
  20   2  10         96.25         59.61        23.61 o
  22   2  10        480.47        514.91        79.54 o
 -37   3  10        146.30        115.64        62.11 o
 -35   3  10        261.98        213.66        77.35 o
 -33   3  10        319.86        311.92        42.38 o
 -31   3  10          0.00         20.89        10.27 o
 -29   3  10        674.39        715.89        40.24 o
 -27   3  10        386.43        267.48        33.74 o
 -25   3  10        444.42        394.65        29.67 o
 -23   3  10       2976.64       3132.15       143.54 o
 -21   3  10         71.91         33.61         7.89 o
 -19   3  10       7295.27       7815.88       399.04 o
 -17   3  10       1813.04       1824.37        97.94 o
 -15   3  10        407.84        373.93        28.35 o
 -13   3  10        107.22        112.55        27.76 o
 -11   3  10        202.01        100.50        21.38 o
  -9   3  10        217.07        232.37        40.06 o
  -7   3  10        876.79        847.37        50.41 o
  -5   3  10         13.80          8.89         8.57 o
  -3   3  10        378.27        350.36        44.76 o
  -1   3  10         72.81         68.75        14.82 o
   1   3  10         82.30         51.39        12.67 o
   3   3  10       2753.67       2791.57       149.40 o
   5   3  10        536.53        490.67        28.55 o
   7   3  10       1632.48       1473.77       129.08 o
   9   3  10         17.86         15.20         5.91 o
  11   3  10        575.50        653.44        24.59 o
  13   3  10          2.05          2.60        13.08 o
  15   3  10       1436.90       1510.32       240.88 o
  17   3  10        235.61        169.33        58.03 o
  19   3  10          9.86         18.03        12.45 o
 -34   4  10         24.20         19.03        18.43 o
 -32   4  10         68.62         71.87        24.25 o
 -30   4  10         36.29         40.09        19.97 o
 -28   4  10         71.71         43.58        19.60 o
 -26   4  10        159.29        137.42        21.47 o
 -24   4  10          4.20          6.04         9.14 o
 -22   4  10          2.44         12.76         7.61 o
 -20   4  10       4666.12       4882.02       258.73 o
 -18   4  10        343.72        343.55        40.37 o
 -16   4  10       4186.28       4277.55       327.90 o
 -14   4  10        855.26        846.57        43.40 o
 -12   4  10       4263.94       4727.90       291.42 o
 -10   4  10         69.95         66.79        19.86 o
  -8   4  10         40.14         51.29        14.69 o
  -6   4  10       1271.39       1333.93       121.28 o
  -4   4  10        106.18        101.73        20.82 o
  -2   4  10        517.56        512.91        32.47 o
   0   4  10          8.41        -12.23        13.32 o
   2   4  10        269.23        218.12        37.11 o
   4   4  10       4388.93       4492.23       309.46 o
   6   4  10       2815.67       2743.59       215.28 o
   8   4  10        830.51        809.59        69.30 o
  10   4  10          3.96         15.10        12.86 o
  12   4  10          7.90         -0.34        10.24 o
  14   4  10        340.97        323.83        36.89 o
  16   4  10          5.76          7.75        13.51 o
  18   4  10        228.11        156.50        64.76 o
 -29   5  10        823.75        832.05        67.70 o
 -27   5  10          9.56          3.62        10.88 o
 -25   5  10        790.72        994.33       100.01 o
 -23   5  10          0.04         17.63        10.91 o
 -21   5  10       2160.41       2531.11       114.61 o
 -19   5  10         42.97         23.48        13.44 o
 -17   5  10        397.95        413.75        40.20 o
 -15   5  10         14.06         11.91        12.87 o
 -13   5  10        396.97        440.96        38.67 o
 -11   5  10        401.89        411.14        60.21 o
  -9   5  10         39.56         58.37        18.74 o
  -7   5  10        165.54        113.94        22.29 o
  -5   5  10        989.42        921.47        57.91 o
  -3   5  10         54.03         68.21        18.80 o
  -1   5  10       1138.68       1237.92        64.27 o
   1   5  10        402.50        370.13        60.13 o
   3   5  10        290.68        321.78        34.22 o
   5   5  10          0.06         13.39        13.55 o
   7   5  10        703.15        645.47        71.34 o
   9   5  10        308.28        256.73        55.77 o
  11   5  10        164.84         98.70        25.31 o
  13   5  10        641.99        688.42        76.59 o
  15   5  10         19.50         17.11        12.39 o
 -24   6  10        665.84        713.55        87.97 o
 -22   6  10        686.78        942.44        81.41 o
 -20   6  10          2.92         18.71         9.15 o
 -18   6  10        203.31        148.06        34.55 o
 -16   6  10        289.83        352.25        34.50 o
 -14   6  10         55.96         65.70        20.62 o
 -12   6  10         11.06        -16.19        18.80 o
 -10   6  10        369.37        495.88        37.15 o
  -8   6  10        108.64         58.25        25.63 o
  -6   6  10        934.60        958.98        64.63 o
  -4   6  10        141.89        125.05        26.02 o
  -2   6  10        141.49         93.85        22.99 o
   0   6  10         96.20        117.88        29.32 o
   2   6  10        270.82        193.29        43.91 o
   4   6  10          3.36          6.90        23.04 o
   6   6  10        217.43        216.52        43.38 o
   8   6  10         54.69         30.24        14.36 o
  10   6  10        113.10         87.65        28.00 o
 -15   7  10          1.32         25.85        16.79 o
 -13   7  10         89.61         52.23        17.94 o
 -11   7  10        158.01        166.33        24.51 o
  -9   7  10        716.09        739.18        58.22 o
  -7   7  10        141.05        180.54        31.06 o
  -5   7  10         18.55         20.71        13.23 o
  -3   7  10         39.45         17.32        15.12 o
  -1   7  10          4.92         11.44        10.55 o
 -39   1  11        118.91        122.15        30.42 o
 -37   1  11         50.77         55.21        22.65 o
 -35   1  11         45.46         70.69        25.68 o
 -33   1  11         29.22         26.98        24.80 o
 -31   1  11          7.82         -7.08        26.25 o
 -29   1  11          7.32         10.46         6.65 o
 -27   1  11        226.37        276.79        34.25 o
 -25   1  11         83.85         39.71         7.63 o
 -23   1  11         43.72         47.36         4.89 o
 -21   1  11        671.96        603.37        15.10 o
 -19   1  11       1374.07       1424.49        39.64 o
 -17   1  11       1373.02       1567.51        40.19 o
 -15   1  11        301.13        218.35        25.84 o
 -13   1  11       2198.38       2227.68        54.95 o
 -11   1  11       1611.15       1522.74        51.21 o
  -9   1  11         21.99         22.82        10.52 o
  -7   1  11        538.49        521.01        36.51 o
  -5   1  11        103.60        102.37        12.04 o
  -3   1  11         74.07         62.51        10.08 o
  -1   1  11       2788.10       2320.21       353.60 o
   1   1  11       3291.60       3262.12       206.68 o
   3   1  11        106.00        115.05        10.09 o
   5   1  11        869.16        730.53        20.51 o
   7   1  11         20.60         17.89         5.45 o
   9   1  11         78.96         65.77        13.94 o
  11   1  11        672.12        623.67        83.92 o
  13   1  11        453.51        439.15        27.20 o
  15   1  11         10.90         22.79        19.17 o
  17   1  11       1457.79       1509.11        58.23 o
  19   1  11         38.73         33.52        13.83 o
  21   1  11         45.37         28.13        10.51 o
 -38   2  11         14.71         19.48        13.38 o
 -36   2  11         17.71         13.60        12.71 o
 -34   2  11        826.01        923.68        45.13 o
 -32   2  11         11.31         27.92        19.61 o
 -30   2  11        239.89        259.92        31.26 o
 -28   2  11        682.06        752.44        29.46 o
 -26   2  11        369.12        324.08        28.51 o
 -24   2  11       3922.61       4172.28       109.03 o
 -22   2  11       1845.61       1956.57        45.01 o
 -20   2  11        499.26        495.42        13.46 o
 -18   2  11         90.61         96.22        15.65 o
 -16   2  11        720.92        670.00        39.68 o
 -14   2  11         70.23         17.17        12.44 o
 -12   2  11          5.56         10.89         9.62 o
 -10   2  11        179.74        245.42        25.33 o
  -8   2  11        557.07        683.72        29.48 o
  -6   2  11       1529.00       1374.27        89.56 o
  -4   2  11       4070.06       4161.72       189.10 o
  -2   2  11        557.34        525.13        21.38 o
   0   2  11        663.65        622.22        22.26 o
   2   2  11         86.53         93.88        16.61 o
   4   2  11          1.58          2.82         3.39 o
   6   2  11        104.94        101.76         9.48 o
   8   2  11         32.36         19.80        10.98 o
  10   2  11       5632.42       6116.83       188.05 o
  12   2  11        140.20        104.86        25.25 o
  14   2  11          5.82          4.90        15.28 o
  16   2  11        111.23        102.29        26.77 o
  18   2  11        119.04        124.39        38.96 o
  20   2  11         89.14         92.26        28.72 o
 -37   3  11       1151.96       1627.28       135.48 o
 -35   3  11        129.25         69.27        26.41 o
 -33   3  11        324.87        280.99        37.94 o
 -31   3  11        390.04        415.39        34.11 o
 -29   3  11         96.99         85.04        21.51 o
 -27   3  11        883.63        943.23        41.28 o
 -25   3  11        103.55         80.69        17.20 o
 -23   3  11        218.24        217.21        25.86 o
 -21   3  11         88.62         80.23        15.75 o
 -19   3  11         72.98         36.61        13.84 o
 -17   3  11       5731.34       6042.97       332.64 o
 -15   3  11        481.65        540.68        35.29 o
 -13   3  11       4970.70       5106.54       290.91 o
 -11   3  11       1435.14       1136.73       123.64 o
  -9   3  11        406.32        446.38        19.40 o
  -7   3  11        375.63        416.14        28.87 o
  -5   3  11        753.76        668.52        60.16 o
  -3   3  11          9.32          5.28        11.41 o
  -1   3  11        219.67        174.88        30.00 o
   1   3  11       1941.72       1808.20        65.04 o
   3   3  11       1094.48       1039.81        47.44 o
   5   3  11          7.03          8.89         7.12 o
   7   3  11         34.13         14.52         7.75 o
   9   3  11       1480.46       1662.59        47.27 o
  11   3  11       2631.51       2807.61        65.45 o
  13   3  11        400.83        378.98        52.27 o
  15   3  11         33.29         47.26        34.44 o
  17   3  11         25.59         16.72        28.39 o
  19   3  11          0.95         13.08         9.64 o
 -34   4  11        432.55        361.76        47.21 o
 -32   4  11        478.08        484.08        29.34 o
 -30   4  11         82.69         61.31        21.97 o
 -28   4  11          0.01          1.20        16.63 o
 -26   4  11        327.03        274.50        68.78 o
 -24   4  11        235.17        170.17        22.63 o
 -22   4  11         12.96         25.61        11.13 o
 -20   4  11        361.64        305.47        54.08 o
 -18   4  11         34.54         23.51        13.23 o
 -16   4  11          6.41         -5.04        12.25 o
 -14   4  11          8.78         24.12        12.95 o
 -12   4  11        766.59        789.25        48.30 o
 -10   4  11         14.06         -2.85        16.28 o
  -8   4  11        590.55        515.82        39.60 o
  -6   4  11       1000.81        947.36        55.58 o
  -4   4  11        616.70        601.23        49.25 o
  -2   4  11        136.91         86.70        15.85 o
   0   4  11       1328.98       1443.29       121.22 o
   2   4  11         25.93         15.52        11.61 o
   4   4  11         90.12         97.37        16.28 o
   6   4  11       1269.82       1260.58        64.53 o
   8   4  11        492.63        536.57        39.86 o
  10   4  11       1535.58       1687.24       141.23 o
  12   4  11         54.82         55.73        17.29 o
  14   4  11        620.77        665.65        97.96 o
  16   4  11        973.01       1048.02       109.08 o
 -31   5  11        212.56        157.07        61.93 o
 -29   5  11          3.85         15.28         9.89 o
 -27   5  11        115.56        103.20        25.00 o
 -25   5  11         38.34          1.47        17.79 o
 -23   5  11         25.47         21.81        10.65 o
 -21   5  11        637.86        630.30        63.49 o
 -19   5  11        130.69        110.28        27.23 o
 -17   5  11         85.85         46.60        16.08 o
 -15   5  11       1746.20       1694.50       117.28 o
 -13   5  11       1391.36       1398.84        49.97 o
 -11   5  11         10.78         27.71        10.97 o
  -9   5  11          0.09         10.94        13.50 o
  -7   5  11          0.38          3.93        13.27 o
  -5   5  11        243.21        215.08        29.13 o
  -3   5  11        475.31        520.51        45.43 o
  -1   5  11        930.15        912.61        46.97 o
   1   5  11        300.86        229.35        46.86 o
   3   5  11         13.63          9.71         9.04 o
   5   5  11          9.71         20.78        10.75 o
   7   5  11          0.25         -4.48        17.08 o
   9   5  11        452.49        486.10        34.07 o
  11   5  11          0.20          9.22        17.92 o
  13   5  11        173.01        173.56        52.61 o
 -24   6  11       1397.07       1648.30       126.96 o
 -22   6  11          3.32         24.61        15.49 o
 -20   6  11        636.91        757.81        37.69 o
 -18   6  11         15.76         31.76        14.92 o
 -16   6  11         79.13         91.93        21.42 o
 -14   6  11         39.19         27.76        14.13 o
 -12   6  11         64.47         50.65        15.02 o
 -10   6  11        595.20        664.85        65.66 o
  -8   6  11          2.33         22.96        15.53 o
  -6   6  11       1224.74       1287.23        54.08 o
  -4   6  11          8.20         -0.64        15.44 o
  -2   6  11        204.28        179.11        32.33 o
   0   6  11        171.61        147.82        28.14 o
   2   6  11        264.06        171.89        39.55 o
   4   6  11       1004.09       1147.96        68.10 o
   6   6  11        815.38       1104.55        89.98 o
   8   6  11        224.14        175.83        52.05 o
 -13   7  11        206.68        204.17        25.99 o
 -11   7  11        345.45        439.00        64.65 o
  -9   7  11        231.40        227.33        57.38 o
  -7   7  11       1336.25       1665.42        93.85 o
  -5   7  11          0.19         10.04        12.95 o
 -40   0  12         73.52         47.57        46.21 o
 -38   0  12         95.10         93.78        42.63 o
 -36   0  12        105.50        121.39        36.04 o
 -34   0  12         44.57         22.67        33.71 o
 -32   0  12       1388.00       1665.33        79.63 o
 -30   0  12       3241.30       3614.23       144.25 o
 -28   0  12        227.71        147.64        78.76 o
 -26   0  12          8.69          8.19         3.79 o
 -24   0  12         30.05         56.57        14.91 o
 -22   0  12        456.08        447.56        20.58 o
 -20   0  12       3558.71       3573.42       120.33 o
 -18   0  12        627.89        582.10        30.29 o
 -16   0  12        964.69        795.54        45.26 o
 -14   0  12       9785.31      11641.28       143.50 o
 -12   0  12       1861.68       2236.10        54.91 o
 -10   0  12       5924.43       6310.61       399.19 o
  -8   0  12        737.78        787.98        42.25 o
  -6   0  12       5771.76       6189.38       363.63 o
  -4   0  12        149.88         87.90        19.33 o
  -2   0  12       2493.56       2706.34       228.03 o
   0   0  12       1403.07       1336.42       126.89 o
   2   0  12        270.64        203.38        12.07 o
   4   0  12          1.50          7.94        10.76 o
   6   0  12       2280.14       2280.51        76.53 o
   8   0  12        445.72        525.95        63.55 o
  10   0  12       2694.98       2874.76        96.88 o
  12   0  12       2074.86       2285.16       101.33 o
  14   0  12       2266.69       2029.59        95.13 o
  16   0  12        360.41        400.78        71.11 o
  18   0  12        344.01        532.93        42.14 o
  20   0  12          2.73         16.57        18.31 o
 -39   1  12         64.40         62.39        22.84 o
 -37   1  12         22.73         25.61        14.18 o
 -35   1  12         18.03         26.37        20.23 o
 -33   1  12        922.50        929.22        40.72 o
 -31   1  12         12.52         -2.83        19.69 o
 -29   1  12        251.13        213.59        34.00 o
 -27   1  12       2742.07       2946.62        87.12 o
 -25   1  12         11.10          2.48         4.15 o
 -23   1  12        469.20        450.25        11.28 o
 -21   1  12          7.42          4.20         4.03 o
 -19   1  12       2739.06       2960.96        85.38 o
 -17   1  12        469.14        558.62        27.69 o
 -15   1  12        744.04        807.14        43.75 o
 -13   1  12       1952.91       1764.76        92.26 o
 -11   1  12          2.61         -9.72        13.09 o
  -9   1  12       2031.68       2114.85        56.65 o
  -7   1  12       4713.84       5011.15       219.20 o
  -5   1  12       1886.17       1746.84        94.24 o
  -3   1  12       1227.80       1283.94        62.26 o
  -1   1  12         26.10         -0.82         6.05 o
   1   1  12       3139.78       3208.26       141.37 o
   3   1  12       3525.02       3776.37       107.31 o
   5   1  12        656.16        621.10        18.03 o
   7   1  12        195.24        162.18        15.06 o
   9   1  12       1313.37       1138.94       177.53 o
  11   1  12          5.57         12.41        15.60 o
  13   1  12         48.27         23.75        17.47 o
  15   1  12          9.27          5.41        14.57 o
  17   1  12         96.29         39.06        14.97 o
  19   1  12         61.90         48.27        18.92 o
  21   1  12         11.79         15.21        10.35 o
 -38   2  12         89.37         40.37        25.55 o
 -36   2  12         65.50         45.76        22.90 o
 -34   2  12         89.28        112.49        40.20 o
 -32   2  12        122.51        112.15        32.09 o
 -30   2  12        881.07        753.71        29.59 o
 -28   2  12       1849.39       1963.08        99.57 o
 -26   2  12       6160.03       6305.82       274.35 o
 -24   2  12        266.54        239.79        14.28 o
 -22   2  12       2201.73       2215.45        76.32 o
 -20   2  12       4880.24       5162.12       198.56 o
 -18   2  12       2106.82       2192.02        85.88 o
 -16   2  12        964.43        675.65        45.13 o
 -14   2  12         54.26         42.23        13.45 o
 -12   2  12        838.00        906.35        43.79 o
 -10   2  12       4366.75       4744.70       237.78 o
  -8   2  12       1339.02       1385.29        63.19 o
  -6   2  12       3286.17       3484.66       204.96 o
  -4   2  12         14.83         13.79         7.44 o
  -2   2  12       4691.62       5093.42       232.05 o
   0   2  12         19.95         17.83        12.88 o
   2   2  12          0.18          7.41         3.75 o
   4   2  12       2207.42       2242.64        44.41 o
   6   2  12         55.12         35.82        13.35 o
   8   2  12        894.25        793.57        64.91 o
  10   2  12       1182.31       1174.18        33.67 o
  12   2  12        304.52        314.27        77.56 o
  14   2  12        168.93        144.75        37.80 o
  16   2  12        169.33        198.46        60.52 o
  18   2  12          1.21         -7.09        19.28 o
  20   2  12        410.02        471.09        78.62 o
 -37   3  12        181.31        122.29        56.02 o
 -35   3  12        339.58        358.34        25.95 o
 -33   3  12          2.23         15.45        11.82 o
 -31   3  12        116.12         78.31        24.81 o
 -29   3  12        163.68        153.82        23.85 o
 -27   3  12        821.09        838.57        28.62 o
 -25   3  12        980.61       1031.14        52.44 o
 -23   3  12       2230.17       2145.79        73.59 o
 -21   3  12        753.34        739.29        28.47 o
 -19   3  12        676.51        635.17        41.32 o
 -17   3  12        760.57        764.38        21.24 o
 -15   3  12         60.60         54.26        15.10 o
 -13   3  12       1906.01       1957.10       118.58 o
 -11   3  12        434.82        402.15        29.13 o
  -9   3  12       2553.65       2622.24       181.98 o
  -7   3  12        715.47        746.18        48.20 o
  -5   3  12        259.25        292.64        28.76 o
  -3   3  12        237.76        232.66        34.36 o
  -1   3  12         50.25         51.21        12.64 o
   1   3  12        329.66        290.55        37.64 o
   3   3  12       3344.61       3318.43       167.45 o
   5   3  12       1537.28       1472.87        92.22 o
   7   3  12       8116.09       9282.98       307.36 o
   9   3  12        651.31        609.67        30.25 o
  11   3  12         36.15         21.84        11.06 o
  13   3  12          0.53         19.12        17.02 o
  15   3  12          6.69          8.32        16.43 o
  17   3  12         22.36         22.32        17.73 o
 -34   4  12         36.81         68.14        30.18 o
 -32   4  12          3.26         15.42        11.73 o
 -30   4  12          5.53         -0.36        11.57 o
 -28   4  12         21.14         32.13        17.52 o
 -26   4  12        468.11        458.03        25.93 o
 -24   4  12        171.41        165.27        24.89 o
 -22   4  12         86.94         70.64        17.47 o
 -20   4  12       3877.24       4383.03       214.59 o
 -18   4  12          0.44          7.60        12.89 o
 -16   4  12        940.11       1048.85        72.22 o
 -14   4  12        109.16         87.51        20.27 o
 -12   4  12       1084.35       1051.92        66.98 o
 -10   4  12        373.03        391.37        29.82 o
  -8   4  12        124.80        171.11        28.19 o
  -6   4  12        604.90        503.44        36.51 o
  -4   4  12        721.27        746.06        63.86 o
  -2   4  12       1209.17       1001.75       104.18 o
   0   4  12          2.54         15.69         7.96 o
   2   4  12       2160.48       2060.11       101.76 o
   4   4  12        131.72         88.27        16.52 o
   6   4  12        455.18        553.20        91.00 o
   8   4  12       1054.20       1246.25        87.85 o
  10   4  12        456.24        461.46        31.11 o
  12   4  12        135.86        115.33        27.62 o
  14   4  12          8.91         26.50        16.66 o
  16   4  12        296.55        228.54        39.42 o
 -31   5  12        200.25        196.24        34.97 o
 -29   5  12        841.29        817.36        42.24 o
 -27   5  12        103.53        104.37        29.70 o
 -25   5  12        807.86        891.93        94.06 o
 -23   5  12         26.65         22.45        13.85 o
 -21   5  12          0.00          9.64         9.69 o
 -19   5  12        838.02        868.76        39.54 o
 -17   5  12         59.40         58.02        19.88 o
 -15   5  12        289.77        325.16        28.25 o
 -13   5  12         19.84         22.87        14.73 o
 -11   5  12          5.66         17.16        15.00 o
  -9   5  12         77.80        107.21        17.53 o
  -7   5  12        292.15        211.30        36.48 o
  -5   5  12       1348.00       1377.42        89.23 o
  -3   5  12         10.76         20.35        12.96 o
  -1   5  12       2185.34       2111.01       118.87 o
   1   5  12         88.58         83.44        14.85 o
   3   5  12        147.49        100.97        19.56 o
   5   5  12       1747.60       1985.06       115.85 o
   7   5  12         27.48         26.69        16.75 o
   9   5  12         90.57         87.30        22.91 o
  11   5  12         73.71         44.32        14.83 o
 -24   6  12         20.40         19.28        21.89 o
 -22   6  12          4.50         12.44        16.44 o
 -20   6  12        182.83        226.12        38.61 o
 -18   6  12          2.29         17.81         9.27 o
 -16   6  12        267.81        309.39        29.21 o
 -14   6  12        284.62        252.01        37.31 o
 -12   6  12         52.48         46.17        14.02 o
 -10   6  12         16.76         24.48        20.95 o
  -8   6  12        134.53        135.93        26.50 o
  -6   6  12         93.82         84.15        22.37 o
  -4   6  12        161.26        178.60        33.37 o
  -2   6  12        265.95        193.51        43.04 o
   0   6  12         63.35         61.24        16.97 o
   2   6  12        131.60         73.10        16.53 o
   4   6  12        370.25        439.77        29.56 o
   6   6  12        160.69        131.40        45.89 o
 -39   1  13         46.46         34.14        17.11 o
 -37   1  13        909.18       1077.88       106.52 o
 -35   1  13         68.36         28.88        28.29 o
 -33   1  13        184.92        123.01        37.06 o
 -31   1  13        826.11        825.46        73.27 o
 -29   1  13        982.84       1073.99        30.86 o
 -27   1  13       1419.65       1423.25        59.05 o
 -25   1  13        660.53        740.42        10.78 o
 -23   1  13       3810.86       3990.48        56.89 o
 -21   1  13       1778.81       1791.10        71.21 o
 -19   1  13       1542.71       1571.91        85.24 o
 -17   1  13       1819.20       2040.78        37.91 o
 -15   1  13         56.09         54.66        18.46 o
 -13   1  13        405.97        299.12        17.61 o
 -11   1  13       5107.39       5979.88       135.34 o
  -9   1  13        737.79        803.53        29.07 o
  -7   1  13        368.22        353.31        18.47 o
  -5   1  13       1428.24       1400.78        78.13 o
  -3   1  13       1759.79       1701.20       100.94 o
  -1   1  13       1130.10       1056.20        63.22 o
   1   1  13        681.73        674.69        38.33 o
   3   1  13        803.96        679.42        30.40 o
   5   1  13        123.26        113.63        19.21 o
   7   1  13        568.16        575.51        17.26 o
   9   1  13       1068.98       1132.71        79.97 o
  11   1  13         17.66         19.20        17.81 o
  13   1  13         35.60         32.11        17.45 o
  15   1  13         36.62         11.77        10.91 o
  17   1  13         48.27         32.57        12.97 o
  19   1  13        159.33        157.11        51.90 o
 -38   2  13        147.52        111.48        49.87 o
 -36   2  13         13.54         13.60        13.85 o
 -34   2  13        395.39        301.70        95.51 o
 -32   2  13       1064.26       1068.31        76.73 o
 -30   2  13        218.58        238.30        30.17 o
 -28   2  13         35.12         29.38        12.46 o
 -26   2  13       1976.80       2072.14        55.19 o
 -24   2  13       4629.79       4979.12       107.09 o
 -22   2  13        218.42        229.05        22.09 o
 -20   2  13        541.04        554.63        24.85 o
 -18   2  13         45.69         67.11        14.94 o
 -16   2  13       1760.90       1848.45        98.34 o
 -14   2  13          0.15         11.64         9.36 o
 -12   2  13        232.18        302.98        46.86 o
 -10   2  13        824.38        736.88        38.15 o
  -8   2  13          5.81         14.79        13.62 o
  -6   2  13        130.43        112.59        17.13 o
  -4   2  13       1994.14       1937.53        84.61 o
  -2   2  13          6.95          7.58         7.96 o
   0   2  13       1067.40       1091.48        36.14 o
   2   2  13       8105.22       9020.61       139.70 o
   4   2  13       1235.40       1205.64        30.65 o
   6   2  13       1094.06       1072.92        61.65 o
   8   2  13        370.26        375.68        29.28 o
  10   2  13         59.68         57.61        13.82 o
  12   2  13        563.52        559.53        39.70 o
  14   2  13        206.14        156.43        49.15 o
  16   2  13         10.02         21.92        11.94 o
  18   2  13          0.63         12.25        16.23 o
 -37   3  13         56.79         41.08        20.24 o
 -35   3  13        141.77        125.01        59.82 o
 -33   3  13         35.63         70.12        26.29 o
 -31   3  13        237.65        249.62        24.13 o
 -29   3  13         69.49         35.59        22.35 o
 -27   3  13        215.82        206.92        43.16 o
 -25   3  13         33.09         24.47        11.41 o
 -23   3  13        634.60        632.23        24.59 o
 -21   3  13        335.01        351.15        18.19 o
 -19   3  13         51.40         34.86        13.05 o
 -17   3  13       2266.97       2207.88       100.55 o
 -15   3  13        133.47        145.97        25.73 o
 -13   3  13        539.93        642.04        29.02 o
 -11   3  13       1832.59       1919.78       117.79 o
  -9   3  13        562.17        551.00        26.32 o
  -7   3  13       1514.52       1426.80        69.40 o
  -5   3  13         15.37          2.54        13.50 o
  -3   3  13        905.60        860.98        45.49 o
  -1   3  13        157.13        162.16        28.77 o
   1   3  13       1566.42       1434.76        63.57 o
   3   3  13         52.48         40.83        10.32 o
   5   3  13         78.67         68.38        17.25 o
   7   3  13        517.46        533.87        45.29 o
   9   3  13        119.70        104.70        26.20 o
  11   3  13        520.95        593.13        83.20 o
  13   3  13         27.03         22.81        14.26 o
  15   3  13        853.39       1097.31        63.55 o
  17   3  13          0.06          6.51        16.12 o
 -34   4  13        202.78        181.56        46.62 o
 -32   4  13         33.74         35.89        21.00 o
 -30   4  13        540.29        612.79        31.52 o
 -28   4  13         34.62         43.81        17.07 o
 -26   4  13         13.43         14.76        12.69 o
 -24   4  13         69.13         84.17        16.81 o
 -22   4  13         34.40         36.79        11.44 o
 -20   4  13          5.72         11.70         8.44 o
 -18   4  13       2701.05       2743.68        97.29 o
 -16   4  13        497.16        513.78        38.96 o
 -14   4  13        798.35        806.20        53.64 o
 -12   4  13        268.84        232.30        38.57 o
 -10   4  13         13.25          6.45        15.58 o
  -8   4  13        506.47        479.47        46.30 o
  -6   4  13       1114.37       1160.17        81.48 o
  -4   4  13        231.56        252.53        41.59 o
  -2   4  13       1055.01       1183.08        77.14 o
   0   4  13        217.73        188.81        31.01 o
   2   4  13       1241.24       1265.21        53.16 o
   4   4  13        136.14        115.80        12.67 o
   6   4  13        157.51        149.12        29.39 o
   8   4  13         95.00         75.25        18.47 o
  10   4  13         64.80         43.40        13.42 o
  12   4  13         92.11        102.56        27.53 o
  14   4  13        167.83        161.51        49.06 o
 -31   5  13        224.40        218.29        40.06 o
 -29   5  13          3.35         17.08        11.17 o
 -27   5  13          5.29          5.17         8.34 o
 -25   5  13          3.21         10.99        17.14 o
 -23   5  13        173.93        136.13        39.99 o
 -21   5  13         58.29         15.07        13.86 o
 -19   5  13       1294.37       1515.56        59.33 o
 -17   5  13        182.34        145.18        32.10 o
 -15   5  13         39.55         42.09        18.00 o
 -13   5  13        112.98         94.44        18.57 o
 -11   5  13          3.54         -2.38        15.55 o
  -9   5  13        521.00        496.17        40.30 o
  -7   5  13         59.54         38.69        10.62 o
  -5   5  13        360.75        256.34        34.15 o
  -3   5  13        855.89        744.33        50.22 o
  -1   5  13        532.14        382.75        52.71 o
   1   5  13          8.98         11.44        12.32 o
   3   5  13        400.65        443.17        74.68 o
   5   5  13          0.37          2.41        26.86 o
   7   5  13         33.90          0.01        12.49 o
   9   5  13         74.07         39.41        12.76 o
 -24   6  13         41.95         26.19        17.54 o
 -22   6  13         17.39         16.66        18.05 o
 -20   6  13        877.69        997.23        44.36 o
 -18   6  13          0.45          7.44        16.02 o
 -16   6  13        446.98        545.96        30.06 o
 -14   6  13        339.28        362.50        52.76 o
 -12   6  13        209.01        187.22        28.98 o
 -10   6  13        322.35        366.31        29.44 o
  -8   6  13        773.24        649.29        25.30 o
  -6   6  13         16.01         27.28        13.34 o
  -4   6  13        734.42        853.82        52.07 o
  -2   6  13        114.15         71.90        19.77 o
   0   6  13        515.97        523.52        28.30 o
   2   6  13          2.02          8.52        13.22 o
   4   6  13        354.91        461.53        56.13 o
 -40   0  14        315.28        463.66       111.99 o
 -38   0  14          0.61         26.54        29.64 o
 -36   0  14          8.51          9.01        23.74 o
 -34   0  14        203.43        203.83        33.71 o
 -32   0  14       1422.15       1746.03        68.40 o
 -30   0  14       2600.07       2929.88       105.50 o
 -28   0  14       2210.47       2217.35       149.92 o
 -26   0  14        198.41        130.71        14.41 o
 -24   0  14        180.25        166.37        19.99 o
 -22   0  14        383.68        384.85        30.70 o
 -20   0  14       2161.47       2002.12        50.44 o
 -18   0  14         28.39         40.22        13.63 o
 -16   0  14        889.01       1085.39        55.76 o
 -14   0  14        164.89        154.61        40.40 o
 -12   0  14       1407.35       1439.01        32.28 o
 -10   0  14       7237.47       8067.71       130.88 o
  -8   0  14       3964.74       4216.44        82.87 o
  -6   0  14        384.37        370.76        32.26 o
  -4   0  14         23.06         14.49        10.81 o
  -2   0  14         24.79         27.52        11.71 o
   0   0  14       6073.78       6028.58       606.67 o
   2   0  14        955.21        843.92        99.44 o
   4   0  14       2720.46       2446.71       238.93 o
   6   0  14       1405.89       1327.23        46.79 o
   8   0  14         98.95         68.78        23.06 o
  10   0  14       2277.83       2233.04       145.03 o
  12   0  14        650.12        650.44        42.72 o
  14   0  14        232.87        205.58       109.47 o
  16   0  14         12.25         -7.27        28.39 o
  18   0  14         29.59         65.20        42.14 o
 -39   1  14         33.18         19.82        12.92 o
 -37   1  14         79.14         33.78        15.86 o
 -35   1  14        483.01        495.17        38.97 o
 -33   1  14        702.90        684.16        52.11 o
 -31   1  14         94.27         98.61        38.18 o
 -29   1  14       8680.90       9857.11       226.42 o
 -27   1  14         83.76         53.07        11.99 o
 -25   1  14         93.36         64.47         9.03 o
 -23   1  14        145.89        104.72        14.36 o
 -21   1  14        217.83        184.57        15.76 o
 -19   1  14       1083.68       1116.76        30.89 o
 -17   1  14        467.67        430.00        21.11 o
 -15   1  14        596.88        676.46        24.54 o
 -13   1  14       3475.09       3883.04        76.61 o
 -11   1  14       3017.44       3284.15        64.62 o
  -9   1  14       2944.89       3091.29        49.86 o
  -7   1  14        155.19        180.54        26.79 o
  -5   1  14       2863.71       3408.36        71.34 o
  -3   1  14        467.76        444.05        32.54 o
  -1   1  14         21.90          8.15         5.21 o
   1   1  14        653.96        592.17        38.63 o
   3   1  14          2.54         -1.01         7.61 o
   5   1  14       3515.45       3712.76       136.57 o
   7   1  14        539.22        517.61        44.37 o
   9   1  14         66.14         42.95        17.53 o
  11   1  14        571.40        491.83        70.89 o
  13   1  14         41.37         42.43        18.39 o
  15   1  14          0.67         -2.91        25.09 o
  17   1  14         68.98        131.81        57.34 o
 -38   2  14        118.99        108.03        52.88 o
 -36   2  14         56.88         33.87        12.19 o
 -34   2  14        353.07        349.07        41.41 o
 -32   2  14         27.71         14.50        19.43 o
 -30   2  14          1.01         13.24        10.61 o
 -28   2  14        483.42        443.83        54.79 o
 -26   2  14       3776.75       3957.64        95.88 o
 -24   2  14       1404.62       1532.39        64.07 o
 -22   2  14       1229.55       1242.58        47.46 o
 -20   2  14        901.10        912.81        49.07 o
 -18   2  14          6.19         12.27         8.50 o
 -16   2  14       1970.76       1978.72       109.26 o
 -14   2  14        204.11        240.93        29.04 o
 -12   2  14          0.78         10.09        12.50 o
 -10   2  14        343.84        370.83        27.91 o
  -8   2  14        558.39        590.32        23.36 o
  -6   2  14         19.33         31.77        11.12 o
  -4   2  14        270.87        259.81        31.34 o
  -2   2  14        376.93        405.79        20.86 o
   0   2  14       4262.87       4348.94       106.95 o
   2   2  14       5613.12       6228.68       134.50 o
   4   2  14       6194.85       7134.78       141.36 o
   6   2  14        495.86        482.68        44.04 o
   8   2  14         45.00         64.74        17.81 o
  10   2  14       1334.78       1378.49       130.40 o
  12   2  14        123.59         99.63        30.13 o
  14   2  14        429.45        509.69        37.11 o
  16   2  14        903.48       1034.85        37.79 o
 -37   3  14         93.61         85.32        32.72 o
 -35   3  14         58.87         66.35        24.84 o
 -33   3  14        116.81         65.84        24.97 o
 -31   3  14        104.58        112.65        22.74 o
 -29   3  14          3.08          1.14        10.94 o
 -27   3  14          1.46          9.80        12.27 o
 -25   3  14        720.53        674.38        23.70 o
 -23   3  14       3459.89       3779.33       128.69 o
 -21   3  14       1660.55       1797.24        61.02 o
 -19   3  14        677.66        747.36        66.48 o
 -17   3  14       4059.73       3918.27       304.72 o
 -15   3  14       3389.57       3382.42       182.75 o
 -13   3  14       1899.56       1834.02       108.84 o
 -11   3  14       1344.04       1307.47       105.38 o
  -9   3  14       1081.04        969.39        71.06 o
  -7   3  14        138.15        125.70        18.81 o
  -5   3  14         71.68         43.36        14.89 o
  -3   3  14        683.92        674.28        49.99 o
  -1   3  14       3738.74       3891.31       119.35 o
   1   3  14         45.85         27.17         9.16 o
   3   3  14       1847.69       1848.03        85.95 o
   5   3  14        232.69        211.45        44.24 o
   7   3  14       3182.77       3417.67       135.52 o
   9   3  14        668.03        764.16        34.67 o
  11   3  14          8.09         12.90        16.66 o
  13   3  14         63.04         46.58        14.90 o
  15   3  14         16.17         -3.31        19.88 o
 -34   4  14          4.18        -12.02        24.02 o
 -32   4  14        151.36        117.12        35.08 o
 -30   4  14          3.66         14.92        20.21 o
 -28   4  14        373.91        408.04        24.42 o
 -26   4  14          9.69         15.08        10.51 o
 -24   4  14        786.19        803.51        44.66 o
 -22   4  14       4611.68       5156.14       219.93 o
 -20   4  14        470.19        496.38        40.04 o
 -18   4  14         11.06         10.57        10.85 o
 -16   4  14         25.88         27.78        11.85 o
 -14   4  14         15.10         19.90        10.50 o
 -12   4  14       2320.82       2474.80        87.76 o
 -10   4  14          6.70         -8.84        12.84 o
  -8   4  14         18.24         13.42         8.40 o
  -6   4  14       1783.83       1898.80       125.01 o
  -4   4  14       1420.18       1288.45       101.31 o
  -2   4  14        500.41        419.27        60.22 o
   0   4  14        549.67        513.70        31.21 o
   2   4  14         10.10          7.35         9.80 o
   4   4  14        350.49        357.11        60.55 o
   6   4  14          7.50         -8.66        17.82 o
   8   4  14          0.65          0.14        16.73 o
  10   4  14          0.01         32.15        17.66 o
  12   4  14          7.95          5.27        18.74 o
 -29   5  14        208.17        173.94        36.87 o
 -27   5  14         55.09         43.13        18.77 o
 -25   5  14         76.35         97.10        21.84 o
 -23   5  14         35.27         14.47        12.96 o
 -21   5  14          6.40         19.45         9.42 o
 -19   5  14         52.20         39.27        17.76 o
 -17   5  14         42.75         49.10        15.13 o
 -15   5  14         11.28         13.28        18.32 o
 -13   5  14        203.74        150.32        34.91 o
 -11   5  14         44.93         51.28        17.43 o
  -9   5  14         70.71         55.17        13.69 o
  -7   5  14        533.15        582.57        33.25 o
  -5   5  14         40.60         24.39        11.49 o
  -3   5  14        454.49        351.92        37.43 o
  -1   5  14        280.62        201.47        42.87 o
   1   5  14         57.02         61.70        16.00 o
   3   5  14        157.27        126.22        34.59 o
   5   5  14          2.42         10.45        17.33 o
   7   5  14         17.73          8.77        12.48 o
   9   5  14        612.73        631.69        75.55 o
 -24   6  14         43.10         23.54        15.48 o
 -22   6  14          0.67         21.68        10.70 o
 -20   6  14        359.33        462.40        57.79 o
 -18   6  14        464.31        485.47        53.14 o
 -16   6  14         15.43         18.31        11.64 o
 -14   6  14         71.81         78.44        20.35 o
 -12   6  14        588.88        675.26        46.04 o
 -10   6  14         12.55         24.30         8.33 o
  -8   6  14         15.94          6.65        12.79 o
  -6   6  14         65.54         49.61        21.42 o
  -4   6  14         11.23         16.42         8.94 o
  -2   6  14        187.86        157.53        41.83 o
   0   6  14         49.34         31.64        12.72 o
   2   6  14         31.64         23.53        18.66 o
 -39   1  15        308.81        340.27        43.50 o
 -37   1  15        516.37        560.20        53.74 o
 -35   1  15        139.17        135.25        45.24 o
 -33   1  15       2195.51       2365.40        59.22 o
 -31   1  15          3.49         16.51        22.31 o
 -29   1  15       1661.70       1777.92        42.07 o
 -27   1  15        786.18        650.59        18.26 o
 -25   1  15       1332.36       1452.06        50.58 o
 -23   1  15        645.73        579.02        47.80 o
 -21   1  15         87.52         71.36        15.19 o
 -19   1  15          1.73          2.30         8.67 o
 -17   1  15          2.60          3.97         8.98 o
 -15   1  15        169.09        205.79        38.35 o
 -13   1  15        305.43        356.90        20.48 o
 -11   1  15       1448.92       1524.39        38.55 o
  -9   1  15         21.61         31.90        11.76 o
  -7   1  15        343.02        428.12        25.37 o
  -5   1  15        849.52        975.77        24.41 o
  -3   1  15        220.59        148.12        26.08 o
  -1   1  15       4824.72       4704.41       270.73 o
   1   1  15        533.70        445.73        49.08 o
   3   1  15        399.48        332.30        17.13 o
   5   1  15        218.72        174.65        31.68 o
   7   1  15        444.82        383.52        46.74 o
   9   1  15        140.74        127.01        33.99 o
  11   1  15        175.34        181.63        49.60 o
  13   1  15          7.20         21.11        16.83 o
  15   1  15        187.36        131.01        48.36 o
  17   1  15         49.51         34.00        16.58 o
 -38   2  15          0.73         13.51        24.46 o
 -36   2  15         46.47         30.03        30.81 o
 -34   2  15        109.38         76.48        27.19 o
 -32   2  15         86.16         44.97        17.89 o
 -30   2  15        171.90        105.77        26.91 o
 -28   2  15         32.11         15.24        14.10 o
 -26   2  15       2692.20       2952.11        63.51 o
 -24   2  15        109.13        110.51        23.24 o
 -22   2  15         14.22          0.79         9.33 o
 -20   2  15        108.44         70.79        17.09 o
 -18   2  15        328.20        242.20        22.92 o
 -16   2  15        568.42        591.87        28.50 o
 -14   2  15         35.32          5.13        10.43 o
 -12   2  15       1583.22       1826.85        66.53 o
 -10   2  15          0.10         -7.33         9.88 o
  -8   2  15       1878.26       1860.88        82.05 o
  -6   2  15        146.96        140.07        26.65 o
  -4   2  15          7.74         10.52         7.07 o
  -2   2  15        800.90        844.36        21.68 o
   0   2  15       5002.36       5237.43       110.24 o
   2   2  15        233.16        195.62        22.34 o
   4   2  15        167.94        146.01        25.47 o
   6   2  15          0.87         14.13        17.20 o
   8   2  15        692.95        754.60        30.68 o
  10   2  15         77.33         54.96        27.40 o
  12   2  15        501.10        522.00        58.80 o
  14   2  15        502.08        678.11        61.03 o
  16   2  15        151.79        155.96        52.84 o
 -37   3  15       1525.33       2030.94       125.62 o
 -35   3  15        202.39        150.88        63.31 o
 -33   3  15          0.80         10.68        22.53 o
 -31   3  15          3.38          5.75        10.38 o
 -29   3  15         43.26         11.40        12.71 o
 -27   3  15         32.85         16.62        23.16 o
 -25   3  15        351.36        376.08        23.06 o
 -23   3  15        411.99        376.00        30.59 o
 -21   3  15         50.84         49.79        12.49 o
 -19   3  15        278.68        299.18        26.32 o
 -17   3  15        842.33        815.12        59.88 o
 -15   3  15         33.36         29.15        13.16 o
 -13   3  15        561.67        543.15        22.53 o
 -11   3  15        486.90        562.42        46.05 o
  -9   3  15         17.91          8.63        13.67 o
  -7   3  15        559.46        463.84        21.52 o
  -5   3  15          3.03         -0.19        10.14 o
  -3   3  15          2.97         12.95         8.39 o
  -1   3  15        350.93        390.75        31.77 o
   1   3  15         19.38          6.71        10.21 o
   3   3  15         34.86          8.92        19.69 o
   5   3  15         43.21         47.49        15.36 o
   7   3  15        133.39        120.57        29.84 o
   9   3  15         81.64        113.61        36.86 o
  11   3  15        913.68       1172.69        63.55 o
  13   3  15          1.04         18.31        33.28 o
 -34   4  15         79.85         78.41        33.28 o
 -32   4  15        203.50        145.89        33.51 o
 -30   4  15         10.17          2.99         9.73 o
 -28   4  15         71.35         86.94        21.27 o
 -26   4  15        456.12        521.35        73.24 o
 -24   4  15         22.67         39.66        14.87 o
 -22   4  15          4.04         -1.73        12.27 o
 -20   4  15        286.16        265.48        26.74 o
 -18   4  15        119.82         90.42        23.61 o
 -16   4  15        207.35        225.79        31.40 o
 -14   4  15         89.44         87.49        16.68 o
 -12   4  15       1081.26        958.54        33.34 o
 -10   4  15        959.83       1135.98        75.72 o
  -8   4  15       4462.13       4424.75       278.59 o
  -6   4  15        990.24        925.43        57.96 o
  -4   4  15       1496.88       1466.86        90.89 o
  -2   4  15        480.84        446.82        27.85 o
   0   4  15         52.79         37.30        11.44 o
   2   4  15          0.02          4.82        14.11 o
   4   4  15        153.48        120.56        31.78 o
   6   4  15        257.72        263.85        62.97 o
   8   4  15        306.12        278.11        24.87 o
  10   4  15         85.55         59.23        23.70 o
 -29   5  15         10.40         26.21        30.41 o
 -27   5  15        436.75        394.37        41.67 o
 -25   5  15          0.01          6.07        16.64 o
 -23   5  15         77.46         66.95        18.37 o
 -21   5  15        170.13        127.68        24.92 o
 -19   5  15         42.52         18.48        10.82 o
 -17   5  15          0.76         11.03        10.30 o
 -15   5  15         57.63         42.02        18.91 o
 -13   5  15          6.90          5.49        12.29 o
 -11   5  15        735.19        878.99        33.06 o
  -9   5  15        959.81        956.58        35.18 o
  -7   5  15         23.74          7.69        10.96 o
  -5   5  15         75.81         41.58        15.01 o
  -3   5  15          7.85         12.51        13.30 o
  -1   5  15         59.72         63.15        12.32 o
   1   5  15         59.35         44.94        17.83 o
   3   5  15        190.33        178.99        63.53 o
   5   5  15         31.68         53.20        17.11 o
   7   5  15         97.11         54.46        25.49 o
 -22   6  15          8.51          5.26        21.48 o
 -20   6  15          1.40          0.60         9.61 o
 -18   6  15          0.75         14.67        10.60 o
 -16   6  15        141.87        168.53        47.03 o
 -14   6  15        149.86         91.45        17.17 o
 -12   6  15        229.24        281.88        43.62 o
 -10   6  15         22.36          9.93        14.51 o
  -8   6  15        220.47        161.89        47.80 o
  -6   6  15        371.39        362.54        31.17 o
  -4   6  15        404.47        483.62        53.59 o
  -2   6  15        174.81        152.70        37.66 o
 -40   0  16        451.49        609.46        66.17 o
 -38   0  16       3376.06       3914.16       130.40 o
 -36   0  16       1894.92       1996.85        72.46 o
 -34   0  16       2079.91       2099.35        59.29 o
 -32   0  16       1190.62       1200.51        57.74 o
 -30   0  16       2455.84       2632.08       117.71 o
 -28   0  16       1313.32       1272.51        78.33 o
 -26   0  16        506.38        463.95        71.88 o
 -24   0  16       2429.29       2303.50        47.23 o
 -22   0  16       3025.89       3212.95        69.78 o
 -20   0  16       1194.12       1195.55        28.49 o
 -18   0  16       2524.10       2643.67        57.02 o
 -16   0  16       2740.30       2635.05        64.84 o
 -14   0  16       3328.65       4051.16        89.03 o
 -12   0  16        122.78        139.41        28.44 o
 -10   0  16          7.21          3.11        17.83 o
  -8   0  16        107.54        161.37        64.33 o
  -6   0  16        420.33        507.53        35.67 o
  -4   0  16       4593.06       5128.53        93.20 o
  -2   0  16        538.44        457.40        27.39 o
   0   0  16       2448.40       2251.45       210.55 o
   2   0  16         71.41         50.38        15.03 o
   4   0  16         65.83         59.00        44.95 o
   6   0  16         18.52         35.55        22.19 o
   8   0  16        647.90        637.65        43.21 o
  10   0  16        434.05        494.66        89.90 o
  12   0  16        145.68        142.60        77.60 o
  14   0  16         56.69         48.44        33.71 o
  16   0  16        111.15         68.30        40.01 o
 -39   1  16          5.47          2.97        11.52 o
 -37   1  16        299.26        401.65        70.62 o
 -35   1  16        374.77        282.96        74.22 o
 -33   1  16        198.82        125.72        32.10 o
 -31   1  16        145.75        176.51        57.61 o
 -29   1  16        246.00        199.29        47.46 o
 -27   1  16         71.61         38.79        10.09 o
 -25   1  16       2461.54       2493.59       111.32 o
 -23   1  16       2570.54       2373.57       106.34 o
 -21   1  16        272.00        289.10        22.25 o
 -19   1  16       1559.34       1574.45        34.72 o
 -17   1  16         46.01         33.65        11.67 o
 -15   1  16        637.77        667.26        31.25 o
 -13   1  16        447.26        490.79        24.68 o
 -11   1  16        735.31        705.17        30.50 o
  -9   1  16         39.07         48.01        13.97 o
  -7   1  16        220.60        262.10        36.54 o
  -5   1  16       2862.63       3011.76        81.86 o
  -3   1  16       4791.02       4849.68       292.95 o
  -1   1  16       4176.69       4469.19       242.35 o
   1   1  16       3467.41       3861.51        79.00 o
   3   1  16         90.87         59.16        13.15 o
   5   1  16         13.23         25.43        15.14 o
   7   1  16          7.50         34.35        18.92 o
   9   1  16         41.08          7.27        25.96 o
  11   1  16        158.72        112.35        53.23 o
  13   1  16        566.68        819.44        47.67 o
  15   1  16        471.17        255.92        96.99 o
 -38   2  16          7.59         22.43        18.52 o
 -36   2  16         26.65         -3.27        20.56 o
 -34   2  16         29.48         35.07        36.77 o
 -32   2  16       1296.24       1371.51        81.43 o
 -30   2  16       1057.05       1120.52        32.02 o
 -28   2  16        156.91        151.24        40.89 o
 -26   2  16       2076.23       2176.28       101.74 o
 -24   2  16          1.05          4.27         9.24 o
 -22   2  16          0.39         -3.84         8.27 o
 -20   2  16       4124.92       4354.59       211.06 o
 -18   2  16        443.32        354.63        32.86 o
 -16   2  16       2381.52       2564.16        69.14 o
 -14   2  16       4053.35       4277.56       222.00 o
 -12   2  16        535.30        540.36        19.39 o
 -10   2  16        178.45        171.29        31.06 o
  -8   2  16        765.76        760.70        30.23 o
  -6   2  16        779.46        676.81        19.12 o
  -4   2  16       1858.65       1915.55        81.47 o
  -2   2  16          7.96          1.66        15.94 o
   0   2  16       1489.41       1550.84        32.40 o
   2   2  16       1159.26       1157.28        57.12 o
   4   2  16       1715.39       1540.62        44.22 o
   6   2  16       1300.63       1292.55        39.38 o
   8   2  16        281.03        297.11        41.84 o
  10   2  16        236.88        176.90        97.65 o
  12   2  16          6.98         11.13        17.39 o
  14   2  16        132.62        197.88        71.84 o
 -37   3  16        155.17        133.40        80.31 o
 -35   3  16          3.29         17.20        15.44 o
 -33   3  16         86.74         55.86        32.41 o
 -31   3  16       2333.24       2482.95       103.42 o
 -29   3  16       2437.28       2680.27       144.85 o
 -27   3  16        433.79        316.31        42.45 o
 -25   3  16        260.04        195.58        36.38 o
 -23   3  16       1063.79       1089.03        33.78 o
 -21   3  16        995.91        950.05        35.49 o
 -19   3  16        139.80         97.77        16.71 o
 -17   3  16         57.26         50.14        10.95 o
 -15   3  16       1264.88       1153.28        80.28 o
 -13   3  16          8.65         -4.23        11.48 o
 -11   3  16       1773.26       1611.66       129.61 o
  -9   3  16        236.98        190.28        26.67 o
  -7   3  16          0.75         17.79         9.38 o
  -5   3  16          0.75          4.87        11.61 o
  -3   3  16         45.81         30.98        11.97 o
  -1   3  16          0.61         15.58         8.82 o
   1   3  16       2564.23       2776.23       102.37 o
   3   3  16        914.80        874.93        26.75 o
   5   3  16          3.73          9.95        12.41 o
   7   3  16        239.48        224.78        80.34 o
   9   3  16        413.23        338.31        83.28 o
  11   3  16       1162.44       1458.56        68.25 o
 -34   4  16         27.05         26.37        20.43 o
 -32   4  16        132.03         87.28        21.82 o
 -30   4  16         84.49         56.87        23.93 o
 -28   4  16        151.25        108.38        40.41 o
 -26   4  16          7.85          9.76        11.59 o
 -24   4  16        102.51         86.18        20.99 o
 -22   4  16         84.94         96.94        18.31 o
 -20   4  16         90.98        114.95        25.20 o
 -18   4  16       2189.57       2303.18       152.42 o
 -16   4  16        127.92         72.87        20.14 o
 -14   4  16        811.55        879.06        38.47 o
 -12   4  16       1330.37       1322.10        52.19 o
 -10   4  16         29.40         55.03        15.32 o
  -8   4  16       1116.06       1046.17        72.06 o
  -6   4  16       1700.45       1709.03       118.81 o
  -4   4  16       2362.81       2290.93       142.03 o
  -2   4  16         52.26         33.99        12.95 o
   0   4  16          6.44         -8.65        13.78 o
   2   4  16        524.42        554.37        29.72 o
   4   4  16         32.52         22.13        12.85 o
   6   4  16         25.51         45.88        17.71 o
   8   4  16        298.20        255.47       123.33 o
 -29   5  16         66.79         76.93        22.51 o
 -27   5  16        845.20       1002.30        65.58 o
 -25   5  16         12.82         21.15        13.70 o
 -23   5  16        671.35        857.46        30.54 o
 -21   5  16        280.04        295.80        34.73 o
 -19   5  16        296.46        268.46        37.98 o
 -17   5  16        226.17        237.31        30.44 o
 -15   5  16        199.65        193.79        36.22 o
 -13   5  16        112.71         75.19        19.38 o
 -11   5  16          0.21          5.81        20.15 o
  -9   5  16          7.41         36.88        16.30 o
  -7   5  16         56.21         24.48        14.22 o
  -5   5  16         40.27          9.58        11.77 o
  -3   5  16        673.96        802.96        63.53 o
  -1   5  16         31.09         25.99        11.62 o
   1   5  16         70.85         33.38        26.09 o
   3   5  16        163.99        133.80        28.30 o
   5   5  16         22.62         17.75        15.63 o
 -20   6  16        186.39        178.69        48.02 o
 -18   6  16         42.07         36.93        15.84 o
 -16   6  16        344.14        404.27        49.32 o
 -14   6  16         83.33        101.67        29.65 o
 -12   6  16        143.24        112.57        32.20 o
 -10   6  16        168.71        105.89        29.45 o
  -8   6  16        222.94        221.98        61.91 o
  -6   6  16         17.27         19.86        13.52 o
  -4   6  16         66.87         73.21        24.64 o
 -39   1  17         85.08         58.72        30.36 o
 -37   1  17        386.24        391.59        42.06 o
 -35   1  17        213.67        176.13        56.53 o
 -33   1  17        961.42       1038.58        50.47 o
 -31   1  17        423.95        439.37        42.97 o
 -29   1  17        468.13        447.93        49.15 o
 -27   1  17        370.96        368.11        40.47 o
 -25   1  17         46.92         41.51        16.50 o
 -23   1  17         18.62         39.79        10.45 o
 -21   1  17       1067.51       1108.54        33.07 o
 -19   1  17        216.35        188.34        21.69 o
 -17   1  17       1515.96       1608.00        46.80 o
 -15   1  17         34.03         38.23        12.50 o
 -13   1  17        383.15        418.58        29.97 o
 -11   1  17       1219.64       1289.33        34.57 o
  -9   1  17       1910.80       1940.52        49.85 o
  -7   1  17        729.24        776.00        20.21 o
  -5   1  17       6816.46       7757.11       144.33 o
  -3   1  17        268.43        283.72        28.49 o
  -1   1  17        851.01        823.03        25.58 o
   1   1  17        129.61        132.21        26.59 o
   3   1  17        239.15        193.50        28.63 o
   5   1  17        331.07        299.86        84.00 o
   7   1  17          0.33         -3.95        20.11 o
   9   1  17         10.80          2.81        23.59 o
  11   1  17         11.91         29.95        18.30 o
  13   1  17         24.88         25.88        12.38 o
 -38   2  17          5.83         10.70        24.41 o
 -36   2  17        127.03         85.25        39.95 o
 -34   2  17       2592.07       2943.35       325.46 o
 -32   2  17        537.77        531.95        45.53 o
 -30   2  17         54.72         46.85        18.85 o
 -28   2  17       1855.97       1984.14        79.49 o
 -26   2  17        113.58         89.88        20.30 o
 -24   2  17         91.62         62.97        16.57 o
 -22   2  17        803.54        822.01        47.04 o
 -20   2  17       1711.67       1764.93       115.43 o
 -18   2  17        740.74        746.75        28.77 o
 -16   2  17       2454.94       2465.93       107.04 o
 -14   2  17        230.38        248.67        36.90 o
 -12   2  17       2799.57       2767.46        81.75 o
 -10   2  17         11.10          2.57        13.69 o
  -8   2  17        422.91        440.01        27.87 o
  -6   2  17        116.25        120.68        19.34 o
  -4   2  17        196.06        186.78        27.34 o
  -2   2  17        473.34        463.08        21.60 o
   0   2  17       1738.94       1869.97        42.55 o
   2   2  17        568.73        560.69        42.21 o
   4   2  17        150.81        121.81        29.39 o
   6   2  17         17.98         13.78        15.94 o
   8   2  17        446.82        463.41        73.70 o
  10   2  17         21.79         30.43        13.76 o
  12   2  17        105.65         53.33        20.73 o
 -37   3  17         20.20         48.12        24.56 o
 -35   3  17          2.76        -25.58        25.58 o
 -33   3  17        503.13        460.29        68.06 o
 -31   3  17       1992.33       2238.96        59.21 o
 -29   3  17        161.28        149.12        39.09 o
 -27   3  17         98.25         88.32        21.19 o
 -25   3  17       1398.29       1549.60        35.87 o
 -23   3  17          0.57        -11.70        11.70 o
 -21   3  17          5.54          3.48        11.38 o
 -19   3  17        667.77        607.85        41.24 o
 -17   3  17        376.72        374.18        26.43 o
 -15   3  17        756.54        770.91        41.31 o
 -13   3  17        978.76        993.82        71.96 o
 -11   3  17       1271.60       1090.93        60.55 o
  -9   3  17         62.42         41.89        15.21 o
  -7   3  17         26.18         44.71        14.79 o
  -5   3  17        480.57        451.42        28.51 o
  -3   3  17         38.64         38.10        11.29 o
  -1   3  17        345.49        312.33        19.44 o
   1   3  17       1073.23       1020.72        33.70 o
   3   3  17        138.38        143.18        32.15 o
   5   3  17          0.02         17.51        16.44 o
   7   3  17        411.51        584.21       107.39 o
   9   3  17         15.51         19.52        21.27 o
 -34   4  17        624.35        732.28        65.39 o
 -32   4  17          2.25         11.36        16.06 o
 -30   4  17        556.36        670.74        45.91 o
 -28   4  17          8.59         31.66        22.02 o
 -26   4  17         35.53         19.27        16.85 o
 -24   4  17          7.23         20.08        16.55 o
 -22   4  17         25.01         17.32        14.11 o
 -20   4  17        187.12        214.16        26.15 o
 -18   4  17       1036.47       1048.95        59.95 o
 -16   4  17         68.48         92.22        20.89 o
 -14   4  17         10.44         23.52        16.18 o
 -12   4  17         39.36         72.12        19.86 o
 -10   4  17        224.22        285.23        27.88 o
  -8   4  17        734.08        730.75        71.17 o
  -6   4  17         13.62          7.82         9.51 o
  -4   4  17         31.55         22.70        14.02 o
  -2   4  17          6.68          7.23        10.01 o
   0   4  17          5.84         17.43        19.25 o
   2   4  17        678.35        779.08        53.13 o
   4   4  17          3.04         13.95        11.40 o
   6   4  17        455.14        393.29        71.84 o
 -29   5  17        101.16         73.96        24.31 o
 -27   5  17          7.38          2.81        16.91 o
 -25   5  17        165.71        140.05        27.78 o
 -23   5  17        107.39         78.30        21.67 o
 -21   5  17          0.52          2.05        15.29 o
 -19   5  17         38.12         11.52        14.85 o
 -17   5  17        149.49         87.94        24.18 o
 -15   5  17        103.79         85.13        22.70 o
 -13   5  17        266.20        268.12        57.93 o
 -11   5  17          5.53        -12.81        12.81 o
  -9   5  17       1775.69       1787.40       164.25 o
  -7   5  17        694.74        670.04        54.74 o
  -5   5  17        232.33        202.44        43.87 o
  -3   5  17         39.65         21.70        14.37 o
  -1   5  17         24.83         27.75        11.69 o
   1   5  17         12.25         -0.27        18.13 o
 -18   6  17          7.43         22.18        11.39 o
 -16   6  17         47.64         36.71        16.84 o
 -14   6  17        155.89        132.39        40.87 o
 -12   6  17          3.97         22.25        13.51 o
 -10   6  17         49.66         38.20        17.81 o
  -8   6  17         64.16         54.02        13.89 o
 -40   0  18       4022.31       5106.54       420.94 o
 -38   0  18         77.11        111.89        56.19 o
 -36   0  18          1.57        -34.59        34.59 o
 -34   0  18       2455.66       2951.49       109.86 o
 -32   0  18        165.06        118.68        60.65 o
 -30   0  18        126.90         83.02        20.85 o
 -28   0  18        133.10         88.93        32.55 o
 -26   0  18       3875.49       4230.90       153.94 o
 -24   0  18        834.24        772.54        53.57 o
 -22   0  18        115.66        119.26        26.64 o
 -20   0  18       2604.26       2648.72        55.73 o
 -18   0  18        239.39        209.63        51.18 o
 -16   0  18       2345.89       2473.78        61.17 o
 -14   0  18          4.07         28.84        18.17 o
 -12   0  18       3357.65       3668.78        69.47 o
 -10   0  18        498.22        638.11        29.35 o
  -8   0  18      14245.91      16198.74       218.41 o
  -6   0  18       4161.62       4608.92       101.77 o
  -4   0  18       3659.52       3894.50       111.41 o
  -2   0  18       1597.70       1701.85       116.40 o
   0   0  18       4040.96       4503.24       178.64 o
   2   0  18        206.68        281.92       106.47 o
   4   0  18        550.75        602.58       143.77 o
   6   0  18        225.82        221.75        91.84 o
   8   0  18        792.69        804.28        45.15 o
  10   0  18         54.49         32.26        32.36 o
  12   0  18         93.43         50.47        31.19 o
 -39   1  18        388.84        430.65        73.84 o
 -37   1  18       1643.66       2024.24       148.85 o
 -35   1  18        146.95         91.60        41.95 o
 -33   1  18        666.53        731.59        49.38 o
 -31   1  18        369.99        293.82        49.56 o
 -29   1  18        715.82        661.28        21.87 o
 -27   1  18         38.07         39.98         9.65 o
 -25   1  18        676.45        655.12        33.32 o
 -23   1  18         21.52         11.14         8.65 o
 -21   1  18       2946.08       3020.81        51.67 o
 -19   1  18        531.40        478.95        28.68 o
 -17   1  18        141.39        135.06        20.88 o
 -15   1  18        106.80        152.32        25.76 o
 -13   1  18        657.49        797.45        38.52 o
 -11   1  18        322.56        277.92        51.16 o
  -9   1  18       2427.59       2456.11        43.65 o
  -7   1  18       1404.27       1457.19        22.71 o
  -5   1  18        196.50        202.61        38.04 o
  -3   1  18       1028.96       1034.70        22.35 o
  -1   1  18        127.49        111.59        22.54 o
   1   1  18          0.11          3.81        11.04 o
   3   1  18        139.27        101.64        28.03 o
   5   1  18        461.78        421.56       111.36 o
   7   1  18        111.66         37.43        39.35 o
   9   1  18        694.76        997.79        45.15 o
  11   1  18          1.51         23.79        12.38 o
 -38   2  18         70.34         40.61        22.08 o
 -36   2  18        501.53        383.42        56.33 o
 -34   2  18        836.42       1027.49       110.49 o
 -32   2  18         67.59         54.03        20.51 o
 -30   2  18         39.72         20.99        13.01 o
 -28   2  18        947.51        953.77        47.63 o
 -26   2  18        977.66        936.30        45.92 o
 -24   2  18        846.10        804.22        35.95 o
 -22   2  18       1787.66       1764.36        67.22 o
 -20   2  18         38.04         16.85         8.31 o
 -18   2  18         60.23         33.97        11.04 o
 -16   2  18         57.59         36.67        13.72 o
 -14   2  18        583.47        662.43        29.34 o
 -12   2  18         22.56         23.16        10.52 o
 -10   2  18          5.44         -0.90         9.85 o
  -8   2  18         68.26         68.44        18.39 o
  -6   2  18          4.15         14.95        12.50 o
  -4   2  18        378.76        400.38        32.26 o
  -2   2  18       1185.26       1210.29        54.17 o
   0   2  18          4.33         10.05        12.52 o
   2   2  18        168.97        113.39        20.35 o
   4   2  18        102.61        124.15        40.88 o
   6   2  18         10.11         10.86        17.80 o
   8   2  18        533.58        431.86        93.42 o
  10   2  18        583.89        764.52       121.05 o
 -37   3  18        457.78        408.88        65.56 o
 -35   3  18        442.85        485.76        72.90 o
 -33   3  18        988.02        987.32        55.83 o
 -31   3  18        481.32        505.52        46.65 o
 -29   3  18        161.05         95.55        20.21 o
 -27   3  18        789.82        807.35        37.30 o
 -25   3  18        186.08        169.17        25.90 o
 -23   3  18        834.74        753.57        34.38 o
 -21   3  18        750.12        577.34        29.31 o
 -19   3  18       2555.08       2504.17       135.59 o
 -17   3  18       5645.56       5907.68       272.13 o
 -15   3  18        336.69        235.84        30.11 o
 -13   3  18          0.00          6.02        14.71 o
 -11   3  18        558.85        427.71        71.74 o
  -9   3  18        372.21        338.85        38.10 o
  -7   3  18         57.86         53.58        26.20 o
  -5   3  18       1466.91       1381.45        51.87 o
  -3   3  18        142.85        120.67        24.81 o
  -1   3  18       1262.20       1409.55        29.71 o
   1   3  18       1096.87       1116.91        47.41 o
   3   3  18         55.47         28.90        14.95 o
   5   3  18        482.06        354.17        99.65 o
   7   3  18        176.71         87.66        28.29 o
   9   3  18        310.17        156.90        62.83 o
 -32   4  18          1.47         32.84        38.36 o
 -30   4  18        274.03        198.31        59.52 o
 -28   4  18        354.85        250.17        60.17 o
 -26   4  18        438.30        497.89        56.14 o
 -24   4  18          1.00          8.59         9.54 o
 -22   4  18        119.50         82.50        31.26 o
 -20   4  18         93.57         65.88        22.99 o
 -18   4  18        295.70        351.37        26.76 o
 -16   4  18         71.99         43.16        15.00 o
 -14   4  18         11.02         21.31        15.51 o
 -12   4  18       1140.96       1174.27        71.43 o
 -10   4  18        182.48        175.39        24.62 o
  -8   4  18         35.26         27.75        11.11 o
  -6   4  18        132.45        111.77        20.96 o
  -4   4  18        148.00         96.41        21.20 o
  -2   4  18       1165.63       1497.49        67.94 o
   0   4  18        117.48        107.99        37.62 o
   2   4  18        258.81        242.75        57.51 o
   4   4  18         81.54         61.25        38.56 o
 -27   5  18          3.75         43.34        16.80 o
 -25   5  18         45.32         46.32        20.48 o
 -23   5  18        361.62        481.40        28.23 o
 -21   5  18         17.02         10.37        13.79 o
 -19   5  18        191.11        225.20        38.50 o
 -17   5  18        241.27        216.35        36.96 o
 -15   5  18         48.01         33.19        20.49 o
 -13   5  18         46.99         39.88        14.85 o
 -11   5  18        225.24        234.12        45.10 o
  -9   5  18        245.53        196.24        27.95 o
  -7   5  18         43.67         29.79        11.33 o
  -5   5  18          2.41         12.88        12.99 o
  -3   5  18          0.27         23.39        12.89 o
  -1   5  18         44.49         18.72        13.67 o
 -39   1  19          0.09        -21.56        28.53 o
 -37   1  19          6.53         25.11        32.55 o
 -35   1  19        175.18        206.78        73.14 o
 -33   1  19        236.06        212.53        71.20 o
 -31   1  19        158.14         81.52        24.60 o
 -29   1  19        149.54        120.14        25.20 o
 -27   1  19         37.91         26.18         6.46 o
 -25   1  19        158.19        155.99        32.75 o
 -23   1  19        401.27        423.51        36.44 o
 -21   1  19          7.30         14.41         8.96 o
 -19   1  19        345.41        314.28        27.08 o
 -17   1  19          3.65          4.97         9.13 o
 -15   1  19       5723.22       6379.53       109.89 o
 -13   1  19        492.08        528.52        27.49 o
 -11   1  19       9684.40      11830.58       288.37 o
  -9   1  19          1.87          5.57        10.41 o
  -7   1  19         73.43         66.86        14.79 o
  -5   1  19        357.99        330.63        36.62 o
  -3   1  19         82.26         69.14        16.84 o
  -1   1  19         27.57         22.84        10.61 o
   1   1  19        367.93        272.32        88.99 o
   3   1  19          0.00         -6.35        20.39 o
   5   1  19        209.81        180.80        58.64 o
   7   1  19          1.93          8.86        21.90 o
   9   1  19         95.88         93.84        27.08 o
 -38   2  19        322.01        403.93        90.00 o
 -36   2  19        433.61        330.14        50.43 o
 -34   2  19         49.42         40.26        19.75 o
 -32   2  19        112.01         71.62        20.22 o
 -30   2  19        433.60        319.19        23.02 o
 -28   2  19         67.27         57.22        13.82 o
 -26   2  19        846.66        885.42        33.17 o
 -24   2  19        582.22        495.85        35.45 o
 -22   2  19          3.20         14.38        11.29 o
 -20   2  19        145.78        146.49        23.35 o
 -18   2  19        912.13        837.00        31.18 o
 -16   2  19         28.26         33.67        12.18 o
 -14   2  19         17.05         30.80        10.76 o
 -12   2  19       1046.83       1048.71        40.35 o
 -10   2  19        194.25        200.68        25.88 o
  -8   2  19       1914.33       2084.36        39.97 o
  -6   2  19         79.28         75.41        18.88 o
  -4   2  19       1177.58       1237.85        34.43 o
  -2   2  19        161.19        110.66        25.53 o
   0   2  19         75.24         63.05        16.97 o
   2   2  19        228.63        200.41        53.87 o
   4   2  19         50.25         50.06        31.15 o
   6   2  19        105.25         45.39        35.86 o
   8   2  19          6.31         42.87        25.49 o
 -35   3  19         66.95         20.60        24.90 o
 -33   3  19        122.27        144.04        47.26 o
 -31   3  19          9.84          8.85        13.67 o
 -29   3  19        107.45         50.02        15.69 o
 -27   3  19       1610.31       1858.63        48.47 o
 -25   3  19         65.84         45.38        10.59 o
 -23   3  19          9.18          7.12        10.06 o
 -21   3  19        397.92        364.33        28.47 o
 -19   3  19         89.83         72.01        17.83 o
 -17   3  19        264.00        195.42        34.32 o
 -15   3  19          2.30         -6.62        13.65 o
 -13   3  19        267.91        232.95        47.50 o
 -11   3  19          1.47         11.52         9.63 o
  -9   3  19        442.83        392.14        26.10 o
  -7   3  19        125.17         89.90        18.42 o
  -5   3  19          4.81          1.63        18.08 o
  -3   3  19        597.99        657.09        43.00 o
  -1   3  19        141.62        109.27        23.90 o
   1   3  19          9.49         -8.76        15.81 o
   3   3  19       1785.04       1981.28       112.09 o
   5   3  19         10.14          9.86        34.92 o
   7   3  19         75.13         79.55        31.58 o
 -32   4  19        463.57        642.32        79.76 o
 -30   4  19        601.97        686.95        26.72 o
 -28   4  19          0.79         22.66        13.87 o
 -26   4  19        273.45        246.49        72.88 o
 -24   4  19         48.12         28.22         9.32 o
 -22   4  19          2.19         13.89        17.84 o
 -20   4  19         53.46         40.13        22.55 o
 -18   4  19        374.30        331.24        36.27 o
 -16   4  19         27.30         22.20        17.19 o
 -14   4  19         51.51         43.96        13.92 o
 -12   4  19        728.52        680.50        33.03 o
 -10   4  19         65.85         61.72        13.93 o
  -8   4  19       2495.79       2551.18        97.97 o
  -6   4  19         93.92         70.23        13.15 o
  -4   4  19         12.45          6.57        11.27 o
  -2   4  19          4.84        -13.58        17.57 o
   0   4  19        138.46        119.37        35.22 o
   2   4  19         14.56         20.42        21.17 o
 -27   5  19        178.78         91.63        60.90 o
 -25   5  19        140.88        145.03        34.05 o
 -23   5  19        316.74        328.62        32.46 o
 -21   5  19        180.13        148.13        28.45 o
 -19   5  19        205.24        258.35        27.31 o
 -17   5  19         68.58         69.29        17.53 o
 -15   5  19         26.57         32.15        11.61 o
 -13   5  19         47.98         22.64        13.56 o
 -11   5  19         86.64         65.47        19.79 o
  -9   5  19        122.48         57.94        19.60 o
  -7   5  19         16.93         30.61        10.72 o
  -5   5  19         47.46         40.75        19.70 o
  -3   5  19         51.41         31.96        15.96 o
 -40   0  20        344.25        215.17       166.82 o
 -36   0  20         64.38         33.04        31.58 o
 -34   0  20       1448.85       1640.44        65.88 o
 -32   0  20        449.32        436.53       178.93 o
 -30   0  20        562.03        452.68        54.64 o
 -28   0  20          1.04         18.23        18.07 o
 -26   0  20       1043.67       1146.22        72.42 o
 -24   0  20       1109.22       1112.78        48.94 o
 -22   0  20        151.96        122.56        27.35 o
 -20   0  20         87.74         64.00        22.46 o
 -18   0  20        162.22        119.29        41.48 o
 -16   0  20       3109.99       3129.98        88.53 o
 -14   0  20       1030.54       1078.35        55.70 o
 -12   0  20       4306.06       4399.46        92.48 o
 -10   0  20       1190.32       1364.92        44.91 o
  -8   0  20        105.62         85.37        25.83 o
  -6   0  20       1768.85       1903.81        72.43 o
  -4   0  20         81.66         73.34        23.85 o
  -2   0  20        120.54        170.70       103.76 o
   0   0  20         72.99         81.67        32.84 o
   2   0  20       1754.28       2016.71        83.90 o
   4   0  20        129.64        106.37        52.80 o
   6   0  20        482.08        442.25       101.82 o
   8   0  20        135.71        174.57        92.91 o
 -39   1  20        143.40        213.98        73.48 o
 -37   1  20        439.23        539.15        84.47 o
 -35   1  20          0.41         33.36        18.12 o
 -33   1  20         22.94         20.75        20.68 o
 -31   1  20        212.51        119.52        33.46 o
 -29   1  20        633.77        607.06        41.96 o
 -27   1  20       1514.92       1440.46        33.21 o
 -25   1  20        126.82        121.29        23.47 o
 -23   1  20       1073.75       1013.81        42.94 o
 -21   1  20        581.35        524.21        22.73 o
 -19   1  20         23.58         26.06        11.47 o
 -17   1  20        477.95        463.56        19.01 o
 -15   1  20       1576.14       1710.11        48.54 o
 -13   1  20         17.70         15.03         9.86 o
 -11   1  20       2842.30       3005.69        56.92 o
  -9   1  20        655.40        688.53        32.23 o
  -7   1  20       1829.30       1889.54        42.68 o
  -5   1  20        723.90        775.38        20.02 o
  -3   1  20         14.02         10.97         9.39 o
  -1   1  20        121.42         95.46        42.04 o
   1   1  20          0.46         11.18        13.05 o
   3   1  20         11.73          5.60        27.76 o
   5   1  20         51.00         40.75        25.29 o
   7   1  20        119.10        149.81        52.32 o
 -38   2  20        423.74        218.06        91.28 o
 -36   2  20        101.38         50.63        26.98 o
 -34   2  20         95.26         44.35        29.95 o
 -32   2  20        556.38        476.70        26.99 o
 -30   2  20        265.87        234.08        56.58 o
 -28   2  20         94.35         47.86        12.69 o
 -26   2  20       1411.96       1506.23       127.12 o
 -24   2  20        860.72        829.48        47.64 o
 -22   2  20        605.14        496.30        53.88 o
 -20   2  20       3837.51       4251.16        84.66 o
 -18   2  20       1656.05       1707.84        69.29 o
 -16   2  20        723.75        746.69        46.17 o
 -14   2  20          7.02         21.95        10.29 o
 -12   2  20        130.73         92.66        18.07 o
 -10   2  20        418.95        452.04        30.44 o
  -8   2  20         10.84         15.07        13.33 o
  -6   2  20         12.10         19.66        10.40 o
  -4   2  20          0.04         16.93        14.25 o
  -2   2  20        101.56        109.06        26.78 o
   0   2  20        312.61        293.61       116.71 o
   2   2  20          3.18         23.99        33.23 o
   4   2  20         89.49         80.83        37.83 o
   6   2  20          0.56         23.46        17.73 o
 -35   3  20         31.35         26.20        16.00 o
 -33   3  20         67.01         26.74        15.99 o
 -31   3  20        371.51        618.20       131.55 o
 -29   3  20        547.72        494.86        82.20 o
 -27   3  20          2.14         10.95         8.12 o
 -25   3  20        423.86        474.35        29.09 o
 -23   3  20        366.95        359.55        23.45 o
 -21   3  20        673.82        636.51        38.06 o
 -19   3  20        123.92         82.40        22.36 o
 -17   3  20         32.16         13.30         7.59 o
 -15   3  20        115.69        110.46        23.39 o
 -13   3  20         30.40         20.67        17.81 o
 -11   3  20          5.75         20.13         9.49 o
  -9   3  20        463.71        497.85        30.59 o
  -7   3  20          8.16         -5.13        14.58 o
  -5   3  20        571.09        638.52        41.14 o
  -3   3  20        129.61        118.76        30.06 o
  -1   3  20        233.96        222.68        29.13 o
   1   3  20        573.39        648.33        34.32 o
   3   3  20        106.22         76.37        40.14 o
 -32   4  20        495.79        480.73        51.21 o
 -30   4  20        452.92        490.68        50.42 o
 -28   4  20         81.74         52.97        23.46 o
 -26   4  20         56.41         23.23        12.12 o
 -24   4  20          4.29          0.73         9.29 o
 -22   4  20        230.57        185.32        44.91 o
 -20   4  20         45.81         20.11        16.62 o
 -18   4  20         25.10         16.89         8.75 o
 -16   4  20        995.14        956.05        83.72 o
 -14   4  20        847.07        825.69        51.98 o
 -12   4  20        580.94        587.38        30.90 o
 -10   4  20        232.12        170.66        33.21 o
  -8   4  20        124.08         88.44        22.49 o
  -6   4  20         23.62         37.93        12.89 o
  -4   4  20        640.81        637.54        61.06 o
  -2   4  20         25.77         15.31        13.27 o
   0   4  20         10.55         -1.38        14.59 o
 -25   5  20         44.56         11.39        18.60 o
 -23   5  20         42.02         22.82        10.50 o
 -21   5  20         82.99         50.37        17.30 o
 -19   5  20        160.86        139.03        30.44 o
 -17   5  20        255.69        258.05        34.00 o
 -15   5  20         94.43         71.82        18.63 o
 -13   5  20        413.78        503.28        28.12 o
 -11   5  20        104.48         76.04        23.62 o
  -9   5  20        645.69        752.69        47.38 o
  -7   5  20          0.05          8.96        19.19 o
 -39   1  21         66.97         73.47        33.65 o
 -37   1  21         10.11         25.84        24.85 o
 -35   1  21        149.02         93.28        30.96 o
 -33   1  21         92.83         92.19        27.69 o
 -31   1  21        120.61         90.99        21.96 o
 -29   1  21        120.77         92.38        20.05 o
 -27   1  21        419.46        393.35        39.19 o
 -25   1  21         78.74         77.31        15.05 o
 -23   1  21        769.60        735.08        24.30 o
 -21   1  21         96.10         85.40        19.87 o
 -19   1  21       1174.73       1138.81        36.87 o
 -17   1  21        612.91        681.17        25.44 o
 -15   1  21       1344.58       1376.74        34.99 o
 -13   1  21        388.85        447.22        34.30 o
 -11   1  21         88.27         75.27        18.98 o
  -9   1  21         14.25         11.43        11.80 o
  -7   1  21        457.12        432.91        43.58 o
  -5   1  21       1759.15       1851.10        31.83 o
  -3   1  21          6.34         12.17        10.03 o
  -1   1  21         82.99         39.86        42.60 o
   1   1  21         18.65         36.33        25.96 o
   3   1  21         21.50          9.12        32.02 o
   5   1  21        385.00        365.03       115.96 o
 -36   2  21        437.48        492.54        56.75 o
 -34   2  21         11.47          6.51        20.69 o
 -32   2  21          0.62          0.80        13.11 o
 -30   2  21         95.87         58.64        25.17 o
 -28   2  21        125.50        103.03        20.59 o
 -26   2  21         91.40         46.41        23.90 o
 -24   2  21         21.75          6.16         8.52 o
 -22   2  21         91.33         57.45        18.06 o
 -20   2  21         31.46         23.57        10.40 o
 -18   2  21       3319.00       3796.82       105.36 o
 -16   2  21       2531.03       2854.70        85.20 o
 -14   2  21          5.61         -0.55         9.11 o
 -12   2  21       1655.96       1782.24        45.17 o
 -10   2  21        302.61        227.49        43.24 o
  -8   2  21         39.77         34.61        10.61 o
  -6   2  21         12.49         27.06        10.25 o
  -4   2  21        207.31        172.81        42.57 o
  -2   2  21         66.52         46.46        25.48 o
   0   2  21        209.12        229.32        70.62 o
   2   2  21        262.48        194.12        74.81 o
   4   2  21         17.47         11.65        20.10 o
 -35   3  21          2.34          1.68        16.57 o
 -33   3  21        159.52        133.32        52.98 o
 -31   3  21        344.98        266.25        76.28 o
 -29   3  21         69.92         31.27        22.88 o
 -27   3  21        251.76        227.02        32.77 o
 -25   3  21        410.46        405.76        34.78 o
 -23   3  21        462.24        534.06        46.46 o
 -21   3  21        212.46        188.65        35.75 o
 -19   3  21          3.03         -5.71        11.17 o
 -17   3  21         51.75         52.96        20.99 o
 -15   3  21         51.23         34.59        17.69 o
 -13   3  21         27.22         30.39        10.61 o
 -11   3  21         79.73         51.39        13.58 o
  -9   3  21         16.16         19.97         8.86 o
  -7   3  21          2.33          9.14        10.90 o
  -5   3  21          1.37         10.92        10.35 o
  -3   3  21         57.80         52.63        20.01 o
  -1   3  21          3.75          1.74        13.49 o
   1   3  21        623.05        601.09        52.41 o
 -30   4  21         40.24         13.37        10.95 o
 -28   4  21         17.11         28.39        18.87 o
 -26   4  21          6.44          0.44        15.52 o
 -24   4  21        401.91        448.29        54.26 o
 -22   4  21         36.55         37.79        14.53 o
 -20   4  21        892.98       1026.90        27.31 o
 -18   4  21          2.10         13.50         9.71 o
 -16   4  21          4.49          3.10        13.13 o
 -14   4  21          1.51          9.08        10.16 o
 -12   4  21        201.19        209.95        29.86 o
 -10   4  21         27.79         22.63        13.55 o
  -8   4  21       1818.84       1926.83       159.95 o
  -6   4  21         55.35         50.19        14.65 o
  -4   4  21        310.22        202.53        57.41 o
  -2   4  21         70.24         60.26        27.78 o
 -21   5  21         11.62         17.96        11.58 o
 -19   5  21       1366.33       1549.18        87.14 o
 -17   5  21        467.30        380.94        39.15 o
 -15   5  21         56.99         44.74        21.23 o
 -13   5  21          5.07          7.00        16.49 o
 -11   5  21        311.34        191.11        46.46 o
 -38   0  22         20.90         -1.84        36.04 o
 -36   0  22          0.93         22.38        36.62 o
 -34   0  22         97.64         60.36        43.11 o
 -32   0  22       3312.45       3895.47       105.69 o
 -30   0  22        180.30        137.51        47.08 o
 -28   0  22        230.26        209.26        50.04 o
 -26   0  22       4608.21       4727.17       264.19 o
 -24   0  22       1136.95       1182.68        54.76 o
 -22   0  22        705.39        595.58        77.02 o
 -20   0  22        550.29        651.30        48.40 o
 -18   0  22       2448.90       2932.08        98.43 o
 -16   0  22       2196.04       2618.76        98.68 o
 -14   0  22       2161.13       2070.03        69.50 o
 -12   0  22        312.03        326.06        32.63 o
 -10   0  22        557.33        546.68        37.76 o
  -8   0  22         14.63         17.97        14.21 o
  -6   0  22        133.66        135.13        40.21 o
  -4   0  22          0.26        -37.88        46.70 o
  -2   0  22         89.62         74.79        51.35 o
   0   0  22        504.32        485.75        47.08 o
   2   0  22          1.24          7.65        21.51 o
   4   0  22        252.59        206.45        98.72 o
 -37   1  22        358.15        536.06        58.58 o
 -35   1  22         55.82         52.19        41.61 o
 -33   1  22         26.41         34.81        23.66 o
 -31   1  22         10.32          8.35        15.73 o
 -29   1  22         34.50         31.81        10.92 o
 -27   1  22        248.26        185.63        32.70 o
 -25   1  22         13.94         23.00        10.68 o
 -23   1  22          0.54         17.16         7.74 o
 -21   1  22        199.45        185.95        25.86 o
 -19   1  22          4.93          5.77        13.38 o
 -17   1  22        273.48        265.13        35.95 o
 -15   1  22        929.69        934.07        31.51 o
 -13   1  22       2296.48       2683.99        71.82 o
 -11   1  22        938.27       1006.36        26.11 o
  -9   1  22         33.55         35.24        10.79 o
  -7   1  22          3.22         14.77         8.96 o
  -5   1  22         81.91         61.95        15.50 o
  -3   1  22          5.79         26.31        31.34 o
  -1   1  22         98.33         98.45        39.79 o
   1   1  22         65.64         68.07        20.00 o
   3   1  22        189.31        196.40        55.98 o
 -36   2  22        278.50        236.55        76.68 o
 -34   2  22        632.93        704.06        49.83 o
 -32   2  22         50.50         34.09        13.54 o
 -30   2  22        171.11        120.54        45.10 o
 -28   2  22          2.64          6.78        11.86 o
 -26   2  22          0.09          2.05        12.42 o
 -24   2  22        124.12         88.52        18.94 o
 -22   2  22        961.54       1078.88        52.19 o
 -20   2  22        103.00         66.81        20.30 o
 -18   2  22       1717.70       1883.58        68.88 o
 -16   2  22        103.75         93.31        19.60 o
 -14   2  22       1636.94       1718.86        42.33 o
 -12   2  22        451.53        467.52        38.24 o
 -10   2  22         69.82         57.05        13.24 o
  -8   2  22        259.60        250.86        41.31 o
  -6   2  22        466.04        434.22        31.88 o
  -4   2  22         76.51         41.42        12.35 o
  -2   2  22         34.08         12.48        18.79 o
   0   2  22          1.08         -8.65        23.76 o
   2   2  22        114.62         76.23        38.46 o
 -33   3  22        121.45         78.83        25.51 o
 -31   3  22          4.71         30.18        13.58 o
 -29   3  22          2.33          4.66        11.71 o
 -27   3  22         38.96         28.42         8.99 o
 -25   3  22        148.21        176.60        31.89 o
 -23   3  22       2403.85       2693.84        95.88 o
 -21   3  22         85.82         53.61        17.63 o
 -19   3  22       1097.07       1241.49        38.85 o
 -17   3  22        171.55        146.08        28.39 o
 -15   3  22         14.53         12.48        10.47 o
 -13   3  22         33.49         51.60        17.72 o
 -11   3  22        672.65        740.20        36.34 o
  -9   3  22          9.31         16.03         9.22 o
  -7   3  22        645.11        680.55        38.88 o
  -5   3  22         46.91         41.98        14.50 o
  -3   3  22        222.71        228.89        72.12 o
  -1   3  22         67.70         17.09        20.17 o
 -28   4  22        499.19        381.53        75.38 o
 -26   4  22         56.11         39.18        18.49 o
 -24   4  22         53.96         34.77        18.02 o
 -22   4  22         12.96         20.08         9.63 o
 -20   4  22       1235.03       1412.67        43.40 o
 -18   4  22         10.31          9.33        11.89 o
 -16   4  22        335.48        324.41        47.22 o
 -14   4  22        132.88         95.83        23.10 o
 -12   4  22          0.25          2.81        10.73 o
 -10   4  22         25.06         22.93        12.90 o
  -8   4  22         78.83         71.55        32.23 o
  -6   4  22          1.03         26.69        13.68 o
 -37   1  23         34.30         40.19        31.24 o
 -35   1  23         33.05         30.10        26.21 o
 -33   1  23         76.34         27.85        32.55 o
 -31   1  23        163.19         84.64        30.22 o
 -29   1  23         24.04         24.06         8.29 o
 -27   1  23        368.84        334.15        40.49 o
 -25   1  23        563.03        544.82        25.94 o
 -23   1  23        166.68        151.11        25.30 o
 -21   1  23        386.26        461.70        36.05 o
 -19   1  23        155.48        139.96        34.99 o
 -17   1  23        822.58        818.08        37.52 o
 -15   1  23       1227.42       1317.37        34.21 o
 -13   1  23        235.83        164.30        29.35 o
 -11   1  23         38.78         39.87         9.83 o
  -9   1  23        298.04        285.39        41.32 o
  -7   1  23        266.81        257.56        58.00 o
  -5   1  23         81.88         71.15        30.58 o
  -3   1  23        121.72         80.40        30.43 o
  -1   1  23         10.72         29.88        22.04 o
   1   1  23          2.48        -27.20        27.20 o
 -36   2  23        584.47        837.92       114.95 o
 -34   2  23        110.32         26.55        24.37 o
 -32   2  23         95.71         78.40        19.40 o
 -30   2  23         24.62         16.48        11.58 o
 -28   2  23         84.13         65.51        15.07 o
 -26   2  23       1385.28       1598.87        82.58 o
 -24   2  23        124.87         97.73        20.43 o
 -22   2  23        280.35        241.85        47.45 o
 -20   2  23         45.20         35.54        13.46 o
 -18   2  23        555.97        551.09        24.67 o
 -16   2  23        440.55        416.51        40.31 o
 -14   2  23        567.19        612.44        28.11 o
 -12   2  23         49.97         42.44        13.27 o
 -10   2  23        188.02        138.71        29.75 o
  -8   2  23        219.51        199.84        53.14 o
  -6   2  23        121.84        103.83        22.89 o
  -4   2  23         11.02          6.57        15.13 o
  -2   2  23         18.42          9.64        20.83 o
   0   2  23          0.01         15.94        15.05 o
 -31   3  23         17.18         11.38         9.43 o
 -29   3  23        100.66         85.44        25.51 o
 -27   3  23       2312.82       2646.16       132.36 o
 -25   3  23         27.66         32.53        10.88 o
 -23   3  23        192.66        175.01        39.25 o
 -21   3  23        510.13        588.94        82.97 o
 -19   3  23        546.17        567.75        30.99 o
 -17   3  23         28.09         24.65        11.24 o
 -15   3  23         12.42          6.64        13.69 o
 -13   3  23        192.19        161.55        36.72 o
 -11   3  23        399.86        477.41        41.81 o
  -9   3  23        146.02         72.84        23.24 o
  -7   3  23         24.08         31.66        20.97 o
  -5   3  23        291.73        267.93        98.54 o
  -3   3  23        424.21        542.14        46.08 o
 -26   4  23        169.76        130.96        35.49 o
 -24   4  23         15.57         14.29        14.77 o
 -22   4  23        724.25        848.51        26.24 o
 -20   4  23         15.06          8.94         9.52 o
 -18   4  23       1022.02       1198.55        69.87 o
 -16   4  23         62.94         70.44        20.93 o
 -14   4  23        326.45        238.37        56.20 o
 -12   4  23         96.67         96.89        26.30 o
 -10   4  23        825.35        927.20        73.34 o
 -36   0  24        291.15        307.01       206.25 o
 -34   0  24          2.67        -36.72        36.72 o
 -32   0  24         29.41        -14.24        37.01 o
 -30   0  24         23.82         13.00        11.48 o
 -28   0  24        571.12        637.68        77.60 o
 -26   0  24        190.36        174.97        49.07 o
 -24   0  24          4.60         -8.94        18.05 o
 -22   0  24        259.23        255.38        71.61 o
 -20   0  24        317.08        277.01        60.83 o
 -18   0  24       1424.36       1516.94        49.57 o
 -16   0  24       2446.08       2959.33       198.84 o
 -14   0  24       1153.42       1361.17        39.38 o
 -12   0  24         20.34         15.03        29.45 o
 -10   0  24        875.67        961.47        45.68 o
  -8   0  24          0.02        -16.95        34.20 o
  -6   0  24         39.33        -12.98        39.14 o
  -4   0  24          4.33          5.81        24.22 o
  -2   0  24        629.79        788.68        80.12 o
 -35   1  24         70.33         -5.90        27.70 o
 -33   1  24          8.82         29.01        16.29 o
 -31   1  24          0.15         -5.28        16.13 o
 -29   1  24        198.00        191.77        30.04 o
 -27   1  24        528.08        456.76        23.72 o
 -25   1  24        273.06        193.73        40.55 o
 -23   1  24        336.72        384.50        46.06 o
 -21   1  24        170.98        176.50        36.39 o
 -19   1  24        117.42        130.96        18.40 o
 -17   1  24        552.61        516.97        41.92 o
 -15   1  24        420.26        397.67        36.99 o
 -13   1  24        428.52        446.36        42.00 o
 -11   1  24         21.40         17.46        10.71 o
  -9   1  24        169.85        108.60        36.00 o
  -7   1  24         20.65         11.67        14.19 o
  -5   1  24          1.62         30.98        19.48 o
  -3   1  24        304.59        248.22       100.97 o
  -1   1  24         23.27         35.52        24.10 o
 -34   2  24         62.94         68.96        32.54 o
 -32   2  24         40.83         30.69        14.07 o
 -30   2  24         73.08         47.51        16.81 o
 -28   2  24         50.18         21.65        14.46 o
 -26   2  24        156.39        103.95        23.83 o
 -24   2  24          6.34          6.73        10.42 o
 -22   2  24          3.22         18.10         8.74 o
 -20   2  24         38.78         43.54        11.42 o
 -18   2  24        226.98        228.49        39.80 o
 -16   2  24        930.49       1250.30        59.17 o
 -14   2  24        680.31        756.34        32.93 o
 -12   2  24        220.98        194.08        44.65 o
 -10   2  24        340.07        257.62        63.61 o
  -8   2  24          5.29         20.83        23.79 o
  -6   2  24         60.34         47.37        21.65 o
  -4   2  24         50.97         74.31        39.84 o
 -31   3  24        193.64         97.32        31.18 o
 -29   3  24        174.57        140.40        42.36 o
 -27   3  24        174.30        165.93        37.60 o
 -25   3  24        606.84        630.34        40.61 o
 -23   3  24        343.63        313.38        39.93 o
 -21   3  24        277.18        181.35        56.04 o
 -19   3  24        805.07        793.20        44.38 o
 -17   3  24         26.63          2.59        17.29 o
 -15   3  24        111.37         92.52        21.35 o
 -13   3  24          5.01         16.83        12.27 o
 -11   3  24          1.28         21.83        13.66 o
  -9   3  24        538.28        593.48        43.63 o
  -7   3  24        224.18        151.19        39.31 o
 -22   4  24        598.60        482.13        42.08 o
 -20   4  24        101.92         48.28        16.42 o
 -18   4  24        162.00         96.89        29.26 o
 -16   4  24        147.54         96.94        29.26 o
 -35   1  25         62.01         43.78        27.94 o
 -33   1  25        829.19        940.25       125.21 o
 -31   1  25         29.41         11.45        14.95 o
 -29   1  25        246.99        216.14        33.82 o
 -27   1  25        632.58        713.79        53.09 o
 -25   1  25          0.09          3.16         8.08 o
 -23   1  25        580.83        670.90        41.82 o
 -21   1  25        411.30        374.39        47.03 o
 -19   1  25        154.27         96.21        24.74 o
 -17   1  25        140.84         88.09        22.39 o
 -15   1  25        331.95        293.36        62.64 o
 -13   1  25        399.75        465.70        39.99 o
 -11   1  25         54.82         43.60        29.02 o
  -9   1  25         15.55         45.34        33.02 o
  -7   1  25          0.96         10.40        17.88 o
  -5   1  25        577.76        826.26        93.25 o
 -32   2  25         91.90         56.40        23.05 o
 -30   2  25          1.89         23.17        11.57 o
 -28   2  25        337.98        376.29        43.13 o
 -26   2  25         97.80         62.08        12.97 o
 -24   2  25          2.71          7.36         9.32 o
 -22   2  25        148.00        145.45        33.80 o
 -20   2  25         53.25         46.09        17.56 o
 -18   2  25         92.39         57.34        15.75 o
 -16   2  25         61.74         34.28        14.02 o
 -14   2  25          0.13         10.62        12.22 o
 -12   2  25       1000.74       1134.39        50.86 o
 -10   2  25         26.82         21.65        12.23 o
  -8   2  25         93.37        139.45        47.76 o
  -6   2  25         15.76         14.54        17.46 o
 -27   3  25        331.98        263.90        51.18 o
 -25   3  25        183.97        137.73        29.89 o
 -23   3  25        601.73        600.62        56.66 o
 -21   3  25         40.75         37.05        13.31 o
 -19   3  25        347.10        385.25        42.48 o
 -17   3  25        130.83        129.14        29.50 o
 -15   3  25          8.86          4.69         6.93 o
 -13   3  25        367.16        416.62        55.64 o
 -11   3  25         63.13         31.92        14.54 o
 -34   0  26        462.81        428.78       105.40 o
 -32   0  26          4.90         20.64        31.58 o
 -30   0  26        325.10        235.65        76.16 o
 -28   0  26        391.28        357.76        26.98 o
 -26   0  26       4380.19       5224.70       381.41 o
 -24   0  26        616.80        621.77        48.32 o
 -22   0  26         26.96         24.85        13.43 o
 -20   0  26        135.27        126.81        50.47 o
 -18   0  26         14.33         16.02        20.80 o
 -16   0  26       2232.02       2526.50       208.34 o
 -14   0  26         35.31          6.30        11.93 o
 -12   0  26          4.05        -34.88        34.88 o
 -10   0  26        935.77        948.44       102.11 o
  -8   0  26        727.74        862.02        85.93 o
 -33   1  26         60.57         82.99        35.93 o
 -31   1  26         25.20         -0.55         8.63 o
 -29   1  26        111.81         67.01        20.18 o
 -27   1  26         20.72         17.67        10.18 o
 -25   1  26          0.03          6.43         8.86 o
 -23   1  26        161.39        161.59        28.09 o
 -21   1  26         18.64         23.59        11.17 o
 -19   1  26       1289.73       1516.11        47.44 o
 -17   1  26        350.11        444.08        44.80 o
 -15   1  26        405.96        463.16        26.69 o
 -13   1  26        856.87        932.92        58.61 o
 -11   1  26        250.24        193.97        64.01 o
  -9   1  26         21.37         26.54        16.98 o
 -30   2  26         19.79          7.68        14.35 o
 -28   2  26         34.02         15.62        11.24 o
 -26   2  26         71.01         29.13        15.10 o
 -24   2  26        214.71        208.00        53.16 o
 -22   2  26          1.26         10.58         9.82 o
 -20   2  26         28.59         28.75        11.94 o
 -18   2  26        150.39        118.19        44.01 o
 -16   2  26          0.03          1.39        10.29 o
 -14   2  26         29.51         34.01        15.60 o
 -12   2  26        944.28       1034.30        57.64 o
 -10   2  26         19.00         38.56        19.03 o
 -23   3  26         47.43         36.97        13.19 o
 -21   3  26        350.29        252.21        42.87 o
 -19   3  26        189.67        114.55        32.90 o
 -29   1  27          3.21         15.60         7.07 o
 -27   1  27          8.33          7.36         8.13 o
 -25   1  27        267.48        215.37        39.02 o
 -23   1  27         52.37         41.04        10.72 o
 -21   1  27        937.13        998.05        37.66 o
 -19   1  27        863.72       1002.39        27.27 o
 -17   1  27        397.03        376.57        33.25 o
 -15   1  27        204.87        107.10        39.31 o
 -13   1  27         56.01         32.73        45.29 o
 -26   2  27          3.52         -0.96        12.17 o
 -24   2  27        426.30        468.24        32.64 o
 -22   2  27          3.84         12.96         9.23 o
 -20   2  27        529.99        620.73        43.77 o
 -18   2  27        196.40        130.86        21.45 o
 -16   2  27         46.53         40.07        20.83 o
 -26   0  28          0.34          7.92        27.42 o
 -24   0  28       4390.75       5509.97        93.83 o
 -22   0  28       3240.71       4014.84       309.28 o
 -20   0  28          0.01         13.38        11.68 o
 -18   0  28        200.68        181.56        50.31 o
 -25   1  28        292.58        293.95        42.10 o
 -23   1  28         10.35          6.56        11.01 o
 -21   1  28         56.00         26.02        13.93 o
 -19   1  28         24.97         15.42        10.02 o
                                                
